# Supplementary material for: Effects of Maternal Fiber Intake on Intestinal Morphology, Bacterial Profile and Proteome of Newborns Using Pig as Model
Source: Nutrients. 2020 Dec 25;13(1):42. doi: 10.3390/nu13010042 (PMC7823571; doi:10.3390/nu13010042)
Supplement: Supplementary file 1 [file nutrients-13-00042-s001.zip]

Archive with 3 entries (2 files):
- supplementary/
- supplementary/supplementary materials-Additional file 1 - R2.docx
- supplementary/supplementary materials-Additional file 2-R2.xlsx
