# Supplementary material for: Effects of Maternal Fiber Intake on Intestinal Morphology, Bacterial Profile and Proteome of Newborns Using Pig as Model
Source: Nutrients. 2020 Dec 25;13(1):42. doi: 10.3390/nu13010042 (PMC7823571; doi:10.3390/nu13010042)
Supplement: Supplementary file 1 [file nutrients-13-00042-s001.zip › supplementary/supplementary materials-Additional file 2-R2.xlsx]

## Sheet: Table S3
Accession	Protein Name	Gene Name	Description	Coverage	Unique Peptides	Peptides	PSMs	AAs	MW [kDa]	calc. pI	C-1/REF	C-1/REF Count	C-1/REF Variability [%]	C-2/REF	C-2/REF Count	C-2/REF Variability [%]	C-3/REF	C-3/REF Count	C-3/REF Variability [%]	C-4/REF	C-4/REF Count	C-4/REF Variability [%]	F-1/REF	F-1/REF Count	F-1/REF Variability [%]	F-2/REF	F-2/REF Count	F-2/REF Variability [%]	F-3/REF	F-3/REF Count	F-3/REF Variability [%]	F-4/REF	F-4/REF Count	F-4/REF Variability [%]
A0A287ASK1	Myosin-11	MYH11	Myosin-11 OS=Sus scrofa OX=9823 GN=MYH11 PE=1 SV=1 - [A0A287ASK1_PIG]	59.57	2	123	627	1761	203.306	5.61768	1.00771	12	14.1354	1.03479	12	19.5565	1.02542	12	5.44704	1.05302	12	10.6953	0.973538	12	10.1159	0.971994	12	7.9102	0.929496	12	7.66827	1.14399	12	9.24307
A0A286ZR94	Myosin-11	MYH11	Myosin-11 OS=Sus scrofa OX=9823 GN=MYH11 PE=1 SV=1 - [A0A286ZR94_PIG]	59.41	2	123	619	1754	202.555	5.61768	0.980554	4	7.2362	1.08901	4	3.06272	1.19038	4	3.11267	0.886896	4	16.7567	0.827006	4	3.14039	0.984371	4	18.8461	0.913144	4	2.67417	1.12203	4	5.55418
A0A287AAR4	Actin, cytoplasmic 1	ACTB	Actin, cytoplasmic 1 OS=Sus scrofa OX=9823 GN=ACTB PE=1 SV=1 - [A0A287AAR4_PIG]	75.77	5	25	514	359	39.9899	5.47803	1.08234	117	21.3401	1.02968	117	17.1611	1.04395	118	13.4266	1.00828	119	21.4673	0.91749	115	19.6708	0.922011	113	17.1355	0.934123	117	16.7813	1.03664	117	17.8092
A0A286ZXU2	Uncharacterized protein	FLNA	Uncharacterized protein OS=Sus scrofa OX=9823 GN=FLNA PE=1 SV=1 - [A0A286ZXU2_PIG]	57.22	110	124	616	2639	279.71	6.11279	0.962383	571	17.6392	1.01457	571	13.5868	1.10164	572	10.1708	1.03753	571	20.597	0.864253	571	14.3635	0.98147	572	20.3399	0.951553	572	12.5446	1.08427	572	16.1068
C7AI81	Actin alpha 2	ACTA2	Actin alpha 2 OS=Sus scrofa OX=9823 GN=ACTA2 PE=2 SV=1 - [C7AI81_PIG]	72.15	3	25	499	377	41.9818	5.38916	1.01854	63	18.4394	1.05426	63	15.363	1.13603	64	12.9576	1.01943	62	18.4714	0.822052	63	18.5926	0.963197	63	20.0608	0.908652	63	12.6503	1.06032	64	21.4371
P68137	Actin, alpha skeletal muscle	ACTA1	Actin, alpha skeletal muscle OS=Sus scrofa OX=9823 GN=ACTA1 PE=1 SV=1 - [ACTS_PIG]	72.15	2	25	486	377	42.0239	5.38916	0.97986	20	22.0941	1.07314	20	16.6783	1.08486	20	11.7614	1.00953	20	11.2761	0.799215	20	11.7853	0.919503	20	19.6344	0.932972	20	16.5392	1.15243	20	12.9164
K9IVP5	N-myosin-9	MYH9	N-myosin-9 OS=Sus scrofa OX=9823 GN=MYH9 PE=2 SV=1 - [K9IVP5_PIG]	55.31	88	114	378	1960	226.314	5.60498	1.00612	268	18.8	0.970775	268	13.9495	0.963719	268	11.8827	1.03286	268	22.4122	1.00527	268	15.0736	1.01422	268	22.5506	1.02946	268	12.4519	0.997538	268	16.0254
A0A287AC34	Talin 1	TLN1	Talin 1 OS=Sus scrofa OX=9823 GN=TLN1 PE=1 SV=1 - [A0A287AC34_PIG]	53.4	97	115	297	2558	271.332	6.13818	0.957132	262	15.389	0.97739	262	11.7644	1.03837	262	9.60867	1.02967	261	18.8676	0.919096	260	15.4962	1.01042	262	19.8739	0.977695	262	10.5919	1.0533	262	13.5955
F1RII7	Hemoglobin subunit beta	HBB	Hemoglobin subunit beta OS=Sus scrofa OX=9823 GN=HBB PE=3 SV=1 - [F1RII7_PIG]	95.24	9	16	283	147	16.1565	7.25439	0.919211	130	26.3521	1.27551	132	28.1402	0.974173	130	16.1434	0.905515	132	26.7045	0.994494	131	20.8394	0.897212	131	38.1389	1.03973	132	16.0132	1.01515	132	15.8013
A0A0B8RZ36	Spectrin, alpha, non-erythrocytic 1	SPTAN1	Spectrin, alpha, non-erythrocytic 1 OS=Sus scrofa domesticus OX=9825 GN=SPTAN1 PE=4 SV=1 - [A0A0B8RZ36_PIG]	57.01	7	128	315	2452	281.947	5.30029	1.10738	13	11.7469	1.05948	13	10.8123	1.05941	13	4.68666	1.1137	13	21.0836	0.875476	13	11.8726	0.916986	13	10.86	0.906232	13	14.8229	1.05843	13	13.7468
A0A287B1J4	Spectrin alpha, non-erythrocytic 1	SPTAN1	Spectrin alpha, non-erythrocytic 1 OS=Sus scrofa OX=9823 GN=SPTAN1 PE=1 SV=1 - [A0A287B1J4_PIG]	55.82	2	123	305	2363	271.309	5.32568	1.05606	3	6.29073	1.00288	3	0.0632353	1.00395	3	11.4595	1.13702	3	0.6318	1.1128	3	9.01702	0.83817	3	1.73045	1.00809	3	3.93333	1.11717	3	13.3
A0A287BNK7	Plectin	PLEC	Plectin OS=Sus scrofa OX=9823 GN=PLEC PE=1 SV=1 - [A0A287BNK7_PIG]	43.3	2	176	319	4531	514.195	5.87158	0.921623	4	8.30683	0.972201	4	5.43434	0.981985	4	5.5495	0.895795	4	5.75727	1.04718	4	4.35271	1.14393	4	7.60897	1.06305	4	3.42574	1.01105	4	9.38759
A0A287BSB3	Plectin	PLEC	Plectin OS=Sus scrofa OX=9823 GN=PLEC PE=1 SV=1 - [A0A287BSB3_PIG]	42.85	1	175	316	4553	516.799	5.94775	1.09291	1		0.959931	1		1.13655	1		0.933369	1		0.932995	1		0.953061	1		1.01081	1		1.06356	1
A0A287A4Q7	Actinin alpha 4	ACTN4	Actinin alpha 4 OS=Sus scrofa OX=9823 GN=ACTN4 PE=1 SV=1 - [A0A287A4Q7_PIG]	62.9	5	58	281	911	104.839	5.41455	1.14776	15	25.7581	1.02612	15	19.7698	0.940771	15	9.01851	0.977594	15	13.6555	0.985474	15	12.6471	1.08679	15	23.7138	1.00638	15	12.9235	0.939738	15	8.11955
A0A286ZPG4	Filamin B	FLNB	Filamin B OS=Sus scrofa OX=9823 GN=FLNB PE=1 SV=1 - [A0A286ZPG4_PIG]	52.05	96	109	278	2609	278.759	5.70654	1.03415	247	13.654	0.965839	247	11.9977	0.968252	247	8.67603	1.01084	247	18.3281	1.05102	246	13.4139	1.00266	247	19.6609	1.02708	247	9.08456	0.986689	247	12.5097
A0A286ZRX8	Filamin C	FLNC	Filamin C OS=Sus scrofa OX=9823 GN=FLNC PE=1 SV=1 - [A0A286ZRX8_PIG]	47.86	88	105	288	2685	286.403	5.96045	0.952971	234	17.227	1.01994	234	10.8094	1.11683	234	10.3496	1.01851	233	16.8298	0.840862	233	18.3712	1.01337	234	20.7741	0.919732	234	11.0539	1.10006	234	14.7784
A0A287BAZ5	Actinin alpha 4	ACTN4	Actinin alpha 4 OS=Sus scrofa OX=9823 GN=ACTN4 PE=1 SV=1 - [A0A287BAZ5_PIG]	60.49	2	55	269	906	104.312	5.47803	1.21349	3	8.00297	1.08157	3	32.0339	1.07017	3	6.21152	0.874396	3	10.1985	0.986249	3	8.82117	1.27042	3	17.2147	0.796299	3	14.0621	0.881686	3	0.731797
Q95319	Beta-actin, cytoplasmic (Fragment)		Beta-actin, cytoplasmic (Fragment) OS=Sus scrofa OX=9823 PE=2 SV=1 - [Q95319_PIG]	62.1	1	6	189	124	13.8508	4.97021	1.05599	22	23.214	1.13628	22	17.7396	1.16202	22	19.5071	0.948865	22	10.3994	0.871235	22	16.8605	0.855124	22	12.2951	0.918738	22	24.1495	1.0353	22	12.3163
K9IVQ6	Plectin (Fragment)	PLEC	Plectin (Fragment) OS=Sus scrofa OX=9823 GN=PLEC PE=2 SV=1 - [K9IVQ6_PIG]	47.52	1	151	279	3567	402.672	5.68115	1.31863	1		1.01967	1		1.36596	1		1.03301	1		0.767198	1		1.0519	1		0.690452	1		0.969055	1
A0A286ZM70	AHNAK nucleoprotein	AHNAK	AHNAK nucleoprotein OS=Sus scrofa OX=9823 GN=AHNAK PE=1 SV=1 - [A0A286ZM70_PIG]	61.9	41	106	292	3572	377.449	6.18896	0.935263	102	21.3623	1.06474	102	11.6397	1.02449	102	8.20556	1.00315	102	13.5915	0.946617	102	10.368	1.02081	102	16.442	0.956948	102	10.2721	1.0751	102	12.4441
P26234	Vinculin	VCL	Vinculin OS=Sus scrofa OX=9823 GN=VCL PE=1 SV=4 - [VINC_PIG]	57.97	68	69	219	1135	123.867	5.80811	0.943209	212	19.1126	0.995405	212	13.287	1.072	212	11.1892	1.03819	212	20.9651	0.884903	211	15.0265	0.940326	211	22.6556	0.982886	212	10.6836	1.05965	212	16.212
I3LGD4	Clathrin heavy chain	CLTC	Clathrin heavy chain OS=Sus scrofa OX=9823 GN=CLTC PE=1 SV=2 - [I3LGD4_PIG]	47.09	68	68	241	1652	189.276	5.69385	1.00792	240	19.0537	1.01717	239	12.1939	0.987403	239	13.4067	1.01264	239	20.3264	1.01019	240	14.7171	0.99071	239	23.2485	0.979313	240	11.4412	0.996982	240	17.3659
A0A287BJV2	Spectrin beta chain	SPTBN1	Spectrin beta chain OS=Sus scrofa OX=9823 GN=SPTBN1 PE=1 SV=1 - [A0A287BJV2_PIG]	53.81	101	114	275	2364	274.309	5.57959	1.02529	234	17.9497	1.00757	234	11.8727	1.0333	234	9.39419	1.01086	234	17.5793	0.98658	234	13.0638	1.00994	234	19.9399	0.978642	234	11.4267	0.982512	234	14.9597
I3LLY3	Uncharacterized protein	ACTN1	Uncharacterized protein OS=Sus scrofa OX=9823 GN=ACTN1 PE=1 SV=1 - [I3LLY3_PIG]	52.36	26	46	231	888	102.257	5.63037	1.01932	109	13.1517	1.03321	109	11.9785	1.10113	109	10.9761	1.05927	109	16.8312	0.831232	109	11.2547	0.902986	109	17.3097	0.952297	109	9.51861	1.10451	109	13.421
F1RLQ2	Prelamin-A/C	LMNA	Prelamin-A/C OS=Sus scrofa OX=9823 GN=LMNA PE=1 SV=1 - [F1RLQ2_PIG]	70.93	1	50	181	664	74.1877	7.18115	0.735289	4	20.607	0.489971	4	12.5894	1.35971	4	0.240284	0.667646	4	4.05456	0.836644	4	11.4517	1.03653	4	10.5446	1.23862	4	2.56582	1.56887	4	2.27647
A0A287A608	AHNAK nucleoprotein	AHNAK	AHNAK nucleoprotein OS=Sus scrofa OX=9823 GN=AHNAK PE=1 SV=1 - [A0A287A608_PIG]	57.6	18	104	285	3745	398.404	6.13818	0.985191	38	15.1825	0.994765	38	11.1449	1.01543	38	9.79032	1.04583	38	9.3806	0.929303	38	10.5607	1.04895	38	12.8656	0.934093	38	9.73142	1.08232	38	10.3545
I7HD36	Sodium/potassium-transporting ATPase subunit alpha (Fragment)	atp1a1	Sodium/potassium-transporting ATPase subunit alpha (Fragment) OS=Sus scrofa OX=9823 GN=atp1a1 PE=2 SV=1 - [I7HD36_PIG]	43.53	26	44	173	1020	112.552	5.57959	1.05318	93	16.4272	0.978436	93	15.1485	0.970223	93	12.5159	0.93682	93	23.1315	1.07411	93	13.0413	1.05762	93	16.8852	1.03529	93	8.62726	0.947943	93	14.4622
Q3ZD69	Prelamin-A/C	LMNA	Prelamin-A/C OS=Sus scrofa OX=9823 GN=LMNA PE=3 SV=1 - [LMNA_PIG]	70.93	1	50	180	664	74.1737	7.18115	1.01045	3	10.5108	1.35191	3	25.6486	0.695647	3	10.8812	1.93198	3	6.01968	1.21729	3	1.55323	0.466385	3	101.814	0.856112	3	5.02208	0.850567	3	3.90901
P02540	Desmin	DES	Desmin OS=Sus scrofa OX=9823 GN=DES PE=1 SV=4 - [DESM_PIG]	75.58	35	40	251	471	53.5962	5.2749	0.91797	223	18.9685	1.03088	223	10.9485	1.09865	224	10.6118	0.988254	223	24.1297	0.829592	222	21.1742	1.02143	223	30.9297	0.962373	223	9.6438	1.1169	224	18.9808
A0A287B9W3	Dynein cytoplasmic 1 heavy chain 1	DYNC1H1	Dynein cytoplasmic 1 heavy chain 1 OS=Sus scrofa OX=9823 GN=DYNC1H1 PE=1 SV=1 - [A0A287B9W3_PIG]	35.78	126	127	233	3742	428.135	6.34131	0.977454	232	15.4042	0.962467	232	10.111	0.965492	232	9.95569	1.01095	232	19.5653	1.01713	232	13.201	1.024	232	19.9477	1.02847	232	9.15753	1.023	232	15.0765
F1SSS0	Carbamoyl-phosphate synthase 1	CPS1	Carbamoyl-phosphate synthase 1 OS=Sus scrofa OX=9823 GN=CPS1 PE=1 SV=3 - [F1SSS0_PIG]	45.22	55	58	194	1402	153.911	6.68311	1.03061	184	16.619	1.01668	184	13.4798	0.990127	184	11.1388	0.976978	184	18.5223	1.04554	184	14.3297	1.02049	184	22.1091	0.98137	184	10.5698	0.983178	184	15.0016
I3LV99	Myosin heavy chain 14	MYH14	Myosin heavy chain 14 OS=Sus scrofa OX=9823 GN=MYH14 PE=1 SV=2 - [I3LV99_PIG]	38.81	55	66	156	2007	228.824	5.56689	1.06354	103	13.9761	1.01273	104	10.9058	0.982232	104	12.8464	1.00246	104	18.8062	1.05671	104	14.689	0.962052	104	19.0016	0.947711	104	13.722	1.00474	104	13.4467
P62802	Histone H4		Histone H4 OS=Sus scrofa OX=9823 PE=1 SV=2 - [H4_PIG]	60.19	10	10	195	103	11.3604	11.356	0.980872	192	26.7302	0.958837	193	18.8467	1.02138	194	13.1686	1.10707	193	22.5027	0.858772	192	15.6704	0.872155	193	23.4684	1.02838	194	13.0639	1.09817	193	16.6956
I3LUR7	Collagen type VI alpha 3 chain	COL6A3	Collagen type VI alpha 3 chain OS=Sus scrofa OX=9823 GN=COL6A3 PE=1 SV=2 - [I3LUR7_PIG]	29.41	15	74	198	2911	317.605	6.30322	0.929003	32	14.2112	1.05534	33	12.6208	1.08952	32	10.7279	1.08462	32	24.7757	0.87637	31	20.0981	0.916433	33	31.3218	0.943671	33	13.8881	1.09863	32	11.2168
F1S9Q1	Uncharacterized protein	HSPA8	Uncharacterized protein OS=Sus scrofa OX=9823 GN=HSPA8 PE=1 SV=3 - [F1S9Q1_PIG]	57.12	25	38	195	646	70.8223	5.51611	0.964385	141	21.1253	0.954612	141	18.7133	0.966735	140	12.3467	1.02785	141	27.3542	1.0195	140	17.5172	0.940736	140	25.2978	1.01368	141	10.7007	1.03233	141	19.4596
A0A287ARG4	Uncharacterized protein	KRT8	Uncharacterized protein OS=Sus scrofa OX=9823 GN=KRT8 PE=1 SV=1 - [A0A287ARG4_PIG]	64.64	29	33	144	461	51.7305	6.49365	1.01381	129	17.6039	0.925022	129	12.8727	1.00243	129	10.2637	0.992291	129	27.9863	1.06562	129	18.3912	0.928344	129	19.3483	0.991922	129	13.9154	1.04829	129	14.9615
F1SQX4	Melanotransferrin	MELTF	Melanotransferrin OS=Sus scrofa OX=9823 GN=MELTF PE=1 SV=3 - [F1SQX4_PIG]	58.34	34	34	186	737	80.2573	5.98584	1.0558	184	16.316	1.0241	184	13.4197	0.913449	181	12.7471	0.948944	184	28.0306	1.15377	182	18.3451	1.02961	184	29.3743	0.971568	182	11.3833	0.943903	182	18.4756
Q767L7	Tubulin beta chain	TUBB	Tubulin beta chain OS=Sus scrofa OX=9823 GN=TUBB PE=2 SV=1 - [TBB5_PIG]	66.67	3	23	165	444	49.639	4.89404	0.899974	32	25.855	0.917321	32	21.2924	1.04354	32	11.3851	1.07857	32	22.0617	0.95183	32	12.0586	0.949371	32	19.1751	1.04794	32	15.8761	1.08394	32	11.2039
A0A287A4R1	Actin, beta like 2	ACTBL2	Actin, beta like 2 OS=Sus scrofa OX=9823 GN=ACTBL2 PE=1 SV=1 - [A0A287A4R1_PIG]	35.11	2	14	232	376	41.7879	5.47803	1.17973	6	22.4903	0.963946	6	16.9802	1.00407	6	12.6244	0.889059	6	7.9042	1.02898	6	12.8849	0.924317	6	20.6558	0.946077	6	7.2881	1.05312	6	8.84184
P02554	Tubulin beta chain		Tubulin beta chain OS=Sus scrofa OX=9823 PE=1 SV=1 - [TBB_PIG]	66.52	1	23	164	445	49.829	4.89404	0.827543	2	10.7936	0.985488	2	12.4664	1.10758	2	13.3234	1.18967	2	12.1368	0.919501	2	9.73618	0.86566	2	11.2934	0.972086	2	2.23326	1.14943	2	0.487012
A0A287BAU4	MAM domain containing 4	MAMDC4	MAM domain containing 4 OS=Sus scrofa OX=9823 GN=MAMDC4 PE=1 SV=1 - [A0A287BAU4_PIG]	38.74	42	42	189	1195	130.156	6.3667	1.06429	188	16.6636	1.03248	188	14.0066	0.951719	188	17.7133	0.889953	188	22.6912	1.15327	188	19.4885	1.0684	188	18.6183	0.976791	188	10.0545	0.886764	188	16.9361
F1SU03	Heparan sulfate proteoglycan 2	HSPG2	Heparan sulfate proteoglycan 2 OS=Sus scrofa OX=9823 GN=HSPG2 PE=1 SV=3 - [F1SU03_PIG]	27.57	84	84	194	4323	461.062	6.55127	0.997738	193	13.9182	1.00278	193	9.79871	1.08908	193	9.7328	1.00035	193	19.7621	0.917851	193	13.0127	1.01299	193	19.9028	0.961574	193	10.0473	1.01882	193	13.2867
I3LK59	Enolase 1	ENO1	Enolase 1 OS=Sus scrofa OX=9823 GN=ENO1 PE=1 SV=2 - [I3LK59_PIG]	62.21	19	26	149	434	47.2584	6.87354	1.02352	94	23.8627	1.02835	93	21.6243	0.960595	93	10.2281	0.928379	92	24.58	1.01869	93	19.6895	0.977565	93	25.4678	0.998868	94	13.1259	0.995459	94	20.06
F1S0J8	Keratin 14	KRT14	Keratin 14 OS=Sus scrofa OX=9823 GN=KRT14 PE=1 SV=1 - [F1S0J8_PIG]	78.96	13	30	144	404	44.1864	5.13525	1.06351	44	12.257	0.938978	44	14.5539	0.958178	44	13.7893	1.00504	43	27.7894	1.11823	44	9.04185	0.962162	44	35.2576	0.943025	44	11.275	0.995418	43	16.1197
A0A287A275	Tubulin beta chain	TUBB4B	Tubulin beta chain OS=Sus scrofa OX=9823 GN=TUBB4B PE=1 SV=1 - [A0A287A275_PIG]	66.52	1	23	156	445	49.799	4.89404	0.994002	4	3.19821	0.999471	4	14.2118	1.09645	4	16.2971	0.969579	4	0.288755	1.06646	4	2.6164	0.928832	4	2.84774	1.07452	4	6.29286	0.953899	4	5.33057
P02543	Vimentin	VIM	Vimentin OS=Sus scrofa OX=9823 GN=VIM PE=1 SV=2 - [VIME_PIG]	65.02	25	33	145	466	53.6351	5.12256	0.979218	110	19.6411	1.00147	110	15.1937	1.12499	110	10.2703	1.03868	111	20.9281	0.876705	109	20.8545	0.921593	110	19.2984	0.977917	110	14.9744	1.08051	110	16.231
F1SIH8	Transitional endoplasmic reticulum ATPase	VCP	Transitional endoplasmic reticulum ATPase OS=Sus scrofa OX=9823 GN=VCP PE=1 SV=3 - [F1SIH8_PIG]	53.17	37	37	130	820	90.9439	5.61768	1.03559	127	19.152	1.01275	127	13.0677	0.970543	127	11.5805	0.967236	127	21.4479	0.98533	127	17.6748	1.01062	127	22.12	1.01318	127	9.28842	1.00732	127	13.5553
F1RII5	Uncharacterized protein	LOC100515788	Uncharacterized protein OS=Sus scrofa OX=9823 GN=LOC100515788 PE=1 SV=2 - [F1RII5_PIG]	54.86	1	8	152	144	15.6252	8.19189	0.906846	1		0.83202	1		1.23736	1		1.15244	1		0.758594	1		0.974201	1		1.16081	1		1.01401	1
P02550	Tubulin alpha-1A chain	TUBA1A	Tubulin alpha-1A chain OS=Sus scrofa OX=9823 GN=TUBA1A PE=1 SV=1 - [TBA1A_PIG]	49.89	3	21	156	451	50.0365	5.03369	0.964154	16	13.7521	0.945323	16	18.7806	1.10004	16	9.09066	0.916083	16	23.0543	1.12105	16	12.249	1.09881	16	23.7506	1.05761	16	9.73143	0.92059	16	16.7958
A0A287AGU7	Tubulin beta chain	LOC100624785	Tubulin beta chain OS=Sus scrofa OX=9823 GN=LOC100624785 PE=1 SV=1 - [A0A287AGU7_PIG]	64.49	2	22	147	445	49.9209	4.89404	0.945427	7	7.82227	1.01059	7	7.38305	1.10246	7	6.05582	1.10135	7	28.614	0.881918	7	10.3696	0.93011	7	15.5776	0.96018	7	2.449	1.14631	7	5.10543
F1SHL9	Pyruvate kinase	PKM	Pyruvate kinase OS=Sus scrofa OX=9823 GN=PKM PE=1 SV=3 - [F1SHL9_PIG]	65.16	3	34	192	531	57.8411	7.85498	1.13645	15	20.0587	1.01831	15	18.0949	1.09711	16	17.2627	1.08056	15	18.2417	0.922126	16	21.6991	0.828173	15	25.5076	0.9084	16	14.9549	1.17994	16	10.0616
A0A287BPF4	Collagen type VI alpha 3 chain	COL6A3	Collagen type VI alpha 3 chain OS=Sus scrofa OX=9823 GN=COL6A3 PE=1 SV=1 - [A0A287BPF4_PIG]	34.66	2	62	168	2060	223.736	7.29834	1.07846	2	9.60285	1.09196	2	2.42109	1.18057	2	13.0104	1.01879	2	15.5222	0.807108	2	2.88345	0.9605	2	7.78808	0.904946	2	5.16075	1.05	2	7.14299
I3LPB5	Creatine kinase B-type	CKB	Creatine kinase B-type OS=Sus scrofa OX=9823 GN=CKB PE=3 SV=2 - [I3LPB5_PIG]	63.52	20	23	117	381	42.6604	5.78271	1.04228	106	12.5971	1.13942	108	18.2218	1.00258	107	14.5382	0.965776	104	23.366	1.01742	107	15.0533	1.00232	108	23.2775	0.894507	107	14.8048	1.01566	105	18.6884
F1SLA0	ATP synthase subunit beta	ATP5F1B	ATP synthase subunit beta OS=Sus scrofa OX=9823 GN=ATP5F1B PE=1 SV=2 - [F1SLA0_PIG]	61.11	21	21	120	450	48.6313	5.13525	1.05109	119	20.1428	1.06602	119	14.8406	1.03486	119	15.4035	1.06082	118	17.2121	0.97575	119	15.2154	0.921924	118	24.5908	0.950488	119	14.8461	1.05633	119	19.5498
F1SRY3	Villin-1	VIL1	Villin-1 OS=Sus scrofa OX=9823 GN=VIL1 PE=1 SV=2 - [F1SRY3_PIG]	56.54	1	46	184	826	92.5577	5.87158	0.874326	4	12.1638	1.03183	4	26.144	0.932381	4	4.78855	0.994255	4	13.7626	1.17845	4	1.89759	1.01387	4	5.38493	1.00631	4	0.268713	1.00311	4	14.5121
A0A287BLM4	Collagen type VI alpha 3 chain	COL6A3	Collagen type VI alpha 3 chain OS=Sus scrofa OX=9823 GN=COL6A3 PE=1 SV=1 - [A0A287BLM4_PIG]	41.3	2	60	169	1673	181.587	6.21436	0.991832	6	11.8735	1.01485	6	15.9366	1.09369	6	2.65442	1.4698	6	31.5742	0.607672	6	4.13523	0.649672	6	29.5565	0.764993	6	11.2045	1.23037	6	8.25999
F2Z5K5	Tubulin beta chain	TUBB4A	Tubulin beta chain OS=Sus scrofa OX=9823 GN=TUBB4A PE=1 SV=2 - [F2Z5K5_PIG]	61.85	2	21	138	443	49.5399	4.91943	1.34188	5	27.5766	1.12455	5	25.6912	1.03018	5	4.03063	1.0359	5	9.77232	0.836495	5	26.0836	0.936652	5	9.5331	0.893761	5	22.1149	0.957235	5	17.542
A0A288CFV7	Tubulin alpha chain	LOC100510930	Tubulin alpha chain OS=Sus scrofa OX=9823 GN=LOC100510930 PE=3 SV=1 - [A0A288CFV7_PIG]	46.22	1	19	152	450	49.9276	5.09717	1.29292	2	2.98833	1.30253	2	2.98039	1.20135	2	1.54417	1.10699	2	6.20309	1.14764	2	3.77577	1.14213	2	7.2515	0.560279	2	3.4884	0.592289	2	2.15105
A0A0B8RVJ1	Ribosome binding protein 1	RRBP1	Ribosome binding protein 1 OS=Sus scrofa domesticus OX=9825 GN=RRBP1 PE=4 SV=1 - [A0A0B8RVJ1_PIG]	58.78	66	67	134	1497	160.619	9.0415	0.985746	130	14.5809	0.990052	130	14.9625	0.98196	130	9.65764	1.00531	130	15.3026	1.00122	130	11.2734	1.02781	130	16.5341	0.99843	130	8.75638	1.03327	130	13.3284
F1RMJ4	IQ motif containing GTPase activating protein 1	IQGAP1	IQ motif containing GTPase activating protein 1 OS=Sus scrofa OX=9823 GN=IQGAP1 PE=1 SV=3 - [F1RMJ4_PIG]	37.78	56	59	117	1657	189.13	6.40479	0.952534	107	19.4965	0.955479	107	12.5037	0.958953	106	10.8748	1.03694	107	20.2948	1.01347	107	14.1019	0.975158	107	19.8136	1.06215	107	10.7835	1.0353	107	11.8089
A0A287ACX9	Pyruvate kinase	PKM	Pyruvate kinase OS=Sus scrofa OX=9823 GN=PKM PE=1 SV=1 - [A0A287ACX9_PIG]	63.65	4	35	183	531	57.996	7.7085	1.02153	7	8.17828	1.06266	7	6.82686	1.08462	7	9.83398	0.903711	7	2.66641	0.966354	7	14.3685	1.09035	7	19.2612	0.943178	7	14.7425	0.994594	7	18.5055
Q29261	Villin-1	VIL1	Villin-1 OS=Sus scrofa OX=9823 GN=VIL1 PE=2 SV=2 - [VILI_PIG]	55.86	1	46	181	827	92.6427	5.87158	1.08028	1		1.18678	1		0.921019	1		0.882218	1		1.13637	1		0.90019	1		1.06963	1		0.92452	1
P80021	ATP synthase subunit alpha, mitochondrial	ATP5F1A	ATP synthase subunit alpha, mitochondrial OS=Sus scrofa OX=9823 GN=ATP5F1A PE=1 SV=2 - [ATPA_PIG]	40.87	24	24	107	553	59.6507	9.18799	0.967454	104	16.0983	1.05768	104	17.4371	0.975648	105	11.9393	1.01812	105	21.4206	1.00807	105	16.1607	0.965558	105	24.5766	0.972339	105	11.5991	1.01091	105	15.9641
P00346	Malate dehydrogenase, mitochondrial	MDH2	Malate dehydrogenase, mitochondrial OS=Sus scrofa OX=9823 GN=MDH2 PE=1 SV=2 - [MDHM_PIG]	60.06	16	16	88	338	35.5717	8.67529	1.05051	88	15.9489	1.12949	88	17.5526	0.962946	88	11.8559	0.974913	88	15.3339	1.02267	88	13.6515	0.989508	88	17.4668	0.9215	88	11.9565	0.952453	88	14.5243
F1S6M7	Tubulin beta chain		Tubulin beta chain OS=Sus scrofa OX=9823 PE=1 SV=1 - [F1S6M7_PIG]	41.56	3	17	120	450	50.3862	4.93213	0.876644	15	24.1031	0.968306	15	12.2686	1.05215	15	7.12098	1.12545	15	21.4477	0.828387	15	30.8078	0.747563	15	35.7055	0.887453	15	12.8609	1.14673	15	20.7906
A0A287BBI5	Glyceraldehyde-3-phosphate dehydrogenase	GAPDH	Glyceraldehyde-3-phosphate dehydrogenase OS=Sus scrofa OX=9823 GN=GAPDH PE=1 SV=1 - [A0A287BBI5_PIG]	54.15	10	17	184	325	35.0288	8.1333	1.01909	146	19.7365	0.995939	148	15.0639	1.02227	148	14.1045	1.06103	148	18.7066	0.945651	148	16.5576	0.932466	147	19.1305	0.987528	148	15.6429	1.06463	148	14.858
I3LD43	Cytosol aminopeptidase	LAP3	Cytosol aminopeptidase OS=Sus scrofa OX=9823 GN=LAP3 PE=1 SV=2 - [I3LD43_PIG]	67.24	33	33	147	519	56.0116	6.69775	1.0003	145	15.2133	1.03605	145	11.4489	1.05218	143	12.3158	0.813023	144	20.6898	1.29821	145	20.5949	0.983995	144	26.1255	0.931728	144	10.1956	0.952477	144	16.3665
F1S285	Collagen type XIV alpha 1 chain	COL14A1	Collagen type XIV alpha 1 chain OS=Sus scrofa OX=9823 GN=COL14A1 PE=1 SV=3 - [F1S285_PIG]	35.63	53	53	132	1760	189.702	5.46533	0.978144	129	22.8864	1.03081	128	11.2197	1.14259	128	9.60081	1.03855	128	20.3524	0.867291	129	17.0066	0.934753	129	19.436	0.919652	129	12.8203	1.08338	129	15.0974
Q8MJ76	Alpha-fetoprotein	AFP	Alpha-fetoprotein OS=Sus scrofa OX=9823 GN=AFP PE=2 SV=1 - [FETA_PIG]	57.54	28	29	97	610	68.58	5.61768	1.01055	94	16.4749	1.05221	94	12.5849	1.0823	94	11.1532	1.04409	94	19.7567	0.893518	93	14.6169	0.968586	94	14.2602	0.971512	93	12.4611	0.99743	94	12.4797
A0A287BIL8	Endoplasmic reticulum chaperone BiP	HSPA5	Endoplasmic reticulum chaperone BiP OS=Sus scrofa OX=9823 GN=HSPA5 PE=1 SV=1 - [A0A287BIL8_PIG]	55.81	37	40	148	654	72.2244	5.16064	1.07917	129	20.4767	0.971798	129	13.5529	0.977987	130	9.86691	1.06574	130	22.7136	0.98933	128	15.9106	0.955496	128	22.0798	0.975202	129	11.6523	1.04949	130	15.376
F2Z5S8	Tubulin alpha chain	TUBA4A	Tubulin alpha chain OS=Sus scrofa OX=9823 GN=TUBA4A PE=1 SV=2 - [F2Z5S8_PIG]	51.6	3	21	151	438	48.864	5.49072	0.937957	6	31.0134	0.958706	6	21.6328	0.883885	6	3.07744	1.00166	6	15.0761	1.12591	6	15.7355	1.01442	6	10.5836	1.01405	6	8.16156	1.09116	6	19.7944
M3VH45	Annexin	ANXA6	Annexin OS=Sus scrofa OX=9823 GN=ANXA6 PE=2 SV=1 - [M3VH45_PIG]	67.31	3	48	160	673	75.8216	5.94775	0.997643	9	11.7422	0.918897	9	6.10177	0.87397	9	27.2596	0.91344	9	44.5175	0.938398	9	8.88799	1.12313	9	14.2836	1.12555	9	9.88309	1.01218	9	33.5243
F1S0V3	Annexin	ANXA6	Annexin OS=Sus scrofa OX=9823 GN=ANXA6 PE=1 SV=3 - [F1S0V3_PIG]	67.41	2	47	154	672	75.7506	5.87158	0.726152	3	55.8539	1.70002	3	12.6525	1.46449	3	9.42558	1.23052	3	14.3704	0.952333	3	14.941	0.409052	3	26.5303	0.745298	3	51.8091	0.658798	3	144.346
F1SS24	Fibronectin 1	FN1	Fibronectin 1 OS=Sus scrofa OX=9823 GN=FN1 PE=1 SV=2 - [F1SS24_PIG]	30.95	1	53	127	2462	270.429	5.60498	0.939924	4	4.98331	1.04928	4	7.6657	1.01465	4	10.7919	0.978541	4	10.6525	0.936129	4	16.9183	0.99306	4	25.4233	0.998905	4	10.4583	1.11172	4	9.38491
A0A287A7G8	Histone H2B		Histone H2B OS=Sus scrofa OX=9823 PE=3 SV=1 - [A0A287A7G8_PIG]	56.38	4	12	201	149	16.7092	10.3892	0.977349	50	23.5086	0.940871	50	15.47	1.01124	50	10.3397	1.09285	50	22.2595	0.858015	50	12.7615	0.838762	50	16.7298	1.0344	50	13.9046	1.07407	50	11.7091
A0A286ZPY1	AHNAK nucleoprotein	AHNAK	AHNAK nucleoprotein OS=Sus scrofa OX=9823 GN=AHNAK PE=1 SV=1 - [A0A286ZPY1_PIG]	63.65	4	47	154	1194	129.381	5.8208	0.96582	19	9.17616	1.04958	19	8.33041	1.08238	19	8.57343	1.01644	19	16.9705	0.886512	19	13.5783	0.982183	19	7.35629	0.952699	19	11.7331	1.10797	19	10.7024
A0A286ZY95	Fibronectin 1	FN1	Fibronectin 1 OS=Sus scrofa OX=9823 GN=FN1 PE=1 SV=1 - [A0A286ZY95_PIG]	32.56	2	54	126	2380	262.163	5.93506	1.15222	3	13.169	0.921571	3	2.90596	1.11429	3	6.36492	1.21091	3	2.27144	0.752709	3	4.92616	0.703035	3	9.42735	0.845994	3	2.15212	1.23493	3	10.9069
F1S0Z3	Microsomal triglyceride transfer protein large subunit	MTTP	Microsomal triglyceride transfer protein large subunit OS=Sus scrofa OX=9823 GN=MTTP PE=4 SV=1 - [F1S0Z3_PIG]	46.64	43	43	157	894	99.6742	8.36768	0.989959	155	15.9744	1.06608	155	15.3947	0.927844	155	12.7853	0.95264	155	21.4911	1.11754	155	15.4704	0.955208	155	19.6949	0.981915	155	9.9925	0.990695	155	17.2025
A0A286ZYY2	Heterogeneous nuclear ribonucleoprotein A2/B1	HNRNPA2B1	Heterogeneous nuclear ribonucleoprotein A2/B1 OS=Sus scrofa OX=9823 GN=HNRNPA2B1 PE=1 SV=1 - [A0A286ZYY2_PIG]	59.49	16	20	130	353	37.4067	8.95361	0.984468	77	22.2119	0.988219	77	15.3311	1.0195	77	9.69211	0.99516	77	22.2947	0.99166	77	12.0985	1.01428	77	23.5687	1.01924	77	12.2735	1.01772	77	13.8591
E1CAJ5	Protein disulfide-isomerase	grp-58	Protein disulfide-isomerase OS=Sus scrofa OX=9823 GN=grp-58 PE=2 SV=1 - [E1CAJ5_PIG]	58.02	33	33	132	505	56.8229	6.27783	1.03474	132	19.7082	0.949567	132	13.4047	0.966811	132	10.6671	1.00949	132	19.3871	1.03991	132	15.738	0.971409	132	16.4536	1.02912	132	13.8626	1.00456	132	13.9547
F1RPH0	Phosphoglycerate kinase	PGK1	Phosphoglycerate kinase OS=Sus scrofa OX=9823 GN=PGK1 PE=1 SV=3 - [F1RPH0_PIG]	71.94	22	29	123	417	44.5461	7.89893	0.988301	94	19.938	1.00951	94	14.7059	0.936341	94	12.0841	0.958984	94	26.0653	1.0448	94	18.3956	1.11634	94	21.7926	0.9863	94	14.157	0.94635	94	23.3098
A0A286ZTA4	Fructose-bisphosphate aldolase	ALDOB	Fructose-bisphosphate aldolase OS=Sus scrofa OX=9823 GN=ALDOB PE=1 SV=1 - [A0A286ZTA4_PIG]	40.93	12	18	87	364	39.6743	8.19189	0.966638	57	19.8633	1.06957	55	14.014	0.992207	56	11.1711	1.01321	55	18.5384	1.06918	57	19.9127	0.96853	55	23.192	0.946949	55	9.32037	0.979165	54	15.0154
A0A0B8RTA5	Aconitate hydratase, mitochondrial	ACO2	Aconitate hydratase, mitochondrial OS=Sus scrofa domesticus OX=9825 GN=ACO2 PE=3 SV=1 - [A0A0B8RTA5_PIG]	46.73	31	31	111	781	85.5231	7.82568	0.987757	110	14.4871	1.02157	110	16.6585	0.980144	110	10.8999	1.00252	110	23.026	1.00957	110	14.9861	0.97499	110	22.1602	0.993029	109	13.5201	1.00132	110	19.7895
F1RW75	Desmoplakin	DSP	Desmoplakin OS=Sus scrofa OX=9823 GN=DSP PE=1 SV=3 - [F1RW75_PIG]	30.97	82	82	133	2883	331.413	6.88818	0.984153	132	16.236	0.984434	133	11.6287	0.960445	132	8.81308	1.00941	132	16.9557	1.09184	132	12.3436	1.00085	132	16.6168	1.03306	132	8.14188	0.994839	132	10.7778
B7U2G6	Galectin		Galectin OS=Sus scrofa OX=9823 PE=2 SV=1 - [B7U2G6_PIG]	70.99	10	10	117	131	14.5522	6.93213	0.935094	116	16.2327	1.05178	116	14.2927	0.917643	116	10.4534	1.03777	116	16.855	0.964195	116	10.8828	1.06865	116	20.6436	1.01804	115	11.8088	1.00391	115	15.6263
O02705	Heat shock protein HSP 90-alpha	HSP90AA1	Heat shock protein HSP 90-alpha OS=Sus scrofa OX=9823 GN=HSP90AA1 PE=2 SV=3 - [HS90A_PIG]	46.52	22	41	167	733	84.7217	5.0083	1.03186	97	23.1244	0.991614	97	13.3759	1.01112	97	13.1752	1.01997	97	23.647	0.939581	97	17.1929	0.953199	97	21.2827	1.00074	97	12.3563	1.03691	97	15.0787
A5A8V6	Heat shock 70kDa protein 1A	HSPA1A	Heat shock 70kDa protein 1A OS=Sus scrofa OX=9823 GN=HSPA1A PE=3 SV=1 - [A5A8V6_PIG]	46.65	15	25	98	641	70.0551	5.8208	1.01266	54	17.7693	1.02124	54	16.9771	1.00631	55	10.208	0.952802	54	19.6328	0.977376	54	14.1143	0.967095	55	20.0389	0.971749	55	9.76743	1.05116	55	12.7904
A0A287AXR5	Tyrosine 3-monooxygenase/tryptophan 5-monooxygenase activation protein zeta	YWHAZ	Tyrosine 3-monooxygenase/tryptophan 5-monooxygenase activation protein zeta OS=Sus scrofa OX=9823 GN=YWHAZ PE=1 SV=1 - [A0A287AXR5_PIG]	61.11	10	15	91	234	26.6664	5.0083	0.960232	51	14.9023	0.952319	52	12.5312	1.01337	53	9.86486	1.01088	52	14.7906	1.00316	52	10.0002	1.0054	52	17.0855	1.0368	53	10.9573	1.06012	53	9.63209
A0A287A9T4	Uncharacterized protein	HSP90AB1	Uncharacterized protein OS=Sus scrofa OX=9823 GN=HSP90AB1 PE=1 SV=1 - [A0A287A9T4_PIG]	53.03	18	41	133	709	81.3704	5.22412	1.08299	47	12.0965	1.00631	47	11.0984	1.02202	47	13.1613	0.97914	47	14.4389	0.979003	47	9.52237	0.966308	47	17.4551	0.987923	47	9.40382	0.98767	47	9.86936
A0A287BCE6	Uncharacterized protein	FCGBP	Uncharacterized protein OS=Sus scrofa OX=9823 GN=FCGBP PE=1 SV=1 - [A0A287BCE6_PIG]	27.07	23	48	120	2505	265.219	5.0083	1.03845	43	15.6226	0.938071	43	8.95214	0.998601	43	6.17637	0.952544	43	17.9022	0.980261	43	17.3864	1.06603	43	20.2474	0.982754	43	11.3229	1.06354	43	13.4792
Q29092	Endoplasmin	HSP90B1	Endoplasmin OS=Sus scrofa OX=9823 GN=HSP90B1 PE=2 SV=3 - [ENPL_PIG]	46.27	26	38	132	804	92.4132	4.83057	1.05273	85	19.4848	1.03845	86	13.7432	0.966741	86	9.99014	0.973292	86	16.4193	1.04733	86	14.8099	1.06164	85	20.9475	0.988788	85	9.88033	0.973019	86	14.1235
K7GND3	DExH-box helicase 9	DHX9	DExH-box helicase 9 OS=Sus scrofa OX=9823 GN=DHX9 PE=1 SV=2 - [K7GND3_PIG]	36.05	47	47	127	1384	149.646	6.97607	0.969253	127	13.5706	0.958222	126	13.7291	1.02518	126	10.4414	1.08264	127	17.6874	0.940118	127	12.505	0.989073	126	19.8352	0.985433	127	10.8432	1.04322	127	13.5773
A0A287A2R9	Uncharacterized protein	YWHAE	Uncharacterized protein OS=Sus scrofa OX=9823 GN=YWHAE PE=1 SV=1 - [A0A287A2R9_PIG]	72.55	15	18	93	255	29.1554	4.7417	1.02429	75	20.7888	1.01975	75	13.1188	1.0477	75	13.5902	1.0044	75	18.494	0.99781	75	12.9242	0.981206	75	16.2096	1.01931	75	16.6823	0.993485	75	12.6271
A0A287ADJ2	Heat shock protein family A (Hsp70) member 9	HSPA9	Heat shock protein family A (Hsp70) member 9 OS=Sus scrofa OX=9823 GN=HSPA9 PE=1 SV=1 - [A0A287ADJ2_PIG]	59.35	36	36	100	679	73.6047	6.07471	0.977127	100	18.6967	1.02754	100	14.4824	0.952278	100	8.18178	1.06534	100	24.1514	1.01442	99	15.1437	1.03051	99	25.075	0.9795	100	14.3861	1.00903	100	17.5651
A0A287BN15	Keratin 14	KRT14	Keratin 14 OS=Sus scrofa OX=9823 GN=KRT14 PE=1 SV=1 - [A0A287BN15_PIG]	40.05	1	18	88	437	47.0385	4.99561	0.878303	1		0.890436	1		1.08818	1		1.12851	1		1.05662	1		0.875539	1		1.09444	1		1.03309	1
A0A287AMK0	Serum albumin	ALB	Serum albumin OS=Sus scrofa OX=9823 GN=ALB PE=1 SV=1 - [A0A287AMK0_PIG]	71.67	42	43	124	586	67.1257	6.15088	1.05448	121	13.3419	1.09646	121	11.1267	1.26893	121	12.3244	0.815923	121	17.7546	0.909722	121	10.7456	0.977928	121	18.7562	1.01537	121	13.3006	0.91993	121	15.7899
F1RGX4	Uncharacterized protein	LOC110259958	Uncharacterized protein OS=Sus scrofa OX=9823 GN=LOC110259958 PE=1 SV=1 - [F1RGX4_PIG]	69.01	10	10	149	142	15.1609	8.70459	0.915007	148	21.4661	1.23924	148	23.3842	0.996266	148	14.3445	1.07114	148	29.5818	0.912405	147	16.8886	0.789271	148	24.9968	0.955083	148	17.0021	1.07478	149	16.9385
F1S073	Annexin	ANXA2	Annexin OS=Sus scrofa OX=9823 GN=ANXA2 PE=1 SV=2 - [F1S073_PIG]	66.67	28	28	136	339	38.5548	7.31299	1.03786	136	18.5176	1.0166	136	15.5587	1.03735	136	10.8872	0.965397	134	20.8805	0.992572	136	18.3649	1.00837	135	23.6044	0.968477	135	15.9772	1.03155	136	17.4788
P09571	Serotransferrin	TF	Serotransferrin OS=Sus scrofa OX=9823 GN=TF PE=1 SV=2 - [TRFE_PIG]	63.65	37	39	106	696	76.9185	7.13721	1.1371	99	17.0023	0.942247	99	12.5778	1.09603	100	10.6422	0.882636	99	22.5141	0.992088	99	13.0387	0.905765	99	19.6029	0.939844	99	12.663	1.05059	99	15.2782
F1SAD9	Protein disulfide-isomerase	PDIA4	Protein disulfide-isomerase OS=Sus scrofa OX=9823 GN=PDIA4 PE=1 SV=1 - [F1SAD9_PIG]	52.94	38	39	145	646	72.864	5.14795	1.06221	132	16.9948	1.00818	132	13.3755	0.908594	132	10.946	0.978221	132	15.0739	1.10872	132	14.2988	1.02616	132	16.8997	0.979074	132	10.4564	0.975262	132	14.151
F1SNL7	Carnosine dipeptidase 2	CNDP2	Carnosine dipeptidase 2 OS=Sus scrofa OX=9823 GN=CNDP2 PE=1 SV=1 - [F1SNL7_PIG]	57.68	26	26	153	475	52.7005	5.47803	1.04139	148	19.6684	1.07483	150	14.4846	0.926412	148	15.9242	0.920189	147	26.3403	1.12699	151	20.8106	0.991807	151	30.9084	0.941313	150	17.8932	0.965187	150	20.2906
F1RUK8	Rab GDP dissociation inhibitor	GDI2	Rab GDP dissociation inhibitor OS=Sus scrofa OX=9823 GN=GDI2 PE=1 SV=1 - [F1RUK8_PIG]	70.56	27	33	109	445	50.2946	6.04932	0.986961	89	15.4835	0.997091	89	15.3109	0.970075	89	10.4173	1.03259	89	21.2073	1.00534	89	16.7422	0.966132	89	23.1978	0.989318	89	11.1493	1.05819	89	14.406
F1RQI7	Unconventional myosin-VI	MYO6	Unconventional myosin-VI OS=Sus scrofa OX=9823 GN=MYO6 PE=1 SV=1 - [F1RQI7_PIG]	44.05	48	48	103	1253	144.836	8.52881	1.06857	103	18.5579	1.00819	103	10.8165	0.959685	103	11.9211	1.00611	103	19.5562	1.04333	103	15.5246	0.958906	103	21.5286	0.962931	103	12.2731	1.01238	103	14.9613
D2WKD7	Sodium/potassium-transporting ATPase subunit alpha	ATP1A3	Sodium/potassium-transporting ATPase subunit alpha OS=Sus scrofa OX=9823 GN=ATP1A3 PE=1 SV=1 - [D2WKD7_PIG]	22.58	4	21	78	1014	111.679	5.41455	0.973577	5	10.5814	1.1945	5	9.76998	1.04994	5	16.6895	0.963293	5	6.68106	0.975204	5	7.14189	1.08607	5	0.633269	1.00269	5	10.076	0.909207	5	17.0687
F1SUX4	Nuclear mitotic apparatus protein 1	NUMA1	Nuclear mitotic apparatus protein 1 OS=Sus scrofa OX=9823 GN=NUMA1 PE=1 SV=3 - [F1SUX4_PIG]	32.4	2	56	90	2102	235.103	5.71924	0.881898	5	13.007	1.03242	5	7.58182	1.04453	5	6.30077	1.01056	5	12.9216	0.896837	5	8.26245	1.01954	5	33.0077	1.03622	5	3.72001	1.03072	5	10.5907
F1S663	Uncharacterized protein	LAMC1	Uncharacterized protein OS=Sus scrofa OX=9823 GN=LAMC1 PE=1 SV=2 - [F1S663_PIG]	33.49	39	39	77	1469	162.741	5.12256	0.941606	77	20.3617	1.01608	77	10.1545	1.09363	77	10.4512	1.02145	77	16.9321	0.891409	77	15.0643	0.943682	77	21.0085	0.954546	77	9.15885	1.09774	77	15.4164
A0A287AYJ0	Dihydropyrimidinase like 3	DPYSL3	Dihydropyrimidinase like 3 OS=Sus scrofa OX=9823 GN=DPYSL3 PE=1 SV=1 - [A0A287AYJ0_PIG]	54.12	18	21	73	534	57.7339	6.26514	0.979609	61	18.431	1.01889	61	11.8521	1.05308	61	7.65177	0.981474	61	14.5218	0.912972	61	13.9139	1.03509	61	21.9904	0.995229	61	8.50274	1.02572	61	12.9826
A0A287AWI9	Eukaryotic translation elongation factor 2	EEF2	Eukaryotic translation elongation factor 2 OS=Sus scrofa OX=9823 GN=EEF2 PE=1 SV=1 - [A0A287AWI9_PIG]	44.41	40	41	141	858	95.2929	6.82959	0.991996	139	15.4676	0.975836	139	11.0505	0.980005	139	9.98762	1.01959	139	23.3786	0.986921	139	15.4631	1.03627	139	18.4937	0.999291	139	10.4944	1.02822	139	13.2007
F1SQR8	Leukotriene A(4) hydrolase	LTA4H	Leukotriene A(4) hydrolase OS=Sus scrofa OX=9823 GN=LTA4H PE=3 SV=3 - [F1SQR8_PIG]	53.77	28	28	91	610	69.004	6.20166	1.02444	90	16.5881	1.03048	90	13.6593	1.02279	90	11.4185	0.978539	90	14.139	0.957548	90	14.9456	0.99247	90	17.4723	0.967262	90	11.2039	0.990924	90	13.9277
I3LCP0	Uncharacterized protein	ACTN2	Uncharacterized protein OS=Sus scrofa OX=9823 GN=ACTN2 PE=4 SV=2 - [I3LCP0_PIG]	33.68	11	27	108	876	101.451	5.37646	1.01287	13	10.0696	1.11096	13	8.61524	0.894921	13	15.2568	1.06455	13	12.7758	1.05457	13	18.1148	0.896637	13	12.2316	0.900039	13	13.8733	1.06027	13	9.12448
I3LCA2	Chaperonin containing TCP1 subunit 8	CCT8	Chaperonin containing TCP1 subunit 8 OS=Sus scrofa OX=9823 GN=CCT8 PE=1 SV=2 - [I3LCA2_PIG]	55.37	27	27	87	549	59.9376	5.60498	0.9898	87	14.3865	1.02996	87	13.2764	0.973134	87	8.85855	0.965131	87	10.4051	1.04025	87	7.92355	1.07261	87	14.9209	1.0125	87	6.8964	0.974766	87	12.6216
I3LNG8	Stress induced phosphoprotein 1	STIP1	Stress induced phosphoprotein 1 OS=Sus scrofa OX=9823 GN=STIP1 PE=1 SV=2 - [I3LNG8_PIG]	59.12	1	38	92	543	62.4243	6.75635	1.04281	6	20.5091	0.882689	5	43.627	1.03915	6	15.3724	1.23121	6	30.5193	1.04058	6	4.4672	1.07753	6	23.2324	1.00069	6	13.4552	0.871155	6	33.5544
I3L650	Caldesmon 1	CALD1	Caldesmon 1 OS=Sus scrofa OX=9823 GN=CALD1 PE=1 SV=2 - [I3L650_PIG]	36.58	33	34	85	801	94.0248	5.70654	0.936078	82	20.4859	0.986688	82	16.5861	1.14589	82	9.99386	1.04736	82	22.1305	0.840694	83	18.5782	0.943761	82	24.4244	0.941689	82	13.8444	1.15181	82	16.164
Q29574	Histone H2B (Fragment)		Histone H2B (Fragment) OS=Sus scrofa OX=9823 PE=2 SV=1 - [Q29574_PIG]	76.81	2	8	138	69	7.62503	10.1108	0.984867	10	14.9399	1.02479	10	6.99153	0.993423	10	13.6202	0.979802	10	28.7588	0.988438	10	7.01146	1.21085	10	33.1244	1.00029	10	10.6866	0.970814	10	8.89407
B1A3A0	Beta-enolase 3 transcript variant 1	ENO3	Beta-enolase 3 transcript variant 1 OS=Sus scrofa OX=9823 GN=ENO3 PE=2 SV=1 - [B1A3A0_PIG]	37.1	5	13	59	434	47.1004	7.95752	0.911571	5	16.1917	0.918524	5	11.3455	0.897759	5	18.5667	0.960403	5	24.5946	0.998059	5	14.8834	1.07748	5	22.2328	1.05497	5	10.0459	1.10279	5	7.98518
K7GRY0	Ubiquitin like modifier activating enzyme 1	UBA1	Ubiquitin like modifier activating enzyme 1 OS=Sus scrofa OX=9823 GN=UBA1 PE=1 SV=2 - [K7GRY0_PIG]	38.19	34	34	89	1058	117.696	5.84619	1.04612	86	14.5519	0.99641	88	13.7175	1.00594	87	9.8178	1.01426	88	17.6283	1.00688	87	18.2489	1.01124	88	18.3835	0.958487	88	12.0709	1.02716	88	17.056
F1SMG3	Nicotinamide nucleotide transhydrogenase	NNT	Nicotinamide nucleotide transhydrogenase OS=Sus scrofa OX=9823 GN=NNT PE=1 SV=2 - [F1SMG3_PIG]	36	34	35	91	1086	113.822	8.07471	0.990592	90	15.5087	1.03534	90	10.9433	0.994101	90	10.2581	1.04785	90	16.675	1.00794	90	12.1138	0.96832	90	17.093	0.974988	90	12.7141	1.03004	90	10.8381
A0A0B8RSH5	Nuclear mitotic apparatus protein 1	NUMA1	Nuclear mitotic apparatus protein 1 OS=Sus scrofa domesticus OX=9825 GN=NUMA1 PE=4 SV=1 - [A0A0B8RSH5_PIG]	31.99	1	55	87	2088	233.42	5.73193	1.01609	2	1.65696	0.765961	2	32.5226	1.01966	2	12.3553	1.05215	2	7.86881	0.888389	2	22.2738	1.01083	2	9.08595	1.05996	2	10.3135	1.18137	2	1.23092
F1SSA6	Uncharacterized protein		Uncharacterized protein OS=Sus scrofa OX=9823 PE=1 SV=3 - [F1SSA6_PIG]	42.38	23	39	95	951	110.649	5.43994	0.931877	38	19.2826	0.960868	38	12.7785	1.08601	38	8.34905	1.06271	38	14.4998	0.926747	38	10.0132	0.967669	38	17.5927	0.948348	38	13.2932	1.11329	38	14.0315
I3LJE2	Dihydropyrimidinase like 2	DPYSL2	Dihydropyrimidinase like 2 OS=Sus scrofa OX=9823 GN=DPYSL2 PE=1 SV=1 - [I3LJE2_PIG]	49.78	21	24	90	677	73.4851	6.354	0.982667	72	18.4572	1.00861	72	14.0818	1.07465	72	11.3019	0.998941	72	16.3322	0.898193	72	12.8595	1.01839	72	21.2131	0.955459	72	10.1317	1.04326	72	14.4647
F1SDX6	Transglutaminase 2	TGM2	Transglutaminase 2 OS=Sus scrofa OX=9823 GN=TGM2 PE=1 SV=2 - [F1SDX6_PIG]	46.43	27	27	79	687	77.1635	5.31299	0.96432	77	13.4399	0.949008	78	12.9102	0.947506	78	8.76932	1.06689	78	14.9781	0.918334	78	14.7435	0.924789	78	14.4456	1.09117	78	10.2741	1.09026	78	12.6596
P00636	Fructose-1,6-bisphosphatase 1	FBP1	Fructose-1,6-bisphosphatase 1 OS=Sus scrofa OX=9823 GN=FBP1 PE=1 SV=4 - [F16P1_PIG]	66.27	20	24	85	338	36.756	7.29834	0.865822	65	22.6411	1.1386	66	10.896	1.04907	65	11.3196	0.963509	65	21.6762	1.0548	66	17.5237	0.890011	65	26.0684	0.840669	66	17.5001	1.20148	66	19.5874
I3LQS0	Heterogeneous nuclear ribonucleoprotein K	HNRNPK	Heterogeneous nuclear ribonucleoprotein K OS=Sus scrofa OX=9823 GN=HNRNPK PE=1 SV=2 - [I3LQS0_PIG]	50.91	20	21	83	440	48.5232	5.45264	1.04693	79	19.7973	0.989909	79	17.9549	1.01332	80	9.89684	0.963932	80	20.7531	0.981426	80	14.4287	0.992067	80	29.54	0.983598	80	9.78905	0.98632	80	19.2373
C5I4T6	Phosphoenolpyruvate carboxykinase 2	PCK2	Phosphoenolpyruvate carboxykinase 2 OS=Sus scrofa OX=9823 GN=PCK2 PE=1 SV=1 - [C5I4T6_PIG]	48.75	24	24	68	640	70.6456	8.06006	1.00644	68	16.5159	1.11149	68	10.1147	0.91673	68	12.6417	0.958643	68	19.4788	1.05953	68	11.4706	1.03951	68	20.6099	0.945125	68	12.018	0.93708	68	13.5953
B0LY44	Ornithine aminotransferase		Ornithine aminotransferase OS=Sus scrofa OX=9823 PE=2 SV=1 - [B0LY44_PIG]	51.94	2	18	97	439	48.4462	6.90283	1.16155	8	11.1964	0.916251	8	8.73126	1.07252	8	5.66863	1.03831	8	11.6274	1.13909	8	25.7276	0.988173	8	5.69259	0.929723	8	10.4074	1.00348	8	7.04912
F1SMZ7	Uncharacterized protein	HSPD1	Uncharacterized protein OS=Sus scrofa OX=9823 GN=HSPD1 PE=1 SV=3 - [F1SMZ7_PIG]	49.91	26	26	75	573	60.8685	5.87158	0.999215	74	18.2026	1.01227	74	13.3442	0.955205	74	11.1534	1.09432	74	21.4311	0.9911	74	18.4298	0.894529	74	19.0599	0.970204	74	10.6107	1.06294	74	17.0247
A0A288CG57	Elongation factor 1-alpha	EEF1A1	Elongation factor 1-alpha OS=Sus scrofa OX=9823 GN=EEF1A1 PE=1 SV=1 - [A0A288CG57_PIG]	50.56	10	20	147	449	48.9114	8.79248	1.05128	58	17.7306	0.93388	58	16.1265	0.986444	58	10.6946	1.07104	58	35.1756	0.949661	58	24.9746	0.921219	58	33.5013	0.970908	57	16.1094	1.03667	58	23.5515
G9F6X8	Protein disulfide-isomerase	P4HB	Protein disulfide-isomerase OS=Sus scrofa OX=9823 GN=P4HB PE=2 SV=1 - [G9F6X8_PIG]	50.98	25	26	86	508	56.3634	4.89404	1.00803	85	18.9045	1.02422	85	14.1065	0.92407	85	10.2849	0.955038	83	18.8394	1.12105	85	12.6788	1.06268	84	17.7484	0.977954	85	9.73814	0.956166	85	13.4117
F1SJS8	Transgelin	TAGLN	Transgelin OS=Sus scrofa OX=9823 GN=TAGLN PE=1 SV=2 - [F1SJS8_PIG]	75.12	18	18	144	201	22.5664	8.83643	0.893061	143	16.4196	0.993316	143	17.1242	1.09558	143	9.89015	0.998619	143	26.6447	0.820719	143	17.0243	0.957483	144	32.504	0.982674	144	10.4109	1.13086	144	16.2925
F1RSC3	Carboxypeptidase	SCPEP1	Carboxypeptidase OS=Sus scrofa OX=9823 GN=SCPEP1 PE=1 SV=3 - [F1RSC3_PIG]	29.39	11	11	60	456	51.1858	5.61768	1.11135	58	13.0801	0.845911	58	18.2839	1.03175	58	10.6137	0.839919	58	20.3489	1.28394	58	14.3352	0.905606	58	18.8616	1.08348	58	9.24467	0.901057	58	11.2195
A0A0B8RZ32	Stress-induced phosphoprotein 1	STIP1	Stress-induced phosphoprotein 1 OS=Sus scrofa domesticus OX=9825 GN=STIP1 PE=4 SV=1 - [A0A0B8RZ32_PIG]	59.12	1	38	89	543	62.4233	6.93213	0.94806	3	24.3954	1.20321	3	11.3403	0.928905	3	16.6778	0.941967	3	17.0926	0.873662	3	2.21498	0.876092	3	1.07888	0.84917	3	1.14882	1.22853	3	9.35787
F1SG00	Tropomyosin 2	TPM2	Tropomyosin 2 OS=Sus scrofa OX=9823 GN=TPM2 PE=1 SV=1 - [F1SG00_PIG]	78.17	15	36	131	284	32.9556	4.66553	0.932669	53	28.6787	1.00183	53	17.4188	1.08889	53	11.6734	1.02481	53	24.0601	0.877804	53	25.41	0.98884	53	17.13	1.01	53	13.4201	1.09601	53	10.7146
A0A287AVW1	Sodium/potassium-transporting ATPase subunit alpha	ATP1A2	Sodium/potassium-transporting ATPase subunit alpha OS=Sus scrofa OX=9823 GN=ATP1A2 PE=1 SV=1 - [A0A287AVW1_PIG]	27.56	7	22	71	947	103.553	5.52881	0.937341	7	18.7681	0.993873	7	3.6952	1.10959	7	11.5346	1.20856	7	17.0524	0.924796	7	14.3466	0.897149	7	22.7592	0.994642	7	8.67477	1.13688	7	17.5626
F1SB42	Ezrin	EZR	Ezrin OS=Sus scrofa OX=9823 GN=EZR PE=1 SV=2 - [F1SB42_PIG]	58.8	28	41	159	585	69.3277	6.02393	1.04291	119	13.4006	1.03675	120	11.9428	0.972331	120	11.5414	0.943192	120	18.6635	1.08993	120	15.0733	1.02711	120	17.8666	0.995316	119	9.93089	0.929265	120	13.4904
A0A286ZY30	KH-type splicing regulatory protein	KHSRP	KH-type splicing regulatory protein OS=Sus scrofa OX=9823 GN=KHSRP PE=1 SV=1 - [A0A286ZY30_PIG]	39.78	21	24	66	714	73.2981	7.29834	1.00699	56	13.3278	0.993359	56	12.5385	1.01371	56	9.02993	0.994282	56	18.8017	0.987642	56	10.2974	1.04798	56	20.5903	0.982317	56	8.36683	0.986769	56	12.165
A0A287B3V0	Synemin	SYNM	Synemin OS=Sus scrofa OX=9823 GN=SYNM PE=1 SV=1 - [A0A287B3V0_PIG]	39.08	59	59	101	1492	167.067	5.19873	0.975434	101	12.4313	1.0424	101	10.9742	1.04722	101	9.41569	1.00041	101	17.8931	0.916955	101	12.9576	1.02046	101	17.1565	0.982016	101	10.033	1.06971	101	14.0362
A0A286ZYX8	Fructose-bisphosphate aldolase	ALDOA	Fructose-bisphosphate aldolase OS=Sus scrofa OX=9823 GN=ALDOA PE=1 SV=1 - [A0A286ZYX8_PIG]	56.32	19	23	96	364	39.3954	8.25049	1.06679	86	12.8301	1.00124	86	14.0233	1.05294	86	13.5307	0.92544	86	19.9226	0.953397	86	12.015	1.03832	86	22.7598	0.993517	86	13.4988	0.976521	86	13.1129
F1SA98	Tyrosine 3-monooxygenase/tryptophan 5-monooxygenase activation protein theta	YWHAQ	Tyrosine 3-monooxygenase/tryptophan 5-monooxygenase activation protein theta OS=Sus scrofa OX=9823 GN=YWHAQ PE=1 SV=3 - [F1SA98_PIG]	59.59	11	17	75	245	27.7468	4.77979	0.899821	34	13.21	0.9728	34	10.3399	1.02278	34	8.26695	1.12135	34	12.8748	0.93543	34	17.5204	0.940655	34	16.838	1.02456	34	9.23117	1.11696	34	9.6764
Q29220	Tubulin alpha-3 chain (Fragment)		Tubulin alpha-3 chain (Fragment) OS=Sus scrofa OX=9823 PE=2 SV=1 - [Q29220_PIG]	78.86	1	9	66	123	13.5494	4.65283	0.78168	2	14.3949	0.898349	2	3.76109	1.01532	2	0.986605	1.07907	2	1.37195	1.08658	2	5.54871	0.904426	2	14.6576	1.10248	2	3.61544	1.12942	2	5.41095
U3R8H0	Aminopeptidase	APN	Aminopeptidase OS=Sus scrofa OX=9823 GN=APN PE=2 SV=1 - [U3R8H0_PIG]	27.68	26	26	95	961	108.488	5.42725	1.061	94	17.1407	0.965933	95	12.7574	1.02238	95	16.2622	0.931245	95	21.7818	1.04975	95	20.3945	0.984012	95	18.9283	1.0472	94	11.0122	0.939872	95	13.9435
F1SDR7	Uncharacterized protein	YWHAB	Uncharacterized protein OS=Sus scrofa OX=9823 GN=YWHAB PE=1 SV=1 - [F1SDR7_PIG]	54.07	6	13	72	246	28.0948	4.83057	0.897471	21	7.89246	0.971874	22	7.07527	0.978796	22	5.98946	1.08022	22	17.9156	0.981487	22	12.3651	0.91298	22	18.092	1.01351	21	5.8513	1.11981	22	13.0804
F1S1B9	Uncharacterized protein	DHRS11	Uncharacterized protein OS=Sus scrofa OX=9823 GN=DHRS11 PE=1 SV=3 - [F1S1B9_PIG]	59.39	15	15	71	330	35.2738	7.72314	1.02623	70	16.0702	1.08035	70	14.1596	0.975237	70	9.68038	0.974692	70	16.2334	1.05216	70	12.661	0.989449	70	21.8947	0.955469	70	8.53161	0.99314	71	15.1483
F1RKM0	Lamin B1	LMNB1	Lamin B1 OS=Sus scrofa OX=9823 GN=LMNB1 PE=1 SV=2 - [F1RKM0_PIG]	56.66	32	37	107	586	66.4456	5.13525	0.973137	97	20.445	1.0057	97	14.1455	1.02274	97	8.33474	1.04943	97	18.1982	0.947598	97	18.0302	0.980255	97	23.164	0.994298	97	12.3102	1.05146	97	17.3179
A0A286ZIW5	IlvB acetolactate synthase like	ILVBL	IlvB acetolactate synthase like OS=Sus scrofa OX=9823 GN=ILVBL PE=1 SV=1 - [A0A286ZIW5_PIG]	36.87	17	17	47	632	67.7298	8.47021	1.10321	46	13.8674	1.00511	46	11.9063	0.991927	46	14.5304	0.977284	45	21.4489	1.07644	46	13.8141	1.00712	46	16.5033	0.986738	46	11.6718	0.949808	47	13.6542
P29269	Myosin regulatory light polypeptide 9	MYL9	Myosin regulatory light polypeptide 9 OS=Sus scrofa OX=9823 GN=MYL9 PE=1 SV=2 - [MYL9_PIG]	66.28	4	11	64	172	19.8144	4.91943	1.04734	17	14.0777	1.10371	17	17.1485	1.12529	17	5.0231	0.952241	17	22.1307	0.833377	17	16.9129	0.965967	17	28.2724	0.914952	17	7.92773	1.05914	17	12.6729
P10775	Ribonuclease inhibitor	RNH1	Ribonuclease inhibitor OS=Sus scrofa OX=9823 GN=RNH1 PE=1 SV=1 - [RINI_PIG]	51.32	16	16	42	456	48.9917	4.85596	1.02329	41	15.5103	0.986148	42	11.8678	1.10068	42	12.6972	1.03496	41	17.3243	0.980516	42	11.894	0.949283	41	24.5774	0.973923	41	9.56598	1.03069	41	13.5857
A0A286ZIE8	Solute carrier family 25 member 4	SLC25A4	Solute carrier family 25 member 4 OS=Sus scrofa OX=9823 GN=SLC25A4 PE=1 SV=1 - [A0A286ZIE8_PIG]	42.95	5	14	52	298	33.0052	9.80322	0.875322	10	12.1581	1.14002	10	15.561	0.916895	10	13.7554	0.889224	10	32.5277	1.12729	10	21.0147	1.29058	10	46.0167	0.960233	10	7.53038	0.888181	10	20.6257
F1RRP6	Annexin	ANXA13	Annexin OS=Sus scrofa OX=9823 GN=ANXA13 PE=1 SV=4 - [F1RRP6_PIG]	68.35	20	21	50	316	35.3162	6.31592	0.941262	46	14.8573	1.32817	46	24.6113	0.778989	46	20.9773	0.941779	46	19.2583	1.0671	46	15.9905	1.28984	46	19.4309	0.874232	46	10.297	0.882153	46	17.2546
F1SB63	Uncharacterized protein	TCP1	Uncharacterized protein OS=Sus scrofa OX=9823 GN=TCP1 PE=1 SV=2 - [F1SB63_PIG]	50.63	24	24	60	559	60.6148	6.12549	0.923214	60	17.126	0.960353	60	14.2344	0.982245	60	9.92755	1.00713	60	20.9219	1.00657	60	15.6028	1.04731	60	24.9848	1.01603	60	11.3851	0.968126	60	14.5652
A0A2C9F397	Triokinase/FMN cyclase	TKFC	Triokinase/FMN cyclase OS=Sus scrofa OX=9823 GN=TKFC PE=1 SV=1 - [A0A2C9F397_PIG]	42.56	18	18	48	578	59.0691	7.48877	1.07303	48	15.3358	0.912102	47	15.7439	0.94527	47	11.1894	0.970329	47	20.5071	1.18862	47	18.5624	0.942279	47	22.7259	1.0011	47	7.56232	0.983404	47	15.3307
P81405	Saposin-B-Val	PSAP	Saposin-B-Val OS=Sus scrofa OX=9823 GN=PSAP PE=1 SV=2 - [SAP_PIG]	61.25	1	3	48	80	8.94303	4.56396	1.13324	20	27.0749	0.941935	20	24.1358	1.04673	20	6.9389	0.975972	20	9.40015	1.05336	20	21.1067	0.908105	19	11.9847	0.970706	20	16.1395	1.03155	20	15.0066
Q58G70	Fatty acid synthase (Fragment)	FASN	Fatty acid synthase (Fragment) OS=Sus scrofa OX=9823 GN=FASN PE=2 SV=1 - [Q58G70_PIG]	27.13	42	45	86	2411	261.248	6.58057	1.01805	82	12.7499	0.965479	82	10.8937	0.990374	82	8.89727	0.962586	82	15.1518	1.02538	82	13.0009	1.03197	82	20.1528	1.01618	82	8.17274	1.01982	82	10.1076
A0A286ZJK2	Heterogeneous nuclear ribonucleoprotein M	HNRNPM	Heterogeneous nuclear ribonucleoprotein M OS=Sus scrofa OX=9823 GN=HNRNPM PE=1 SV=1 - [A0A286ZJK2_PIG]	56.01	35	35	100	691	73.5403	8.82178	1.00089	99	15.0541	1.03469	99	11.1726	1.01061	99	10.8733	0.989972	99	14.8431	0.971806	99	11.2129	1.025	99	14.3058	1.01784	99	11.6286	0.988331	99	12.678
Q4TTS4	Histone H1.2-like protein		Histone H1.2-like protein OS=Sus scrofa OX=9823 PE=3 SV=1 - [Q4TTS4_PIG]	54.46	8	19	110	213	21.3867	11.0044	1.06084	32	29.0106	1.00709	32	19.727	1.02926	32	12.5358	1.10932	32	30.1677	0.800567	32	20.446	0.907156	32	37.87	0.953334	32	11.1676	1.05729	32	23.9292
F1RQH5	Myosin VIIB	MYO7B	Myosin VIIB OS=Sus scrofa OX=9823 GN=MYO7B PE=1 SV=3 - [F1RQH5_PIG]	31.07	60	62	127	2140	244.323	8.77783	0.992362	122	17.1091	1.0612	122	11.657	0.933479	121	10.6382	0.965176	121	19.9822	1.08228	122	15.6293	1.01134	122	20.9117	0.965824	122	10.6176	0.994646	122	16.5143
A0A287A9M0	Myosin light chain kinase, smooth muscle	MYLK	Myosin light chain kinase, smooth muscle OS=Sus scrofa OX=9823 GN=MYLK PE=1 SV=1 - [A0A287A9M0_PIG]	19.54	35	36	92	1981	216.385	6.17627	0.979936	87	16.9928	1.00847	87	15.1337	1.08808	87	10.1551	0.994623	87	15.1221	0.85656	87	15.278	0.982963	87	26.1544	0.969511	87	9.52678	1.10293	87	12.9355
F1SUP1	Uncharacterized protein	AKR7A2	Uncharacterized protein OS=Sus scrofa OX=9823 GN=AKR7A2 PE=1 SV=2 - [F1SUP1_PIG]	45.53	14	14	74	369	40.8724	8.35303	1.05777	74	11.9471	1.03676	74	9.93226	0.9987	74	10.9733	0.927759	74	15.2892	1.03144	74	16.7395	1.05769	74	22.222	0.928709	74	7.78921	0.981663	74	9.55933
F1RFY1	Profilin	PFN1	Profilin OS=Sus scrofa OX=9823 GN=PFN1 PE=1 SV=1 - [F1RFY1_PIG]	72.14	9	9	104	140	15.0335	8.27979	0.980893	104	17.2132	0.94507	104	13.2169	1.05295	104	13.5086	0.948945	104	28.0961	0.947749	104	11.9116	0.984674	104	23.6016	1.05991	104	9.93259	1.00061	104	17.7862
F1SM78	Myosin light chain 12A	MYL12A	Myosin light chain 12A OS=Sus scrofa OX=9823 GN=MYL12A PE=1 SV=2 - [F1SM78_PIG]	66.28	4	11	60	172	19.7665	4.84326	1.00471	13	13.7432	0.964044	13	7.14574	1.05477	13	7.98371	1.03835	13	13.5904	0.907176	13	12.4478	0.928157	13	21.0451	1.01017	13	7.10278	1.07058	13	24.6893
F1RRD6	Uncharacterized protein	PDCD6IP	Uncharacterized protein OS=Sus scrofa OX=9823 GN=PDCD6IP PE=1 SV=3 - [F1RRD6_PIG]	51.32	34	34	79	758	84.4017	6.21436	1.03194	79	15.1923	0.990303	79	10.3585	0.928914	79	9.45005	1.0706	79	24.6694	1.07471	79	13.3214	0.960964	79	22.8331	0.963806	79	10.2187	1.05234	79	15.6343
A0A287BN36	Uncharacterized protein	RAB5C	Uncharacterized protein OS=Sus scrofa OX=9823 GN=RAB5C PE=1 SV=1 - [A0A287BN36_PIG]	58.8	6	9	37	216	23.4518	8.41162	0.988283	27	15.2713	1.0763	27	19.8165	0.92844	27	11.4636	1.14551	27	28.5225	0.982463	27	12.3815	0.915046	27	24.9844	0.934836	27	7.98329	1.07588	27	10.7109
A0A286ZZB7	Histone cluster 1 H1 family member e	HIST1H1E	Histone cluster 1 H1 family member e OS=Sus scrofa OX=9823 GN=HIST1H1E PE=3 SV=1 - [A0A286ZZB7_PIG]	56.16	6	20	104	219	21.9801	11.1069	0.96282	16	30.8921	1.10032	16	20.0612	0.903685	16	15.2049	1.24198	16	46.0873	0.870605	16	22.7385	0.985906	16	41.9664	0.855043	16	11.5828	1.11903	16	18.0289
M3V836	Glutathione S-transferase pi 1	GSTP1	Glutathione S-transferase pi 1 OS=Sus scrofa OX=9823 GN=GSTP1 PE=1 SV=1 - [M3V836_PIG]	59.62	9	11	44	208	23.6271	7.79639	1.07409	35	24.0937	0.868919	35	17.5555	1.02831	35	14.3826	0.903808	35	30.7633	1.02389	35	16.9527	1.01661	35	27.9363	1.038	35	15.4954	0.991715	35	22.7555
F1RRV6	N-myc downstream regulated 1	NDRG1	N-myc downstream regulated 1 OS=Sus scrofa OX=9823 GN=NDRG1 PE=1 SV=3 - [F1RRV6_PIG]	29.03	7	7	47	372	40.3857	5.94775	1.04317	47	12.934	0.991033	47	8.30978	1.01075	47	13.3575	1.071	47	22.6027	1.03692	47	15.3764	0.927975	47	23.3221	0.964341	47	12.213	0.997973	47	13.3419
A0A286ZVL0	Heterogeneous nuclear ribonucleoprotein U	HNRNPU	Heterogeneous nuclear ribonucleoprotein U OS=Sus scrofa OX=9823 GN=HNRNPU PE=1 SV=1 - [A0A286ZVL0_PIG]	30.67	27	28	82	825	90.6091	5.85889	0.917572	80	19.2391	1.01102	80	18.5564	0.975514	80	9.19368	1.06162	80	16.7918	0.990685	80	10.285	0.985527	80	20.2333	1.04617	80	9.33976	0.996942	80	10.8066
Q5MJE5	Cathepsin D protein (Fragment)		Cathepsin D protein (Fragment) OS=Sus scrofa OX=9823 PE=2 SV=1 - [Q5MJE5_PIG]	34.94	1	12	63	395	42.7358	7.6499	1.14509	1		0.808143	1		1.11184	1		1.53472	1		0.762774	1		0.672557	1		0.909975	1		1.13693	1
A0A286ZIC1	Gelsolin	GSN	Gelsolin OS=Sus scrofa OX=9823 GN=GSN PE=4 SV=1 - [A0A286ZIC1_PIG]	42.82	1	26	75	731	80.7326	5.84619	0.970292	4	17.7646	0.994441	4	5.22612	1.03222	4	10.2328	0.822762	4	7.17515	1.07789	4	7.25791	1.18182	4	10.4696	1.01696	4	2.8815	0.936516	4	6.01749
F1SDP3	Ornithine aminotransferase	OAT	Ornithine aminotransferase OS=Sus scrofa OX=9823 GN=OAT PE=1 SV=1 - [F1SDP3_PIG]	51.71	1	17	93	439	48.5042	6.90283	0.611402	4	25.7388	2.17495	4	20.4288	0.683047	4	8.21618	1.37448	4	21.9337	0.679618	4	6.9919	0.591831	4	27.5349	1.3854	4	14.1969	0.64333	4	9.40117
Q06AS6	G protein subunit alpha i2	GNAI2	G protein subunit alpha i2 OS=Sus scrofa OX=9823 GN=GNAI2 PE=1 SV=1 - [Q06AS6_PIG]	44.23	7	12	53	355	40.4391	5.5415	1.01883	29	12.0588	0.990785	29	13.3284	1.02801	29	9.73862	1.02956	29	11.0907	0.933835	29	14.9883	1.07456	29	15.3822	1.00464	29	8.56262	0.999428	29	9.39091
P00795	Cathepsin D	CTSD	Cathepsin D OS=Sus scrofa OX=9823 GN=CTSD PE=1 SV=2 - [CATD_PIG]	39.71	1	12	66	345	37.2708	6.771	0.810096	3	19.2549	0.757103	3	17.9511	1.02672	3	1.39051	0.926636	3	2.43024	1.24436	3	11.0926	1.13455	3	0.343297	1.27058	3	14.818	0.906059	3	7.49543
A0A287B749	Tubulin beta chain	TUBB6	Tubulin beta chain OS=Sus scrofa OX=9823 GN=TUBB6 PE=1 SV=1 - [A0A287B749_PIG]	41.36	5	15	81	411	45.3323	6.27783	0.994956	14	9.17258	1.0774	14	6.18845	1.12044	14	13.2627	0.984607	14	11.0031	0.887356	14	10.4974	0.997358	14	13.6752	0.924218	14	9.50884	1.07223	14	7.69713
A0A286ZSM7	Gelsolin	GSN	Gelsolin OS=Sus scrofa OX=9823 GN=GSN PE=4 SV=1 - [A0A286ZSM7_PIG]	43.4	1	26	73	742	82.0191	5.84619	0.957923	2	18.9983	0.976095	2	19.399	1.12455	2	8.00623	1.35449	2	1.79983	0.778567	2	18.9887	0.764009	2	0.456573	0.772074	2	6.41891	1.30059	2	7.28759
I3LQ79	Major vault protein	MVP	Major vault protein OS=Sus scrofa OX=9823 GN=MVP PE=1 SV=2 - [I3LQ79_PIG]	40.89	31	31	66	900	99.6425	5.70654	0.977762	65	16.4348	0.95957	64	12.3038	0.995667	65	11.037	1.00294	65	15.6677	1.1218	64	10.535	0.972163	64	25.146	1.00593	65	8.4723	0.977769	64	12.1691
F1RX49	6-phosphofructokinase	PFKP	6-phosphofructokinase OS=Sus scrofa OX=9823 GN=PFKP PE=1 SV=3 - [F1RX49_PIG]	37.37	22	22	54	744	81.0493	7.44482	1.06448	54	12.3753	1.01279	54	8.82917	0.989855	54	12.0446	0.982685	54	14.104	1.04924	54	10.3177	0.998118	54	16.4348	1.02507	54	6.36849	0.985494	54	12.06
Q53DY6	Histone H1.3-like protein		Histone H1.3-like protein OS=Sus scrofa OX=9823 PE=2 SV=1 - [Q53DY6_PIG]	55.66	8	19	94	221	22.1132	10.9604	1.03147	21	26.1477	1.00575	21	16.3072	1.12597	21	13.351	1.15362	21	41.6968	0.715567	21	47.3547	0.79705	21	57.42	0.966412	21	12.677	1.11491	21	22.4185
D0G7F6	Triosephosphate isomerase	TPI1	Triosephosphate isomerase OS=Sus scrofa OX=9823 GN=TPI1 PE=1 SV=1 - [D0G7F6_PIG]	70.97	18	18	96	248	26.6508	7.02002	0.983315	95	20.2809	1.01651	96	18.5186	1.0314	96	9.83146	0.965404	96	30.4848	1.00825	96	16.4737	0.990749	96	25.0803	0.988272	96	12.4501	1.00698	96	18.9566
A0A287B5N7	Tropomyosin alpha-1 chain	TPM1	Tropomyosin alpha-1 chain OS=Sus scrofa OX=9823 GN=TPM1 PE=1 SV=1 - [A0A287B5N7_PIG]	60.36	2	36	129	391	44.1455	4.86865	0.970025	13	10.0164	1.00866	14	18.8101	1.1249	14	13.8124	1.04694	14	19.0809	0.926875	14	11.4787	1.03193	14	16.7392	0.956646	14	17.8325	0.98084	14	15.4891
F1RGJ2	Catenin alpha 1	CTNNA1	Catenin alpha 1 OS=Sus scrofa OX=9823 GN=CTNNA1 PE=1 SV=3 - [F1RGJ2_PIG]	39.36	29	36	79	1090	118.157	8.52881	0.9551	63	14.9577	1.04513	63	11.0263	0.952089	60	10.765	1.1118	63	20.7542	1.02862	61	18.1732	0.966338	62	15.9568	1.03985	60	10.8277	1.02206	62	13.2283
I3L9V2	Vesicle amine transport 1	VAT1	Vesicle amine transport 1 OS=Sus scrofa OX=9823 GN=VAT1 PE=1 SV=1 - [I3L9V2_PIG]	47	15	15	55	400	42.66	6.18896	1.03881	55	20.9523	1.00665	55	13.8059	0.922788	55	11.0229	0.997299	55	28.2256	1.11135	55	19.1471	1.01944	55	22.8552	0.937555	55	9.69154	0.967464	55	14.9957
I3LT38	Uncharacterized protein	FCGBP	Uncharacterized protein OS=Sus scrofa OX=9823 GN=FCGBP PE=1 SV=2 - [I3LT38_PIG]	25.16	1	26	78	1685	177.428	5.05908	0.738116	1		0.990469	1		0.91179	1		0.800876	1		1.30442	1		1.17881	1		1.18797	1		0.931842	1
F1RQI0	Collagen type XII alpha 1 chain	COL12A1	Collagen type XII alpha 1 chain OS=Sus scrofa OX=9823 GN=COL12A1 PE=1 SV=3 - [F1RQI0_PIG]	18.56	43	43	81	3065	332.575	5.49072	0.987216	81	11.5543	0.970015	81	7.96395	1.08085	81	10.1978	1.01775	81	15.3283	0.881928	81	12.178	0.974563	81	18.3185	0.997961	81	8.56017	1.05388	81	11.3519
F2Z565	Solute carrier family 25 member 5	SLC25A5	Solute carrier family 25 member 5 OS=Sus scrofa OX=9823 GN=SLC25A5 PE=1 SV=1 - [F2Z565_PIG]	42.28	4	15	62	298	32.9342	9.77393	1.01506	19	23.8131	1.06608	19	11.5939	1.01948	19	7.73753	1.15123	19	17.6763	0.913772	19	22.3737	0.975439	19	41.502	0.890052	19	14.8248	1.05824	19	17.0128
F1SFI7	Alpha-2-HS-glycoprotein	AHSG	Alpha-2-HS-glycoprotein OS=Sus scrofa OX=9823 GN=AHSG PE=1 SV=3 - [F1SFI7_PIG]	41.92	13	13	108	365	38.7646	5.84619	1.03862	108	18.4703	1.00411	108	15.5269	1.13329	107	11.1646	1.02984	108	20.0762	0.843431	107	14.9955	0.93426	108	17.6007	0.971205	108	13.4473	1.07967	108	12.4405
A0A287B0L6	Histone H2A	HIST1H2AH	Histone H2A OS=Sus scrofa OX=9823 GN=HIST1H2AH PE=3 SV=1 - [A0A287B0L6_PIG]	46.88	1	7	84	128	13.8978	10.8872	1.05941	8	11.548	1.05404	8	6.6892	0.894111	8	1.59659	1.02569	8	12.7574	0.949151	8	6.15264	1.4479	8	4.43843	0.882046	8	16.2858	0.893976	8	20.881
F2Z5L5	Histone H2A	HIST2H2AC	Histone H2A OS=Sus scrofa OX=9823 GN=HIST2H2AC PE=1 SV=1 - [F2Z5L5_PIG]	45.74	1	7	82	129	13.9798	10.9019	1.02793	6	2.04408	1.04049	6	2.56502	0.967673	6	1.67588	1.02889	6	3.84766	0.925608	6	3.83875	1.18894	6	2.0298	0.980256	6	2.76187	0.958144	6	2.15231
F1RPL1	Histone H2A	LOC100154071	Histone H2A OS=Sus scrofa OX=9823 GN=LOC100154071 PE=3 SV=1 - [F1RPL1_PIG]	47.69	1	7	77	130	14.109	10.9019	1.15715	1		1.07383	1		0.994822	1		1.18664	1		0.905112	1		1.24074	1		0.764214	1		0.881618	1
Q29014	Alpha-1 acid glycoprotein (Fragment)		Alpha-1 acid glycoprotein (Fragment) OS=Sus scrofa OX=9823 PE=2 SV=1 - [Q29014_PIG]	62.84	13	13	119	183	20.8854	6.21436	0.947152	119	20.0611	0.961787	119	14.0357	1.11497	119	11.8819	0.897921	119	27.8062	0.873773	118	15.2126	1.06725	118	23.1821	1.07892	119	13.7174	1.00233	119	16.2246
F1SPT5	Laminin subunit beta 2	LAMB2	Laminin subunit beta 2 OS=Sus scrofa OX=9823 GN=LAMB2 PE=1 SV=3 - [F1SPT5_PIG]	29.32	39	39	63	1801	195.967	6.55127	1.02426	62	15.798	1.00533	62	9.09581	1.13981	62	11.121	0.973519	62	12.9204	0.88238	62	15.0253	1.03604	62	14.6089	0.937894	62	12.099	1.02986	62	9.9646
F1RVB1	Lambda-crystallin homolog	CRYL1	Lambda-crystallin homolog OS=Sus scrofa OX=9823 GN=CRYL1 PE=1 SV=2 - [F1RVB1_PIG]	56.57	12	12	36	297	32.7159	6.17627	0.967917	34	11.5311	1.09885	36	10.4539	0.994862	35	9.42103	0.986822	34	27.8214	1.02296	34	10.8651	0.939765	34	22.1486	0.942936	34	11.9972	0.978837	34	20.9114
D0G0C8	Chaperonin containing TCP1 subunit 2	CCT2	Chaperonin containing TCP1 subunit 2 OS=Sus scrofa OX=9823 GN=CCT2 PE=1 SV=1 - [D0G0C8_PIG]	50.09	24	24	72	535	57.4081	6.53662	0.976762	72	14.5224	0.9932	72	10.7704	0.943292	72	9.88805	1.03721	72	20.7577	1.02049	72	14.5328	0.991215	72	18.7278	1.02431	72	11.0734	1.01818	72	16.3021
M3TYR7	Nicotinate phosphoribosyltransferase	NAPRT1	Nicotinate phosphoribosyltransferase OS=Sus scrofa OX=9823 GN=NAPRT1 PE=2 SV=1 - [M3TYR7_PIG]	36.62	17	17	46	538	57.8414	6.56592	1.08536	46	16.5415	1.06485	46	11.7587	0.9524	46	17.1368	0.994155	46	25.968	1.11544	46	17.3974	0.963104	43	25.9669	0.942294	46	13.8622	0.936129	46	16.0506
A0A287A9H4	Uncharacterized protein	HNRNPF	Uncharacterized protein OS=Sus scrofa OX=9823 GN=HNRNPF PE=1 SV=1 - [A0A287A9H4_PIG]	47.91	11	14	62	382	42.4515	5.59229	1.06144	48	13.442	0.980061	48	9.10185	1.04139	48	10.2416	0.988851	48	21.478	0.949705	47	14.093	0.883879	48	26.3442	1.02073	48	10.9922	1.07183	48	19.3952
F1RXG4	Keratin, type I cytoskeletal 20	KRT20	Keratin, type I cytoskeletal 20 OS=Sus scrofa OX=9823 GN=KRT20 PE=1 SV=3 - [F1RXG4_PIG]	59.07	24	27	62	430	49.0311	5.51611	0.867667	53	17.5093	0.917217	53	14.641	1.03262	53	9.68591	1.03084	53	16.7132	0.916089	53	13.3835	0.977929	53	27.8576	1.07407	53	11.9608	1.10605	53	16.0758
B2ZF49	Hydroxyacyl-coenzyme A dehydrogenase/3-ketoacyl-coenzyme A thiolase/enoyl-coenzyme A hydratase alpha subunit	HADHA	Hydroxyacyl-coenzyme A dehydrogenase/3-ketoacyl-coenzyme A thiolase/enoyl-coenzyme A hydratase alpha subunit OS=Sus scrofa OX=9823 GN=HADHA PE=2 SV=1 - [B2ZF49_PIG]	44.95	1	29	93	763	83.197	9.20264	0.479045	1		1.19025	1		1.1965	1		0.618772	1		1.21019	1		1.60757	1		1.29033	1		0.518617	1
Q29554	Trifunctional enzyme subunit alpha, mitochondrial	HADHA	Trifunctional enzyme subunit alpha, mitochondrial OS=Sus scrofa OX=9823 GN=HADHA PE=1 SV=1 - [ECHA_PIG]	44.95	1	29	94	763	83.0539	9.20264	1.06061	2	6.56928	0.973006	2	5.83082	0.910973	2	2.10829	1.101	2	6.8467	1.00008	2	0.546054	0.765723	2	19.7192	0.994677	2	11.3585	1.21553	2	4.40176
A0A286ZQ27	Hexokinase domain containing 1	HKDC1	Hexokinase domain containing 1 OS=Sus scrofa OX=9823 GN=HKDC1 PE=1 SV=1 - [A0A286ZQ27_PIG]	36.1	24	28	54	917	102.371	6.72705	0.980345	42	14.476	0.980445	42	12.6115	0.962137	42	13.2161	1.04318	42	20.5519	0.992129	42	13.4738	0.974206	42	15.4315	1.02063	42	15.0358	1.05195	42	12.4752
I3LRS5	Aldehyde dehydrogenase 1 family member A1	ALDH1A1	Aldehyde dehydrogenase 1 family member A1 OS=Sus scrofa OX=9823 GN=ALDH1A1 PE=1 SV=2 - [I3LRS5_PIG]	58.08	23	29	75	501	54.8069	7.59131	0.992971	63	24.0129	1.02819	65	13.8684	1.05845	65	14.772	1.16492	62	23.6279	0.870163	63	25.7449	0.876126	63	24.3135	0.912504	65	19.596	1.12859	64	15.2586
F1SKF1	Plastin 1	PLS1	Plastin 1 OS=Sus scrofa OX=9823 GN=PLS1 PE=1 SV=3 - [F1SKF1_PIG]	49.52	23	28	99	630	70.6035	5.24951	0.917207	76	21.8699	1.01696	76	17.8365	0.957668	76	9.78882	1.01674	76	20.0798	1.07407	76	15.4595	0.973733	76	17.6225	0.985965	76	11.6304	1.00325	76	13.8366
I3LBB2	Vacuolar protein sorting-associated protein 35	VPS35	Vacuolar protein sorting-associated protein 35 OS=Sus scrofa OX=9823 GN=VPS35 PE=1 SV=2 - [I3LBB2_PIG]	32.29	24	25	63	796	91.6349	5.49072	0.953982	62	15.3155	0.989574	62	14.919	0.963337	62	9.73103	1.00923	62	17.5113	1.07775	62	15.8571	1.04166	62	24.6342	0.980376	62	9.63415	1.00866	62	14.3799
I3LDQ1	Talin 2	TLN2	Talin 2 OS=Sus scrofa OX=9823 GN=TLN2 PE=1 SV=2 - [I3LDQ1_PIG]	25.46	32	50	80	2502	267.283	5.60498	1.03914	46	17.125	0.947031	46	12.0592	1.03451	46	11.9648	1.03353	46	21.1238	0.92491	46	13.7733	0.992122	46	22.0272	0.976666	46	7.77343	1.074	46	14.4852
I3LEC2	Poly(rC) binding protein 1	PCBP1	Poly(rC) binding protein 1 OS=Sus scrofa OX=9823 GN=PCBP1 PE=1 SV=1 - [I3LEC2_PIG]	53.09	8	14	38	356	37.4779	7.09326	1.01883	21	25.2441	1.00288	21	10.7663	1.05203	21	6.86215	1.09196	21	14.9944	0.982955	21	9.76495	0.952961	21	22.7494	0.94927	21	9.4983	1.02616	21	15.5574
A0A287BAD2	Cadherin 17	CDH17	Cadherin 17 OS=Sus scrofa OX=9823 GN=CDH17 PE=1 SV=1 - [A0A287BAD2_PIG]	37.05	22	22	66	799	88.7162	4.93213	1.11231	66	25.0556	0.940774	66	12.7336	0.933194	66	15.2585	0.882727	66	13.915	1.11418	65	21.8538	1.06352	66	17.4197	1.03278	66	12.6109	0.935028	66	13.5911
F1SKQ0	DEAD-box helicase 17	DDX17	DEAD-box helicase 17 OS=Sus scrofa OX=9823 GN=DDX17 PE=1 SV=3 - [F1SKQ0_PIG]	44.64	19	27	80	634	70.536	8.67529	0.962858	53	13.1934	0.988712	53	11.9042	1.00116	53	7.59252	1.00114	53	15.1821	1.02616	53	12.7412	0.954399	53	15.5787	1.0396	53	8.61689	1.01278	53	15.1365
A0A287AQF2	Cofilin-1	CFL1	Cofilin-1 OS=Sus scrofa OX=9823 GN=CFL1 PE=1 SV=1 - [A0A287AQF2_PIG]	68.13	11	14	94	160	17.9904	8.00146	0.956015	69	26.1843	0.956025	69	19.4829	0.903436	69	15.5131	0.963215	69	24.4929	1.00943	69	20.9898	1.06332	69	28.2553	1.04531	69	16.3181	1.00832	69	19.0969
F1SPF9	Coatomer subunit gamma	COPG1	Coatomer subunit gamma OS=Sus scrofa OX=9823 GN=COPG1 PE=1 SV=3 - [F1SPF9_PIG]	45.37	28	31	77	864	96.3317	5.37646	1.01954	65	19.0579	0.989374	65	17.53	0.930173	65	11.1075	0.95867	65	18.8261	1.03175	65	17.1487	1.06835	65	19.4284	1.00621	65	10.8279	1.00028	65	15.3234
A0A287BLD2	Collagen type I alpha 1 chain	COL1A1	Collagen type I alpha 1 chain OS=Sus scrofa OX=9823 GN=COL1A1 PE=1 SV=1 - [A0A287BLD2_PIG]	16.33	18	19	51	1451	137.968	5.78271	1.04376	50	20.1405	0.948592	50	10.8699	1.21271	50	14.3704	0.934485	50	28.6793	0.899032	49	17.5049	1.04606	49	33.2382	0.974368	50	12.5472	0.968487	50	15.6909
F1SPP8	Uncharacterized protein	CKAP4	Uncharacterized protein OS=Sus scrofa OX=9823 GN=CKAP4 PE=1 SV=3 - [F1SPP8_PIG]	47.38	21	21	44	591	64.4993	5.66846	1.01584	44	16.5917	0.979358	44	9.49139	1.04941	44	10.9638	1.04718	44	18.3787	0.889678	44	21.9675	0.897573	43	21.2972	0.971317	44	14.3163	1.07192	44	12.4178
K9IVR7	WD repeat domain 1	WDR1	WD repeat domain 1 OS=Sus scrofa OX=9823 GN=WDR1 PE=2 SV=1 - [K9IVR7_PIG]	53.47	29	29	78	606	66.1458	6.69775	1.02041	76	16.8877	0.911767	76	14.9108	1.02316	76	9.64376	1.158	76	16.3598	0.921717	76	11.7993	0.933982	76	17.5408	0.986904	76	12.1165	1.06174	76	13.0825
A0A286ZRU9	Uncharacterized protein	SERPINH1	Uncharacterized protein OS=Sus scrofa OX=9823 GN=SERPINH1 PE=1 SV=1 - [A0A286ZRU9_PIG]	45.45	14	17	69	418	46.4953	8.96826	0.941898	48	24.6155	0.916811	48	15.5577	0.977694	48	13.9474	1.06616	48	34.1704	0.922502	48	21.9467	0.995553	48	37.0386	1.01393	48	15.5343	1.04098	48	20.5746
Q08092	Calponin-1	CNN1	Calponin-1 OS=Sus scrofa OX=9823 GN=CNN1 PE=2 SV=1 - [CNN1_PIG]	53.2	8	17	99	297	33.2055	8.82178	0.939301	44	11.3028	0.984484	44	14.6012	1.13825	44	7.89446	0.998071	44	16.5038	0.8584	44	18.1456	0.954031	44	16.858	0.974863	44	13.6052	1.13638	44	15.1061
I3LL97	Cysteine and glycine rich protein 1	CSRP1	Cysteine and glycine rich protein 1 OS=Sus scrofa OX=9823 GN=CSRP1 PE=1 SV=1 - [I3LL97_PIG]	70.98	13	13	75	193	20.6308	8.57275	0.948453	74	19.0756	1.00758	74	10.8545	1.08745	73	14.2651	1.11542	74	25.8662	0.833414	73	19.6501	1.02904	73	30.1052	0.856378	73	19.1272	1.09325	74	15.3195
F1SJE6	Phosphoglucomutase 5	PGM5	Phosphoglucomutase 5 OS=Sus scrofa OX=9823 GN=PGM5 PE=1 SV=3 - [F1SJE6_PIG]	49.74	23	24	70	567	62.0936	7.18115	0.949199	67	14.3356	1.04392	67	10.9462	1.10237	67	11.786	1.02773	67	12.893	0.844286	67	14.4702	0.959175	67	16.1222	0.955123	67	7.8009	1.07597	67	11.2474
A0A287BA45	Succinate--CoA ligase [GDP-forming] subunit beta, mitochondrial	SUCLG2	Succinate--CoA ligase [GDP-forming] subunit beta, mitochondrial OS=Sus scrofa OX=9823 GN=SUCLG2 PE=3 SV=1 - [A0A287BA45_PIG]	52.53	19	20	50	415	44.8084	5.46533	0.959498	49	15.4223	1.04534	49	14.8976	0.965663	49	10.5825	0.995379	49	21.537	1.08395	49	11.3106	0.999163	49	18.2446	0.953044	49	7.10302	1.03975	49	16.9097
F1RK53	Coronin	LOC100513346	Coronin OS=Sus scrofa OX=9823 GN=LOC100513346 PE=1 SV=2 - [F1RK53_PIG]	39.33	28	28	74	923	99.9275	6.03662	1.00467	73	16.4744	1.00489	74	12.6908	0.95041	73	15.723	0.92019	73	19.1184	1.10971	74	16.0868	1.02859	73	17.1712	0.959848	74	11.2996	0.949215	74	16.343
K7GM40	Apolipoprotein A-I	APOA1	Apolipoprotein A-I OS=Sus scrofa OX=9823 GN=APOA1 PE=3 SV=2 - [K7GM40_PIG]	72.08	22	23	70	265	30.3117	5.50342	0.892333	69	12.6801	1.14143	69	21.726	1.09586	69	12.6239	0.945198	69	17.661	0.870886	69	16.4309	1.01988	69	21.4447	1.08149	69	9.73467	0.993905	69	12.4414
D2SW96	L-lactate dehydrogenase		L-lactate dehydrogenase OS=Sus scrofa OX=9823 PE=2 SV=1 - [D2SW96_PIG]	53.92	17	19	112	332	36.5673	8.07471	1.06156	110	16.8043	1.02787	110	10.1058	0.951787	110	13.6502	0.892794	110	21.3481	1.03915	110	16.9766	1.08911	110	22.1812	0.994621	110	9.43602	0.939481	110	14.3812
I3LLD5	Eukaryotic translation initiation factor 4A1	EIF4A1	Eukaryotic translation initiation factor 4A1 OS=Sus scrofa OX=9823 GN=EIF4A1 PE=1 SV=2 - [I3LLD5_PIG]	55.9	10	20	80	390	44.4639	5.56689	0.996303	43	12.5668	1.07442	43	10.214	1.02786	43	12.2161	1.05148	43	17.9004	0.948913	43	16.8612	0.969954	43	24.4276	0.943538	43	12.1976	0.970311	43	19.0793
F1SHL3	Protein transport protein SEC23	SEC23A	Protein transport protein SEC23 OS=Sus scrofa OX=9823 GN=SEC23A PE=1 SV=1 - [F1SHL3_PIG]	30.98	16	20	50	765	86.1293	7.07861	1.01711	41	13.2449	1.0235	40	11.3234	0.944363	40	11.1347	1.02626	40	17.7352	1.08127	40	11.3298	1.03023	41	16.2436	0.965287	40	15.3343	0.982484	40	15.842
F1SC49	Sorbin and SH3 domain containing 1	SORBS1	Sorbin and SH3 domain containing 1 OS=Sus scrofa OX=9823 GN=SORBS1 PE=1 SV=3 - [F1SC49_PIG]	35.19	2	24	50	861	95.5093	8.104	0.912663	4	18.9498	1.0493	4	6.80538	1.10948	4	2.89285	0.98249	4	17.024	0.892109	4	14.7468	0.989311	4	20.6713	0.966479	4	4.96966	1.02843	4	10.2023
F1S550	Dihydropyrimidine dehydrogenase [NADP(+)]	DPYD	Dihydropyrimidine dehydrogenase [NADP(+)] OS=Sus scrofa OX=9823 GN=DPYD PE=3 SV=3 - [F1S550_PIG]	32.88	28	28	55	1025	111.4	6.69775	0.9	53	12.2404	1.00826	54	12.5707	1.01163	54	7.05569	1.07575	54	18.0539	1.00765	54	11.9829	0.968281	54	15.2296	0.989469	54	8.53245	1.06132	54	9.63252
F1RJX8	Coatomer subunit alpha	COPA	Coatomer subunit alpha OS=Sus scrofa OX=9823 GN=COPA PE=1 SV=1 - [F1RJX8_PIG]	35.38	38	38	98	1224	138.353	7.66455	1.01422	98	15.521	0.994461	98	10.4576	0.972851	98	10.3908	0.967137	98	19.8351	1.01814	98	10.8423	1.02062	98	19.1594	1.02744	98	9.25327	0.973315	98	15.5658
K9J4V0	Small nuclear ribonucleoprotein U5 subunit 200	SNRNP200	Small nuclear ribonucleoprotein U5 subunit 200 OS=Sus scrofa OX=9823 GN=SNRNP200 PE=1 SV=1 - [K9J4V0_PIG]	22.47	41	41	74	2136	244.369	6.07471	0.985576	74	18.4064	0.986187	73	12.3447	0.96134	73	10.4291	0.990007	74	17.9792	0.995392	74	9.7864	1.00313	74	19.5104	1.04516	73	7.13446	0.983086	73	14.4449
F1SFQ4	Poly(rC) binding protein 2	PCBP2	Poly(rC) binding protein 2 OS=Sus scrofa OX=9823 GN=PCBP2 PE=1 SV=2 - [F1SFQ4_PIG]	45.61	5	12	36	353	37.207	7.06396	1.02095	14	28.0372	1.00749	14	16.1646	0.980407	14	13.1201	1.0238	14	26.9546	0.878314	14	16.2555	0.864481	14	31.4364	0.962972	14	11.2398	1.02069	14	20.8008
F1RGY5	Nidogen 1	NID1	Nidogen 1 OS=Sus scrofa OX=9823 GN=NID1 PE=1 SV=3 - [F1RGY5_PIG]	24.01	25	26	60	1241	135.634	5.19873	0.943114	58	17.0549	0.980981	58	11.0669	1.13011	58	13.3617	1.00125	58	13.3286	0.897693	58	15.8676	0.981814	58	18.6271	0.969264	58	12.4585	1.06513	58	18.0444
F1RK02	Lymphocyte cytosolic protein 1	LCP1	Lymphocyte cytosolic protein 1 OS=Sus scrofa OX=9823 GN=LCP1 PE=1 SV=3 - [F1RK02_PIG]	56.78	24	31	72	627	70.1598	5.37646	1.0328	51	11.6456	0.877917	50	14.1678	1.00901	51	9.04091	0.941149	51	12.889	0.929342	51	13.9595	1.05976	51	20.5158	1.17485	51	7.07739	0.947354	51	11.0733
Q9TRC7	Amiloride-sensitive amine oxidase [copper-containing]	AOC1	Amiloride-sensitive amine oxidase [copper-containing] OS=Sus scrofa OX=9823 GN=AOC1 PE=1 SV=3 - [AOC1_PIG]	29.8	21	21	70	755	85.421	6.94678	1.12666	70	15.1715	0.977669	70	9.90249	0.941963	70	16.6727	1.04192	70	16.1509	1.03971	70	18.9102	1.02585	70	21.3854	0.926717	70	12.0806	1.02785	70	15.9329
A0A287AMZ2	T-complex protein 1 subunit gamma	CCT3	T-complex protein 1 subunit gamma OS=Sus scrofa OX=9823 GN=CCT3 PE=1 SV=1 - [A0A287AMZ2_PIG]	48.07	24	24	67	545	60.6154	6.85889	0.993579	66	13.935	0.978875	66	10.831	0.996747	66	10.2435	0.97425	66	25.2837	1.03631	66	11.2775	1.02561	66	20.4694	1.00206	66	10.2608	1.00427	66	16.356
F2Z4Z1	Tyrosine 3-monooxygenase/tryptophan 5-monooxygenase activation protein gamma	YWHAG	Tyrosine 3-monooxygenase/tryptophan 5-monooxygenase activation protein gamma OS=Sus scrofa OX=9823 GN=YWHAG PE=1 SV=1 - [F2Z4Z1_PIG]	49.39	6	12	61	247	28.2849	4.89404	0.871717	14	10.7159	0.986581	14	10.176	0.981382	14	9.3059	1.06174	14	15.4337	0.959419	14	12.7739	0.889644	14	20.0144	1.05362	14	9.87755	1.12031	14	7.12017
F1S5N0	X-prolyl aminopeptidase 1	XPNPEP1	X-prolyl aminopeptidase 1 OS=Sus scrofa OX=9823 GN=XPNPEP1 PE=1 SV=3 - [F1S5N0_PIG]	40.13	23	23	61	623	69.8093	5.68115	1.0322	60	20.0832	1.03364	61	16.0253	0.945785	60	8.26579	0.922721	59	20.6171	1.20347	59	16.257	1.06131	61	25.394	0.962377	60	9.36242	0.960451	59	17.3769
I3LCN1	Enolase 2	ENO2	Enolase 2 OS=Sus scrofa OX=9823 GN=ENO2 PE=1 SV=2 - [I3LCN1_PIG]	33.87	6	10	28	434	47.1669	5.03369	0.929434	8	9.01977	0.99384	8	14.7596	1.08596	8	4.80245	1.17309	8	29.79	0.816515	8	16.1876	0.852059	8	17.2533	0.973102	8	10.7983	1.19902	8	11.6884
A0A286ZS83	Uncharacterized protein	HNRNPC	Uncharacterized protein OS=Sus scrofa OX=9823 GN=HNRNPC PE=1 SV=1 - [A0A286ZS83_PIG]	51.9	18	18	53	289	32.0709	8.52881	0.969237	53	16.9478	0.979218	53	18.2221	0.964738	53	8.54708	1.04675	53	17.1192	1.00791	53	19.6562	0.970647	53	20.9538	1.03188	53	12.3678	1.02723	53	14.8277
P11607	Sarcoplasmic/endoplasmic reticulum calcium ATPase 2	ATP2A2	Sarcoplasmic/endoplasmic reticulum calcium ATPase 2 OS=Sus scrofa OX=9823 GN=ATP2A2 PE=1 SV=1 - [AT2A2_PIG]	32.05	26	33	73	1042	114.718	5.33838	0.996162	50	9.98918	1.01687	50	9.39678	0.98311	50	11.2531	1.02275	50	15.614	0.995738	50	13.5212	1.00014	50	18.7829	1.00054	50	9.90107	1.02002	50	10.9007
A0A287B5G9	AP complex subunit beta	AP1B1	AP complex subunit beta OS=Sus scrofa OX=9823 GN=AP1B1 PE=1 SV=1 - [A0A287B5G9_PIG]	31.74	12	28	69	939	103.68	5.16064	0.955569	33	11.0985	0.984518	33	9.64366	0.949139	33	11.149	0.97347	33	12.7266	1.06645	33	11.8686	1.02176	33	11.9288	1.0096	33	9.54527	0.987713	33	14.0726
I3LQ84	Collagen type VI alpha 2 chain	COL6A2	Collagen type VI alpha 2 chain OS=Sus scrofa OX=9823 GN=COL6A2 PE=1 SV=2 - [I3LQ84_PIG]	28.21	24	24	78	957	102.704	6.7124	0.964876	77	13.6383	1.0103	76	13.1796	1.08164	77	10.9994	1.05929	78	21.2176	0.908903	77	14.3833	0.928578	77	23.1275	0.95233	77	9.87886	1.07084	77	15.2003
A0A287B278	Annexin	ANXA4	Annexin OS=Sus scrofa OX=9823 GN=ANXA4 PE=3 SV=1 - [A0A287B278_PIG]	66.35	22	23	84	318	35.647	5.70654	1.02599	80	16.3366	1.04006	80	13.8415	0.941196	80	8.61736	0.977986	80	23.8845	1.02002	80	16.3174	1.00149	79	22.0172	0.975012	80	12.5278	0.986418	80	15.0417
A0A2Z2YPW6	von Willebrand factor	VWF	von Willebrand factor OS=Sus scrofa OX=9823 GN=VWF PE=2 SV=1 - [A0A2Z2YPW6_PIG]	20.98	45	45	65	2807	307.818	5.56689	1.01855	64	15.6419	1.10155	64	11.6863	1.01817	64	11.0083	1.00225	64	19.6241	1.02436	64	13.0652	0.985284	64	15.9714	0.932431	64	10.0504	0.978768	64	13.4702
H9BYW4	ATP-citrate synthase	ACLY	ATP-citrate synthase OS=Sus scrofa OX=9823 GN=ACLY PE=2 SV=1 - [H9BYW4_PIG]	32.32	28	28	59	1086	118.887	7.43018	1.01627	59	14.6054	0.987128	59	12.0894	1.01933	59	10.7354	0.948416	59	17.0886	1.0481	59	14.2014	1.04541	59	19.4455	1.01424	59	7.84159	0.987947	59	14.4172
F1S431	Uncharacterized protein	AARS	Uncharacterized protein OS=Sus scrofa OX=9823 GN=AARS PE=1 SV=3 - [F1S431_PIG]	38.27	28	28	57	959	105.658	5.47803	1.0816	57	18.6849	0.98237	57	12.3943	0.906318	57	14.4675	0.985149	57	18.9611	1.05561	57	14.0062	0.988924	57	19.8208	0.940081	57	12.2862	1.06411	57	15.8389
A0A286ZNI3	Caveolae associated protein 1	CAVIN1	Caveolae associated protein 1 OS=Sus scrofa OX=9823 GN=CAVIN1 PE=4 SV=1 - [A0A286ZNI3_PIG]	37.66	16	16	51	393	43.5128	5.43994	0.993935	49	21.8874	1.08474	50	13.2826	1.15586	49	8.31873	1.00699	49	15.1617	0.846419	50	12.754	1.06635	50	23.5392	0.885867	50	13.6642	1.02049	49	14.6807
A0A287B2P1	Chloride intracellular channel protein	CLIC1	Chloride intracellular channel protein OS=Sus scrofa OX=9823 GN=CLIC1 PE=3 SV=1 - [A0A287B2P1_PIG]	64.32	10	11	42	241	26.9608	5.2749	1.02778	41	22.3154	1.00037	41	14.4953	0.99018	40	7.14917	1.09395	41	23.2419	0.973738	41	14.5075	0.924165	40	15.888	1.01141	40	10.7696	1.09987	41	15.8335
A0A287AAP0	Uncharacterized protein	LOC100522130	Uncharacterized protein OS=Sus scrofa OX=9823 GN=LOC100522130 PE=1 SV=1 - [A0A287AAP0_PIG]	60.06	15	15	59	313	34.3169	7.7085	1.10582	59	15.1819	1.02994	59	13.0896	0.94911	59	11.7739	1.03528	59	16.9684	1.06557	59	14.5929	0.97209	59	18.6437	0.909243	59	9.58769	0.977933	59	19.2665
I3LDC7	Isocitrate dehydrogenase [NADP]	IDH1	Isocitrate dehydrogenase [NADP] OS=Sus scrofa OX=9823 GN=IDH1 PE=1 SV=2 - [I3LDC7_PIG]	53.62	14	21	61	414	46.7464	6.93213	1.00428	39	15.9931	1.0387	39	15.4286	0.92899	39	10.7175	0.979829	39	13.4612	1.06685	39	15.3848	0.876374	39	13.1368	1.01514	39	10.1517	1.01601	39	12.0773
F1SJB5	Annexin	ANXA1	Annexin OS=Sus scrofa OX=9823 GN=ANXA1 PE=1 SV=3 - [F1SJB5_PIG]	56.94	18	18	36	346	38.7201	6.81494	1.02127	36	18.195	1.08398	36	16.3638	0.930746	36	7.46514	1.02642	36	9.40581	0.893819	36	13.7799	1.11025	36	17.2609	0.960341	36	12.0435	1.04606	36	9.98497
P00336	L-lactate dehydrogenase B chain	LDHB	L-lactate dehydrogenase B chain OS=Sus scrofa OX=9823 GN=LDHB PE=1 SV=3 - [LDHB_PIG]	49.1	3	14	51	334	36.5891	5.85889	0.953385	12	18.1759	0.848544	12	15.1192	1.00621	12	6.15432	1.01903	12	19.7881	0.876166	12	15.6942	0.934329	12	12.2317	1.09178	12	18.01	1.13379	12	9.66544
F1S3U9	Uncharacterized protein	PRDX1	Uncharacterized protein OS=Sus scrofa OX=9823 GN=PRDX1 PE=1 SV=3 - [F1S3U9_PIG]	71.36	11	14	73	199	22.2344	8.39697	1.01478	53	15.1556	0.98385	53	12.6685	0.965132	53	8.97738	1.06174	53	21.625	1.0161	53	22.5142	0.861614	53	29.0692	1.01162	53	12.6186	1.06492	53	18.7057
F1S2E2	Annexin	ANXA11	Annexin OS=Sus scrofa OX=9823 GN=ANXA11 PE=1 SV=2 - [F1S2E2_PIG]	35.06	16	17	46	502	53.9088	7.29834	1.03806	42	21.0371	1.02814	42	13.4032	0.963778	42	10.3982	0.959036	42	25.0323	0.999869	42	15.9182	0.969096	42	24.956	0.979528	42	10.2673	1.04091	42	15.466
F1RHH8	Pre-mRNA processing factor 8	PRPF8	Pre-mRNA processing factor 8 OS=Sus scrofa OX=9823 GN=PRPF8 PE=1 SV=3 - [F1RHH8_PIG]	26.47	51	52	92	2335	273.427	8.83643	0.976778	89	14.5619	0.987815	90	13.1132	0.969916	89	8.2669	1.00609	89	16.8849	1.01703	89	10.4839	1.0739	90	16.4476	1.04047	89	7.98982	0.979082	89	7.9363
F1STR1	Cathepsin C	CTSC	Cathepsin C OS=Sus scrofa OX=9823 GN=CTSC PE=1 SV=1 - [F1STR1_PIG]	27.21	11	11	48	463	52.0184	7.75244	1.06718	47	13.1651	0.964203	47	13.4083	0.979031	46	8.12358	0.924089	47	21.6839	1.11558	47	14.1651	1.01736	47	24.664	0.897862	46	12.4743	0.984939	47	17.2404
F1RHC5	Core histone macro-H2A	H2AFY	Core histone macro-H2A OS=Sus scrofa OX=9823 GN=H2AFY PE=1 SV=2 - [F1RHC5_PIG]	50.13	14	16	53	371	39.5224	9.78857	1.01787	50	20.0386	1.01167	50	13.817	0.991107	50	10.8472	1.10731	50	14.5183	0.972071	50	13.7063	0.939296	50	17.7152	0.983604	50	13.6228	0.992082	50	14.0219
A0A286ZIH0	Hypoxia up-regulated 1	HYOU1	Hypoxia up-regulated 1 OS=Sus scrofa OX=9823 GN=HYOU1 PE=1 SV=1 - [A0A286ZIH0_PIG]	36.19	30	30	67	981	109.721	5.31299	1.04599	67	12.1024	0.996059	67	10.6727	0.969493	65	11.2936	0.982438	67	20.8159	1.03276	66	14.4093	1.01908	67	17.055	0.97341	66	14.1617	0.998374	67	12.8552
I3LL84	UDP-galactose-4-epimerase	GALE	UDP-galactose-4-epimerase OS=Sus scrofa OX=9823 GN=GALE PE=1 SV=1 - [I3LL84_PIG]	48.56	16	16	42	348	38.2414	7.45947	1.01841	42	11.5397	1.01754	42	9.45574	0.924983	42	7.11411	0.976092	42	14.2146	1.10381	42	15.3481	0.998057	42	18.6877	0.967464	42	11.5128	1.00202	42	12.004
A0A0K1TQQ7	Carbonyl reductase 3	CBR3	Carbonyl reductase 3 OS=Sus scrofa OX=9823 GN=CBR3 PE=2 SV=1 - [A0A0K1TQQ7_PIG]	75.44	5	17	54	281	30.5769	7.75244	0.915951	14	8.30991	0.989407	14	7.6772	0.993636	14	12.7191	0.969202	14	11.1677	1.26506	14	11.584	1.01498	14	12.0115	1.00711	14	8.46352	0.894383	14	7.36402
A0A287AZ79	AP complex subunit beta	AP2B1	AP complex subunit beta OS=Sus scrofa OX=9823 GN=AP2B1 PE=1 SV=1 - [A0A287AZ79_PIG]	35.65	14	30	64	937	104.472	5.33838	0.978143	28	14.9816	0.997572	28	10.262	0.962242	28	8.09238	0.986179	28	11.0904	1.03929	28	13.3474	1.08794	28	18.0414	1.0062	28	8.05566	0.950055	28	13.6146
F1SP93	V-type proton ATPase catalytic subunit A	ATP6V1A	V-type proton ATPase catalytic subunit A OS=Sus scrofa OX=9823 GN=ATP6V1A PE=1 SV=1 - [F1SP93_PIG]	51.62	26	26	63	618	68.4006	5.51611	1.02777	63	11.774	1.00526	63	11.2874	0.991747	63	15.9091	0.945195	63	20.5392	1.08298	63	13.8746	1.07246	63	17.8366	0.968711	63	8.95487	0.919728	63	13.1792
A0A287A0E9	Calcium-activated chloride channel regulator 1	CLCA1	Calcium-activated chloride channel regulator 1 OS=Sus scrofa OX=9823 GN=CLCA1 PE=1 SV=1 - [A0A287A0E9_PIG]	40.44	11	35	101	915	100.115	6.25244	1.11635	31	16.7852	0.966406	31	15.6168	0.796512	31	24.5415	1.23723	31	28.4596	0.919193	31	19.579	0.797344	31	38.0279	0.847816	31	20.9926	1.27702	31	19.0583
A0A287AMF1	Saposin-B-Val	PSAP	Saposin-B-Val OS=Sus scrofa OX=9823 GN=PSAP PE=1 SV=1 - [A0A287AMF1_PIG]	40.5	16	18	83	516	57.1051	4.97021	0.961758	55	19.4505	0.998845	55	26.865	0.861333	55	23.3852	0.951445	55	26.5144	1.17012	55	14.0434	1.09927	55	26.1367	0.999692	55	17.4906	0.847845	55	19.7052
A0A287B350	LIM domain containing preferred translocation partner in lipoma	LPP	LIM domain containing preferred translocation partner in lipoma OS=Sus scrofa OX=9823 GN=LPP PE=1 SV=1 - [A0A287B350_PIG]	44.44	19	19	85	576	61.5929	7.34229	1.03084	85	18.6134	1.03128	85	12.082	1.16088	85	13.0709	0.9711	84	21.6695	0.863881	84	16.0649	0.989023	84	30.9085	0.944185	84	11.243	1.04791	85	13.1188
A0A287BFA3	Sorbin and SH3 domain containing 1	SORBS1	Sorbin and SH3 domain containing 1 OS=Sus scrofa OX=9823 GN=SORBS1 PE=1 SV=1 - [A0A287BFA3_PIG]	22.88	1	23	48	1263	139.466	7.66455	1.06201	2	0.950021	0.9841	2	0.338086	1.18779	2	1.74486	1.02351	2	4.70972	0.88856	2	6.70899	0.973973	2	4.41666	0.939019	2	1.05213	1.04176	2	3.96083
A0A287AFA5	Uncharacterized protein		Uncharacterized protein OS=Sus scrofa OX=9823 PE=1 SV=1 - [A0A287AFA5_PIG]	43.24	2	14	46	333	37.3998	4.65283	1.00654	3	18.1058	1.43415	3	14.7746	0.967711	3	45.5082	1.24807	3	30.9738	0.546924	3	80.5378	0.693639	3	65.4224	0.653701	3	49.696	1.38761	3	38.6016
A0A287B2M3	40S ribosomal protein SA	RPSA	40S ribosomal protein SA OS=Sus scrofa OX=9823 GN=RPSA PE=1 SV=1 - [A0A287B2M3_PIG]	44.36	10	10	31	275	30.6876	5.37646	0.993362	28	16.9828	1.01668	29	15.7035	0.992856	29	11.9577	1.06136	29	24.1456	0.945398	28	11.2685	0.986989	29	29.2283	0.968686	29	6.86784	0.985626	29	15.1526
A0A287A6T5	Tropomyosin alpha-1 chain	TPM1	Tropomyosin alpha-1 chain OS=Sus scrofa OX=9823 GN=TPM1 PE=1 SV=1 - [A0A287A6T5_PIG]	71.48	1	32	105	284	32.5596	4.729	0.892643	3	1.81355	0.946886	3	5.91763	1.12882	3	4.21711	0.926198	3	9.95916	0.959662	3	17.5469	1.15277	3	2.56343	1.01169	3	6.36376	0.894255	3	8.77739
P08059	Glucose-6-phosphate isomerase	GPI	Glucose-6-phosphate isomerase OS=Sus scrofa OX=9823 GN=GPI PE=1 SV=3 - [G6PI_PIG]	45.16	24	24	95	558	63.0863	7.98682	0.979155	90	18.0837	0.993107	91	14.3208	0.98166	91	12.6878	1.08679	91	25.0971	0.971737	92	21.1274	0.926333	92	18.1485	0.988136	91	13.2444	1.01893	91	16.3865
F1S982	Coatomer subunit beta	COPB1	Coatomer subunit beta OS=Sus scrofa OX=9823 GN=COPB1 PE=1 SV=3 - [F1S982_PIG]	32	26	26	66	953	107.074	5.99854	0.995888	66	13.8359	0.986158	66	7.86034	0.941626	66	10.7851	0.989831	66	25.5241	1.0182	66	17.3047	0.997079	66	21.3715	0.985531	66	14.5047	1.03626	66	20.0268
A0A287A7V3	Beta-hexosaminidase	HEXA	Beta-hexosaminidase OS=Sus scrofa OX=9823 GN=HEXA PE=1 SV=1 - [A0A287A7V3_PIG]	28.62	14	14	41	545	62.5583	6.32861	1.13209	41	14.7716	0.856822	41	13.7755	0.933513	41	11.1841	0.875448	41	20.6887	1.21145	41	17.8511	1.20575	41	16.5888	1.09214	41	10.6467	0.842314	41	18.1602
A0A287BFC9	Dolichyl-diphosphooligosaccharide--protein glycosyltransferase subunit 1	RPN1	Dolichyl-diphosphooligosaccharide--protein glycosyltransferase subunit 1 OS=Sus scrofa OX=9823 GN=RPN1 PE=3 SV=1 - [A0A287BFC9_PIG]	51.25	28	28	69	599	66.9139	6.41748	1.0029	69	14.4275	1.00372	69	10.3539	0.953195	68	10.1028	1.03326	69	18.3505	1.01747	69	18.1713	1.00638	69	19.2402	0.980384	69	9.73644	0.990741	69	15.8744
A0A287B5T6	Uncharacterized protein	ARF3	Uncharacterized protein OS=Sus scrofa OX=9823 GN=ARF3 PE=3 SV=1 - [A0A287B5T6_PIG]	46.96	4	8	37	181	20.5877	7.43018	0.987261	15	7.53787	1.0435	15	9.17814	0.992866	15	11.1699	1.13092	15	16.6982	1.03603	15	8.53952	0.874272	15	13.2458	0.973707	15	5.88823	1.05575	15	9.88288
Q56P20	ADP-ribosylation factor 4	ARF4	ADP-ribosylation factor 4 OS=Sus scrofa OX=9823 GN=ARF4 PE=1 SV=1 - [Q56P20_PIG]	52.78	4	8	31	180	20.4726	5.66846	1.02304	12	11.9767	0.971237	12	16.9092	0.962206	12	3.82032	1.07421	12	9.29667	1.05375	12	14.8882	0.967853	12	10.686	1.01488	12	7.69892	1.02382	12	10.0899
A6M929	Eukaryotic translation initiation factor 4A isoform 2	EIF4A2	Eukaryotic translation initiation factor 4A isoform 2 OS=Sus scrofa OX=9823 GN=EIF4A2 PE=3 SV=1 - [A6M929_PIG]	47.67	8	19	66	407	46.3828	5.47803	1.06234	26	15.2949	1.05209	26	7.9831	1.09231	26	9.70525	1.06393	26	16.9115	0.953487	26	17.1073	0.938973	26	17.8105	0.957093	26	11.2395	0.973468	26	13.6107
A0A287AUH9	Synaptopodin 2	SYNPO2	Synaptopodin 2 OS=Sus scrofa OX=9823 GN=SYNPO2 PE=1 SV=1 - [A0A287AUH9_PIG]	31.4	33	33	65	1261	135.567	8.63135	0.94987	65	16.2474	1.02612	65	8.3123	1.10517	65	12.585	1.03213	65	13.2976	0.855178	65	16.5342	0.96749	65	20.4696	0.934817	65	14.5829	1.07262	65	10.0143
A0A287A531	Annexin	ANXA5	Annexin OS=Sus scrofa OX=9823 GN=ANXA5 PE=1 SV=1 - [A0A287A531_PIG]	78.5	23	25	71	321	36.1115	5.04639	0.963736	67	22.7675	0.978576	67	19.0154	0.984048	67	18.2887	0.936231	67	23.801	0.955311	68	17.9194	1.04257	67	29.4246	1.0352	67	14.7391	1.01849	68	19.7334
Q06A94	Heterogeneous nuclear ribonucleoprotein A1	HNRNPA1	Heterogeneous nuclear ribonucleoprotein A1 OS=Sus scrofa OX=9823 GN=HNRNPA1 PE=1 SV=1 - [Q06A94_PIG]	47.5	10	14	93	320	34.1753	9.23193	1.02348	40	15.2004	0.974393	40	11.3937	1.08959	40	8.01482	0.965608	40	14.5252	0.992323	40	10.1066	1.03486	40	15.9143	0.966592	40	17.239	0.978549	40	12.8434
F1SJT7	Apolipoprotein A-IV	APOA4	Apolipoprotein A-IV OS=Sus scrofa OX=9823 GN=APOA4 PE=1 SV=3 - [F1SJT7_PIG]	49.08	1	20	49	381	43.2827	5.79541	0.985111	2	13.0937	1.37944	2	5.96681	0.993985	2	0.363213	0.667391	2	18.9363	1.33775	2	6.10689	1.06328	2	23.1892	0.972154	2	3.55171	0.745273	2	10.77
A0A287AH85	Adenylate kinase 2, mitochondrial	AK2	Adenylate kinase 2, mitochondrial OS=Sus scrofa OX=9823 GN=AK2 PE=1 SV=1 - [A0A287AH85_PIG]	58.55	11	11	53	234	25.6243	7.03467	1.03932	53	20.1679	1.04246	53	14.6691	0.961831	53	16.019	0.975757	53	23.0042	1.0672	53	17.523	1.08489	53	28.6542	0.888428	53	11.0468	0.967509	53	12.6399
A0A286ZRC7	Uncharacterized protein	DCTN1	Uncharacterized protein OS=Sus scrofa OX=9823 GN=DCTN1 PE=1 SV=1 - [A0A286ZRC7_PIG]	32.77	32	32	61	1251	138.385	5.43994	0.989588	61	13.3156	0.956533	61	7.8731	1.03645	61	13.4111	1.04973	61	15.6804	1.02569	61	10.1632	0.959977	61	16.9441	1.00669	61	9.02867	1.02247	60	9.54399
I3LLF2	Dolichyl-diphosphooligosaccharide--protein glycosyltransferase subunit 2	RPN2	Dolichyl-diphosphooligosaccharide--protein glycosyltransferase subunit 2 OS=Sus scrofa OX=9823 GN=RPN2 PE=1 SV=2 - [I3LLF2_PIG]	36.93	18	18	52	631	69.154	5.71924	0.991803	51	15.5818	1.01095	51	11.3876	0.924454	51	9.01897	1.09471	51	23.5141	0.997913	51	15.5623	0.917092	51	27.2645	0.996988	51	11.5945	1.04677	51	14.9964
P33198	Isocitrate dehydrogenase [NADP], mitochondrial (Fragment)	IDH2	Isocitrate dehydrogenase [NADP], mitochondrial (Fragment) OS=Sus scrofa OX=9823 GN=IDH2 PE=1 SV=1 - [IDHP_PIG]	52.73	21	22	63	421	47.4962	8.54346	0.982025	61	13.5928	1.05498	60	17.4421	0.975993	61	10.2762	1.05761	61	18.8202	0.945383	61	18.9279	0.967385	61	22.5403	0.983809	60	12.4632	1.02649	60	13.288
A0A286ZMU5	Poly(rC) binding protein 3	PCBP3	Poly(rC) binding protein 3 OS=Sus scrofa OX=9823 GN=PCBP3 PE=1 SV=1 - [A0A286ZMU5_PIG]	22.51	1	7	24	351	37.3754	8.60205	0.841762	4	5.35624	0.988528	4	6.30586	0.999432	4	8.48239	0.967352	4	18.2734	1.08653	4	2.28065	1.06217	4	16.1011	1.0325	4	1.16119	0.99668	4	9.10564
F1RKG8	Uncharacterized protein	PEBP1	Uncharacterized protein OS=Sus scrofa OX=9823 GN=PEBP1 PE=1 SV=1 - [F1RKG8_PIG]	82.35	13	13	45	187	20.9586	7.48877	0.937393	44	18.5192	0.96758	44	13.2118	1.02123	44	7.98769	1.02903	44	22.1361	0.950158	44	14.0253	0.924052	44	22.3052	0.981191	44	11.1274	1.09139	44	9.8909
F1RPD2	Ubiquinol-cytochrome c reductase core protein 2	UQCRC2	Ubiquinol-cytochrome c reductase core protein 2 OS=Sus scrofa OX=9823 GN=UQCRC2 PE=1 SV=3 - [F1RPD2_PIG]	37.31	14	14	38	453	48.1799	8.88037	0.997255	38	21.7511	0.966303	38	12.906	0.960274	38	14.5707	1.05234	38	14.7705	0.978069	38	24.6514	1.01279	37	16.4588	0.974025	38	9.27297	0.92875	38	15.7349
A0A287BED9	Moesin	MSN	Moesin OS=Sus scrofa OX=9823 GN=MSN PE=1 SV=1 - [A0A287BED9_PIG]	47.14	25	38	92	577	67.7448	6.53662	1.03398	57	16.8784	0.939609	57	8.97577	1.04828	57	11.5686	0.967468	57	13.796	0.970842	57	15.6368	1.017	57	18.6171	1.07516	57	10.3431	1.00214	57	9.39845
Q06AS8	G protein subunit alpha i3	GNAI3	G protein subunit alpha i3 OS=Sus scrofa OX=9823 GN=GNAI3 PE=1 SV=1 - [Q06AS8_PIG]	37.01	5	10	38	354	40.5203	5.69385	1.00331	14	18.485	0.983436	14	5.63666	1.07703	14	6.46779	1.03649	14	16.9439	0.907834	14	7.90898	0.882095	14	32.8812	0.946328	14	6.4863	1.02485	14	12.8109
O46409	Apolipoprotein A-IV	APOA4	Apolipoprotein A-IV OS=Sus scrofa OX=9823 GN=APOA4 PE=2 SV=1 - [APOA4_PIG]	50.79	1	20	48	382	43.2677	5.93506	0.920684	1		1.14336	1		0.886109	1		1.17658	1		1.17505	1		0.935416	1		0.882561	1		0.992517	1
A0A287BMK7	Sorting nexin 2	SNX2	Sorting nexin 2 OS=Sus scrofa OX=9823 GN=SNX2 PE=1 SV=1 - [A0A287BMK7_PIG]	34.17	14	17	46	521	58.5827	5.12256	1.00953	37	15.2355	1.03995	37	11.9091	1.00665	37	12.4573	1.01127	37	16.995	1.07075	37	15.8264	1.02584	37	18.8837	0.919165	37	9.95324	0.946698	37	15.4262
B2ZF47	Mitochondrial aldehyde dehydrogenase 2	ALDH2	Mitochondrial aldehyde dehydrogenase 2 OS=Sus scrofa OX=9823 GN=ALDH2 PE=2 SV=1 - [B2ZF47_PIG]	44.15	15	20	55	521	56.8841	6.87354	0.958531	45	18.668	1.03726	45	13.7178	0.929023	45	6.98242	1.06042	45	23.0743	1.0575	45	14.5238	0.931353	45	28.2364	1.02279	45	6.61205	1.05948	45	16.8506
A0A286ZIN0	Heterogeneous nuclear ribonucleoprotein D	HNRNPD	Heterogeneous nuclear ribonucleoprotein D OS=Sus scrofa OX=9823 GN=HNRNPD PE=1 SV=1 - [A0A286ZIN0_PIG]	40.85	2	15	61	306	32.7651	8.1626	1.05671	2	38.8821	0.900246	2	0.399368	0.911774	2	18.3979	1.13698	2	32.1764	0.973829	2	35.1096	0.982146	2	50.5949	0.973993	2	35.4885	0.981192	2	27.5739
A0A287ASD0	60S ribosomal protein L5	RPL5	60S ribosomal protein L5 OS=Sus scrofa OX=9823 GN=RPL5 PE=1 SV=1 - [A0A287ASD0_PIG]	51.52	19	19	47	297	34.3318	9.71533	1.03272	47	19.5432	0.991657	46	10.8092	0.974061	47	9.49352	1.07786	47	20.73	0.964785	46	15.5352	0.990936	46	25.6345	0.965035	46	12.3853	1.04191	47	16.8603
Q8WNW3	Junction plakoglobin	Jup	Junction plakoglobin OS=Sus scrofa OX=9823 GN=Jup PE=2 SV=1 - [PLAK_PIG]	43.89	22	26	58	745	81.7978	6.13818	1.01548	50	21.5692	0.992334	50	12.0876	0.982801	50	11.7958	1.05044	50	15.2246	0.985158	50	15.7935	0.93203	50	16.2414	0.980924	50	10.9019	1.02053	50	10.8443
A0A287BA90	Uncharacterized protein	LOC110256481	Uncharacterized protein OS=Sus scrofa OX=9823 GN=LOC110256481 PE=1 SV=1 - [A0A287BA90_PIG]	53.65	1	12	38	274	30.3498	8.99756	0.848522	1		0.81365	1		0.819269	1		0.754247	1		2.57467	1		1.1352	1		0.680987	1		0.655414	1
Q6UAQ9	Electron transfer flavoprotein alpha subunit (Fragment)	ETFA	Electron transfer flavoprotein alpha subunit (Fragment) OS=Sus scrofa OX=9823 GN=ETFA PE=2 SV=1 - [Q6UAQ9_PIG]	53.18	12	12	36	314	32.8634	7.97217	0.991147	35	15.5499	1.04021	35	13.9622	0.956757	35	11.1348	1.00502	35	17.5603	0.976137	35	13.4148	1.11962	35	15.311	0.959601	35	13.1361	1.00061	35	11.7115
Q0QF01	Succinate dehydrogenase [ubiquinone] flavoprotein subunit, mitochondrial	SDHA	Succinate dehydrogenase [ubiquinone] flavoprotein subunit, mitochondrial OS=Sus scrofa OX=9823 GN=SDHA PE=1 SV=2 - [SDHA_PIG]	45.18	21	21	75	664	72.7853	7.50342	1.01781	75	16.4503	1.0716	75	14.6256	0.978931	75	11.157	1.00474	75	21.932	0.996624	75	13.9023	0.983405	75	19.0119	0.956953	75	9.48291	0.982753	75	17.3464
F1RJH8	Argininosuccinate lyase	ASL	Argininosuccinate lyase OS=Sus scrofa OX=9823 GN=ASL PE=1 SV=1 - [F1RJH8_PIG]	49.35	21	21	59	464	51.6894	6.55127	0.959977	59	13.1253	1.06048	59	11.2387	0.946329	59	9.39444	0.93144	59	17.6489	1.12455	59	13.3895	1.08051	58	19.1682	0.949966	59	8.60416	0.943998	58	13.339
I3L6D2	Ras-related protein Rab-1A	RAB1A	Ras-related protein Rab-1A OS=Sus scrofa OX=9823 GN=RAB1A PE=1 SV=2 - [I3L6D2_PIG]	77.66	6	14	58	197	21.724	7.06396	1.00687	23	16.4603	1.00825	23	12.4074	0.931347	23	7.81675	1.13893	23	28.787	0.996483	23	16.481	0.898114	23	24.0204	0.941758	23	10.2378	0.972617	23	21.2877
F1SDC7	Aldehyde dehydrogenase	ALDH3A2	Aldehyde dehydrogenase OS=Sus scrofa OX=9823 GN=ALDH3A2 PE=1 SV=3 - [F1SDC7_PIG]	30.95	14	15	59	517	57.2861	8.5874	1.09483	50	24.9759	0.943682	50	17.902	0.973163	50	16.7453	1.01129	50	16.0689	1.10702	50	21.6267	1.01756	50	27.0585	0.956711	50	12.666	0.99456	50	14.0674
F1SMW9	26S proteasome non-ATPase regulatory subunit 1	PSMD1	26S proteasome non-ATPase regulatory subunit 1 OS=Sus scrofa OX=9823 GN=PSMD1 PE=1 SV=3 - [F1SMW9_PIG]	34.42	26	26	49	953	105.747	5.38916	0.997822	48	18.0099	0.96641	47	11.0681	1.00823	49	8.85092	1.10318	48	17.4637	0.951961	48	12.2132	0.937744	48	18.0752	0.99082	49	10.813	1.09765	48	11.063
F2Z4Z8	G protein subunit beta 2	GNB2	G protein subunit beta 2 OS=Sus scrofa OX=9823 GN=GNB2 PE=1 SV=3 - [F2Z4Z8_PIG]	39.71	4	11	43	340	37.3071	5.99854	0.90036	13	21.9837	0.934598	13	25.7333	0.985604	13	8.82562	1.04083	13	24.2512	0.942833	13	22.6471	0.94111	13	18.6136	0.973472	13	11.7124	1.12327	13	11.2489
A0A287AAI4	Heterogeneous nuclear ribonucleoprotein D	HNRNPD	Heterogeneous nuclear ribonucleoprotein D OS=Sus scrofa OX=9823 GN=HNRNPD PE=1 SV=1 - [A0A287AAI4_PIG]	32.44	1	14	63	336	36.1553	8.104	0.706094	4	11.5738	0.887565	4	12.0566	0.925135	4	3.94992	0.858081	4	4.53279	1.19478	4	7.83801	1.11295	4	2.32821	1.35074	4	8.77928	0.969581	4	2.58377
A0A287AJQ2	Phosphoglycerate mutase	PGAM1	Phosphoglycerate mutase OS=Sus scrofa OX=9823 GN=PGAM1 PE=1 SV=1 - [A0A287AJQ2_PIG]	53.94	12	14	69	254	28.7858	7.18115	1.08472	50	17.3561	1.07216	50	11.3729	0.996282	50	14.0354	1.04997	50	29.2662	0.981784	50	20.7345	1.00658	50	23.638	0.903169	50	15.6774	1.00705	50	16.0895
Q27HS3	Vascular smooth muscle alpha-actin (Fragment)		Vascular smooth muscle alpha-actin (Fragment) OS=Sus scrofa OX=9823 PE=2 SV=1 - [Q27HS3_PIG]	87.67	1	8	87	73	7.89795	8.19189	0.981294	1		1.15889	1		0.939257	1		1.00855	1		0.884841	1		0.974138	1		1.0984	1		1.01137	1
A0A0B8RSR5	Interleukin enhancer binding factor 3, 90kDa	ILF3	Interleukin enhancer binding factor 3, 90kDa OS=Sus scrofa domesticus OX=9825 GN=ILF3 PE=4 SV=1 - [A0A0B8RSR5_PIG]	38.19	2	29	76	885	95.2581	8.71924	0.902935	2	3.88338	0.979887	3	7.91643	1.0414	3	17.8655	1.1084	3	7.91838	1.04428	3	14.5189	0.989995	3	6.82131	1.08041	2	1.21976	1.01954	3	0.52099
K7GP99	Interleukin enhancer binding factor 3	ILF3	Interleukin enhancer binding factor 3 OS=Sus scrofa OX=9823 GN=ILF3 PE=1 SV=2 - [K7GP99_PIG]	43.24	1	28	74	703	76.7882	7.88428	0.940503	1		0.980119	1		1.00753	1		0.976936	1		0.916929	1		0.916647	1		1.01368	1		1.2579	1
A0A287AE16	Adseverin	SCIN	Adseverin OS=Sus scrofa OX=9823 GN=SCIN PE=1 SV=1 - [A0A287AE16_PIG]	33.29	18	21	56	715	80.5671	5.26221	1.00421	44	19.701	0.909749	44	14.5987	0.979123	44	9.86555	0.97555	44	24.9521	1.04548	44	13.1633	1.08305	44	26.3145	1.09448	44	10.3507	0.941346	44	18.0728
I3LSK5	G protein subunit beta 1	GNB1	G protein subunit beta 1 OS=Sus scrofa OX=9823 GN=GNB1 PE=4 SV=2 - [I3LSK5_PIG]	57.94	7	14	45	340	37.353	5.99854	1.01097	20	14.4474	1.00383	20	6.25671	1.08309	20	9.48781	0.978707	20	10.3859	0.962035	20	8.9966	1.03905	20	15.0182	1.01553	20	18.6166	1.03171	20	10.2756
A0A287BDJ1	Septin 7	SEPT7	Septin 7 OS=Sus scrofa OX=9823 GN=SEPT7 PE=1 SV=1 - [A0A287BDJ1_PIG]	43.58	16	18	49	436	50.5349	8.63135	0.970169	35	17.0958	1.01684	35	13.2164	1.04805	35	7.38501	0.956205	35	22.3163	1.00609	35	9.37903	1.03322	35	14.7708	1.03437	35	8.02601	0.99707	35	13.3824
F1SN67	Fibrillin-1	FBN1	Fibrillin-1 OS=Sus scrofa OX=9823 GN=FBN1 PE=1 SV=3 - [F1SN67_PIG]	15.08	31	33	50	2871	312.209	4.93213	1.00995	47	15.5206	0.92807	47	8.81737	1.22163	47	16.9074	1.03463	47	14.3801	0.88015	47	13.4123	0.920054	47	17.3702	0.95669	47	7.37682	1.04722	47	7.35386
F1RTQ6	Histone H2B	HIST1H2BA	Histone H2B OS=Sus scrofa OX=9823 GN=HIST1H2BA PE=1 SV=1 - [F1RTQ6_PIG]	51.97	2	7	100	127	14.1147	10.3745	1.01826	6	5.18393	1.19811	6	22.0306	1.14229	6	19.8033	0.9287	6	16.5073	0.913121	6	15.6156	0.797595	6	73.5503	0.867654	6	28.2125	0.844326	6	34.1836
I3L9J4	Uncharacterized protein	CCT6A	Uncharacterized protein OS=Sus scrofa OX=9823 GN=CCT6A PE=1 SV=2 - [I3L9J4_PIG]	40.3	20	20	47	531	57.9336	6.75635	0.98316	47	19.0211	0.993863	47	12.7208	0.982173	47	8.42035	1.0583	47	16.0386	1.03525	47	16.5831	0.976959	47	19.506	0.986559	47	13.1108	1.01341	47	16.8212
F1RJ93	Transgelin	TAGLN2	Transgelin OS=Sus scrofa OX=9823 GN=TAGLN2 PE=1 SV=2 - [F1RJ93_PIG]	58.79	9	10	40	199	22.3632	8.25049	0.946951	37	15.6597	0.931378	37	9.63943	0.954117	37	9.17514	1.08184	37	18.9708	1.02043	37	13.1695	0.907386	37	13.0763	1.0367	37	7.77014	1.07338	37	8.51989
A0A287ACQ4	Catenin beta 1	CTNNB1	Catenin beta 1 OS=Sus scrofa OX=9823 GN=CTNNB1 PE=1 SV=1 - [A0A287ACQ4_PIG]	39.58	20	24	51	768	84.0936	5.98584	1.01845	44	18.6559	1.01332	44	11.6251	0.970141	44	9.86304	1.04541	44	17.8602	0.968287	44	12.2771	0.970603	44	18.4535	0.986026	44	12.093	1.02422	44	9.71588
F1SQN1	T-complex protein 1 subunit delta	CCT4	T-complex protein 1 subunit delta OS=Sus scrofa OX=9823 GN=CCT4 PE=1 SV=1 - [F1SQN1_PIG]	44.16	19	20	46	539	58.0197	7.82568	1.01914	42	21.4477	1.0026	42	10.4078	0.99668	42	9.12452	0.968332	42	31.9723	0.973705	42	18.0531	0.984327	42	32.3981	0.974222	42	10.6823	0.990601	42	23.7915
F1RIP4	RuvB-like helicase	RUVBL2	RuvB-like helicase OS=Sus scrofa OX=9823 GN=RUVBL2 PE=1 SV=2 - [F1RIP4_PIG]	50.97	20	20	47	463	51.1406	5.64307	0.951259	47	14.9014	0.975877	47	10.0205	0.999192	47	8.53638	1.07756	47	26.224	0.954358	47	12.1289	0.970592	47	23.9622	0.967402	47	14.7198	1.02416	47	17.1547
F1SQ09	Uncharacterized protein	LUM	Uncharacterized protein OS=Sus scrofa OX=9823 GN=LUM PE=1 SV=1 - [F1SQ09_PIG]	47.21	12	12	60	341	38.7548	6.23975	0.893253	60	17.4597	1.04124	60	13.6908	1.10515	60	12.1294	1.04512	60	24.5931	0.896341	60	16.8088	0.99807	60	27.8194	0.938676	60	9.03091	1.07249	60	19.0167
F1SPG1	H1 histone family member X	H1FX	H1 histone family member X OS=Sus scrofa OX=9823 GN=H1FX PE=1 SV=1 - [F1SPG1_PIG]	51.87	13	13	37	214	22.5106	10.7114	0.978645	37	18.5133	0.965901	37	16.8331	1.0936	37	9.34388	1.04679	37	9.22661	0.881215	37	12.4328	1.02318	37	21.7719	1.00578	37	8.3233	1.02796	37	10.5341
I3LP02	Acetyl-CoA acetyltransferase 1	ACAT1	Acetyl-CoA acetyltransferase 1 OS=Sus scrofa OX=9823 GN=ACAT1 PE=1 SV=2 - [I3LP02_PIG]	42.96	15	15	42	426	45.3006	8.86572	0.976808	40	18.7778	1.01458	40	12.9153	0.965122	40	8.54182	1.06522	40	18.9217	1.01071	40	7.82106	0.973428	40	18.145	1.03617	40	7.91395	0.995374	40	16.3594
B9W5V0	Elongation factor 1-alpha	EEF1A2	Elongation factor 1-alpha OS=Sus scrofa OX=9823 GN=EEF1A2 PE=3 SV=1 - [B9W5V0_PIG]	28.08	2	12	93	463	50.4383	9.02686	1.23021	4	3.49933	1.01175	4	6.55411	1.08326	4	11.6067	1.16013	4	23.3282	0.776088	4	23.5959	0.738363	4	25.3466	0.885219	4	7.19292	1.13629	4	16.715
F2Z5B1	Leukocyte elastase inhibitor	SERPINB1	Leukocyte elastase inhibitor OS=Sus scrofa OX=9823 GN=SERPINB1 PE=1 SV=1 - [F2Z5B1_PIG]	49.21	19	20	62	378	42.544	6.56592	0.997582	61	23.3204	1.07575	61	18.8831	0.868583	61	14.7343	1.03048	61	27.845	0.997136	60	15.1154	1.0092	60	27.2308	0.992672	60	11.0962	1.02531	61	20.5936
A0A286ZWW2	Heterogeneous nuclear ribonucleoprotein H2	HNRNPH2	Heterogeneous nuclear ribonucleoprotein H2 OS=Sus scrofa OX=9823 GN=HNRNPH2 PE=1 SV=1 - [A0A286ZWW2_PIG]	36.53	4	12	41	449	49.2183	6.30322	0.934906	12	11.5841	1.03446	12	17.2811	0.924171	12	9.91759	0.950281	12	16.9869	1.11912	12	11.6801	1.151	12	18.4653	1.00752	12	7.99817	0.951604	12	12.2104
K7GP28	Hydroxysteroid 17-beta dehydrogenase 10	HSD17B10	Hydroxysteroid 17-beta dehydrogenase 10 OS=Sus scrofa OX=9823 GN=HSD17B10 PE=1 SV=1 - [K7GP28_PIG]	61.09	11	11	32	293	30.7684	9.71533	1.06375	32	14.3673	1.0558	31	8.74269	1.04005	30	10.7589	1.11728	31	27.1066	0.892123	30	15.0133	0.916279	31	22.0766	0.942154	30	12.3586	1.04225	30	10.0661
D0G0C9	T-complex protein 1 subunit eta	CCT7	T-complex protein 1 subunit eta OS=Sus scrofa OX=9823 GN=CCT7 PE=1 SV=1 - [D0G0C9_PIG]	50.09	23	24	67	543	59.4359	7.15186	1.04996	66	17.5506	1.03068	66	9.23986	1.02267	66	9.71147	0.997149	66	15.4603	0.987835	66	12.6331	0.967805	66	15.9513	0.989104	66	10.8767	0.988797	66	15.29
F1SMC0	Adenylyl cyclase-associated protein	CAP1	Adenylyl cyclase-associated protein OS=Sus scrofa OX=9823 GN=CAP1 PE=1 SV=2 - [F1SMC0_PIG]	49.26	1	19	74	475	51.3775	7.28369	0.851501	3	21.4102	0.862954	3	14.2918	0.906901	3	3.24426	1.43432	3	0.531208	0.797441	3	2.24125	0.847999	3	10.149	1.02201	3	2.0634	1.16098	3	1.82946
F1SML4	Staphylococcal nuclease domain-containing protein	SND1	Staphylococcal nuclease domain-containing protein OS=Sus scrofa OX=9823 GN=SND1 PE=1 SV=2 - [F1SML4_PIG]	34.29	28	28	56	910	101.835	7.13721	0.922198	56	11.3935	0.952686	56	10.9785	0.957759	56	7.77401	1.03881	56	18.7074	1.04013	56	10.2538	1.12389	56	21.3581	1.02966	56	8.2228	0.986277	56	15.0087
F1RR89	Uncharacterized protein	RARS	Uncharacterized protein OS=Sus scrofa OX=9823 GN=RARS PE=1 SV=3 - [F1RR89_PIG]	39.7	21	21	39	660	75.2979	7.18115	1.01193	39	10.1427	0.958384	39	10.194	0.963382	39	7.07987	1.02811	39	18.3486	0.971305	39	14.1271	0.933329	39	15.392	1.01798	39	8.83381	1.01387	39	16.8375
A0A286ZNV5	4-trimethylaminobutyraldehyde dehydrogenase	ALDH9A1	4-trimethylaminobutyraldehyde dehydrogenase OS=Sus scrofa OX=9823 GN=ALDH9A1 PE=1 SV=1 - [A0A286ZNV5_PIG]	43.52	20	20	75	494	53.9062	6.07471	1.04074	75	16.4493	1.02199	75	17.7075	0.976183	75	8.29149	1.00381	75	17.6075	1.013	75	13.4816	1.0244	75	19.9047	0.962872	75	13.1552	1.00237	75	16.0428
A0A286ZJ53	Uncharacterized protein	CNIH2	Uncharacterized protein OS=Sus scrofa OX=9823 GN=CNIH2 PE=4 SV=1 - [A0A286ZJ53_PIG]	63.68	3	11	48	201	22.1882	5.73193	0.869325	12	3.70485	0.929506	12	15.0803	0.956439	12	12.13	1.2799	12	24.5588	0.945039	12	12.5446	0.896182	12	21.887	0.956303	12	5.9422	1.10219	12	14.6168
A0A287AXS7	ADP/ATP translocase 3	SLC25A6	ADP/ATP translocase 3 OS=Sus scrofa OX=9823 GN=SLC25A6 PE=3 SV=1 - [A0A287AXS7_PIG]	44.97	6	17	55	298	32.8993	9.75928	0.967495	20	16.2901	0.99443	20	12.1565	0.999149	20	12.4137	1.06349	20	17.9712	0.967638	20	9.49093	0.988	20	21.6615	1.00397	20	6.81833	1.03757	20	16.0627
A0A287BH14	Elastin microfibril interfacer 1	EMILIN1	Elastin microfibril interfacer 1 OS=Sus scrofa OX=9823 GN=EMILIN1 PE=1 SV=1 - [A0A287BH14_PIG]	29.79	19	19	37	866	90.5382	5.03369	1.01322	37	17.885	1.02291	37	7.55624	1.07519	37	9.93221	1.05931	37	16.384	0.895538	37	8.3986	0.959621	37	31.6218	0.956707	37	8.8027	1.09034	37	21.2233
A0A287BLV7	NADH:ubiquinone oxidoreductase core subunit S1	NDUFS1	NADH:ubiquinone oxidoreductase core subunit S1 OS=Sus scrofa OX=9823 GN=NDUFS1 PE=1 SV=1 - [A0A287BLV7_PIG]	42.5	25	25	53	727	79.4885	6.1001	1.00652	53	18.8477	0.988752	53	10.0891	0.958443	53	8.17872	1.04512	53	22.45	1.05121	53	13.2361	0.976711	53	16.4352	1.02201	53	9.15753	1.01829	53	16.8966
A0A0B8RVE7	TROVE domain family, member 2	TROVE2	TROVE domain family, member 2 OS=Sus scrofa domesticus OX=9825 GN=TROVE2 PE=4 SV=1 - [A0A0B8RVE7_PIG]	31.41	13	13	33	538	60.4268	7.31299	0.992427	33	10.0446	1.00059	33	10.1322	0.97569	33	10.6758	0.968189	33	20.5673	1.08363	33	9.83126	1.1133	33	18.334	0.967644	33	8.3643	0.94844	33	10.179
F1SA74	Methylenetetrahydrofolate dehydrogenase (NADP+ dependent) 1	MTHFD1	Methylenetetrahydrofolate dehydrogenase (NADP+ dependent) 1 OS=Sus scrofa OX=9823 GN=MTHFD1 PE=1 SV=3 - [F1SA74_PIG]	32.19	25	25	54	935	101.03	7.1958	0.926691	54	13.628	1.04576	54	12.2968	0.961514	54	13.3509	1.11474	54	20.5115	0.896707	54	13.5485	0.944665	54	20.881	1.01817	54	8.71067	1.06928	54	13.5201
F1SGM1	Proteasome activator complex subunit 1	PSME1	Proteasome activator complex subunit 1 OS=Sus scrofa OX=9823 GN=PSME1 PE=4 SV=2 - [F1SGM1_PIG]	59.44	17	17	60	249	28.629	6.02393	1.00049	60	21.871	0.949169	60	15.4869	0.952545	60	17.8018	0.948443	60	32.1464	1.00884	60	24.3365	1.05234	60	29.0271	1.05361	60	13.2306	0.931525	60	16.1042
K9IWG9	Tensin-1	TNS1	Tensin-1 OS=Sus scrofa OX=9823 GN=TNS1 PE=2 SV=1 - [K9IWG9_PIG]	30.79	30	37	65	1718	183.474	7.81104	0.992017	50	14.0008	0.993836	50	14.7897	1.12408	50	10.5069	0.974589	50	16.0482	0.876393	50	10.0199	0.953406	50	13.8023	0.948285	50	9.75959	1.0338	50	11.9151
A0A287AZA7	Uncharacterized protein	RPS27A	Uncharacterized protein OS=Sus scrofa OX=9823 GN=RPS27A PE=1 SV=1 - [A0A287AZA7_PIG]	62.18	4	11	82	156	17.9535	9.64209	1.06837	15	8.42963	0.978573	15	4.69918	1.10674	15	9.30601	1.13141	15	14.9446	0.893178	15	8.28208	0.894808	15	15.5991	0.924499	15	9.98932	1.08635	15	6.53773
A0A0B8S0B1	Adenylyl cyclase-associated protein	CAP1	Adenylyl cyclase-associated protein OS=Sus scrofa domesticus OX=9825 GN=CAP1 PE=3 SV=1 - [A0A0B8S0B1_PIG]	49.26	1	19	72	475	51.3635	7.28369	0.831174	1		1.23392	1		0.970018	1		1.19652	1		1.21451	1		0.761351	1		0.726734	1		1.15871	1
A0A287A3X7	Microtubule-associated protein	MAP4	Microtubule-associated protein OS=Sus scrofa OX=9823 GN=MAP4 PE=1 SV=1 - [A0A287A3X7_PIG]	16.21	34	34	80	2203	233.481	5.75732	0.991805	80	16.8854	1.00033	80	12.0418	1.01337	80	9.59793	0.951124	80	19.339	0.982573	80	11.6999	1.05578	80	18.235	1.0049	80	11.1771	1.0123	80	12.7891
F2Z5B4	Heterogeneous nuclear ribonucleoprotein A3	HNRNPA3	Heterogeneous nuclear ribonucleoprotein A3 OS=Sus scrofa OX=9823 GN=HNRNPA3 PE=1 SV=2 - [F2Z5B4_PIG]	37.83	15	17	58	378	39.5706	9.01221	1.03359	45	15.8877	1.02228	45	11.5221	1.04573	45	13.6021	1.04681	45	25.1133	0.899332	45	16.585	0.934982	45	22.3505	0.969365	45	13.9243	1.06136	45	17.5167
F1S2F6	Voltage-dependent anion-selective channel protein 2	VDAC2	Voltage-dependent anion-selective channel protein 2 OS=Sus scrofa OX=9823 GN=VDAC2 PE=4 SV=3 - [F1S2F6_PIG]	64.63	14	15	59	294	31.5846	7.54736	0.990977	58	13.6109	1.03425	58	19.7653	0.967903	58	11.1139	1.08252	58	16.1253	1.01443	58	19.0935	0.930249	58	22.0781	0.998633	58	11.8402	1.04302	58	12.228
F2Z4Y1	Tyrosine 3-monooxygenase/tryptophan 5-monooxygenase activation protein eta	YWHAH	Tyrosine 3-monooxygenase/tryptophan 5-monooxygenase activation protein eta OS=Sus scrofa OX=9823 GN=YWHAH PE=1 SV=1 - [F2Z4Y1_PIG]	54.07	9	14	59	246	28.194	4.89404	0.937248	21	11.4069	1.01985	21	9.58125	0.957764	21	4.65497	1.0433	21	11.5212	1.05435	21	10.834	0.975146	21	20.6753	1.05917	21	7.88029	0.994693	21	8.11545
F2Z5G3	Calmodulin 2	CALM2	Calmodulin 2 OS=Sus scrofa OX=9823 GN=CALM2 PE=1 SV=1 - [F2Z5G3_PIG]	52.35	11	11	58	149	16.8268	4.22119	1.08659	57	28.493	1.07836	57	17.1655	0.98524	57	9.15521	1.02664	57	14.8792	0.960466	57	19.091	0.965557	57	14.1271	0.912124	57	16.0257	1.0144	57	17.5894
F1RL81	Hydroxysteroid 17-beta dehydrogenase 14	HSD17B14	Hydroxysteroid 17-beta dehydrogenase 14 OS=Sus scrofa OX=9823 GN=HSD17B14 PE=1 SV=2 - [F1RL81_PIG]	64.62	11	11	30	260	27.1761	7.15186	1.00764	30	15.0527	1.20804	30	11.274	0.840145	29	15.2305	1.05151	30	24.2186	0.954729	30	18.5353	0.946701	30	28.7671	0.983541	30	14.9026	1.0141	30	17.2266
A0A287B6J6	Heat shock protein family A (Hsp70) member 4	HSPA4	Heat shock protein family A (Hsp70) member 4 OS=Sus scrofa OX=9823 GN=HSPA4 PE=1 SV=1 - [A0A287B6J6_PIG]	42.33	29	30	63	848	95.3638	5.31299	0.956793	61	13.5905	0.961747	61	10.5469	1.02305	61	8.41332	1.06164	61	17.676	1.03653	61	14.5353	0.943725	61	15.3416	0.989698	61	9.95455	1.02811	61	13.5242
A0A286ZYY8	MYB binding protein 1a	MYBBP1A	MYB binding protein 1a OS=Sus scrofa OX=9823 GN=MYBBP1A PE=1 SV=1 - [A0A286ZYY8_PIG]	23.4	29	29	54	1534	170.848	9.31982	1.01991	52	20.8836	0.997851	52	10.0493	0.98529	52	13.3275	1.01912	52	18.0213	0.957839	52	12.1365	1.00667	52	14.1103	0.978872	52	9.43532	1.06717	52	14.4028
A0A287BHM1	Tropomyosin alpha-1 chain	TPM1	Tropomyosin alpha-1 chain OS=Sus scrofa OX=9823 GN=TPM1 PE=1 SV=1 - [A0A287BHM1_PIG]	65.37	1	33	102	309	35.3421	4.77979	0.86016	2	9.12161	1.10462	2	18.3081	1.01534	2	7.71363	1.00175	2	12.5799	0.892154	2	6.09687	1.01751	2	2.37591	1.00044	2	2.75851	1.1306	2	4.51932
K9IVI1	2-oxoglutarate dehydrogenase, mitochondrial	OGDH	2-oxoglutarate dehydrogenase, mitochondrial OS=Sus scrofa OX=9823 GN=OGDH PE=1 SV=1 - [K9IVI1_PIG]	40.47	1	37	71	1023	115.566	6.90283	0.664322	1		1.01351	1		0.770486	1		0.683866	1		1.54491	1		1.24799	1		1.265	1		0.852591	1
A0A286ZUW0	Glutamine--fructose-6-phosphate transaminase 1	GFPT1	Glutamine--fructose-6-phosphate transaminase 1 OS=Sus scrofa OX=9823 GN=GFPT1 PE=1 SV=1 - [A0A286ZUW0_PIG]	40.82	23	24	64	681	76.6893	6.84424	1.06332	60	11.068	0.938024	60	10.3419	0.924193	60	10.7807	1.00948	59	17.2047	1.06129	60	15.1763	1.05531	61	29.1573	0.938807	60	9.92307	0.984144	60	12.1181
A0A287A1G6	Uncharacterized protein	HK1	Uncharacterized protein OS=Sus scrofa OX=9823 GN=HK1 PE=1 SV=1 - [A0A287A1G6_PIG]	40	28	33	63	915	102.228	6.7417	0.976125	50	15.0934	1.03827	50	9.63763	0.94124	50	8.24458	0.997994	50	15.6651	1.00418	50	11.2602	1.07207	50	16.2891	1.00993	50	9.63591	1.00694	50	12.3119
F1RQ91	40S ribosomal protein S4	RPS4X	40S ribosomal protein S4 OS=Sus scrofa OX=9823 GN=RPS4X PE=1 SV=2 - [F1RQ91_PIG]	60.84	18	18	65	263	29.5791	10.1548	1.01075	65	17.3058	0.995919	65	9.80943	0.985366	65	15.1102	0.988361	65	18.8641	0.995398	65	14.5554	1.00639	65	14.0833	1.00975	65	14.1249	0.997871	65	14.4758
A0A287B8B1	Uncharacterized protein	ST13	Uncharacterized protein OS=Sus scrofa OX=9823 GN=ST13 PE=1 SV=1 - [A0A287B8B1_PIG]	34.9	12	12	54	361	40.7072	5.37646	1.02073	54	15.5012	1.02122	54	10.2513	0.962051	54	10.4651	0.966053	54	14.6911	1.07832	54	12.0504	1.05359	54	18.4246	0.976917	54	10.789	0.983859	54	14.374
F1S420	Heterogeneous nuclear ribonucleoprotein A/B	HNRNPAB	Heterogeneous nuclear ribonucleoprotein A/B OS=Sus scrofa OX=9823 GN=HNRNPAB PE=1 SV=3 - [F1S420_PIG]	39.6	8	10	35	298	31.6265	7.91357	0.972479	27	18.5332	0.909551	27	11.0099	0.968789	27	8.99601	1.01963	27	18.6827	0.986639	27	7.24595	1.03981	27	16.4724	1.04783	27	16.4443	1.03337	27	14.0427
I3LTB8	Complement C3	C3	Complement C3 OS=Sus scrofa OX=9823 GN=C3 PE=1 SV=2 - [I3LTB8_PIG]	29.91	45	45	71	1645	185.16	6.43018	0.990025	70	17.2216	0.957478	70	12.2722	1.03628	70	7.1745	1.05319	70	15.6529	1.00924	70	10.0742	0.9728	70	20.2336	1.00091	70	8.70988	1.0114	70	12.111
A0A287A703	Uncharacterized protein	LOC100512795	Uncharacterized protein OS=Sus scrofa OX=9823 GN=LOC100512795 PE=1 SV=1 - [A0A287A703_PIG]	29.07	10	12	47	375	39.8667	8.19189	1.0177	39	10.8876	1.05503	39	16.4114	1.09566	39	7.41123	1.06227	39	10.5242	1.00848	39	6.12861	0.847564	39	17.6299	0.968471	39	7.20504	1.01191	39	8.95874
A0A0B8S070	Heat shock 70kDa protein 6 (HSP70B')	HSPA6	Heat shock 70kDa protein 6 (HSP70B') OS=Sus scrofa domesticus OX=9825 GN=HSPA6 PE=3 SV=1 - [A0A0B8S070_PIG]	22.24	1	10	38	643	70.9994	6.06201	1.00938	3	13.3632	1.2069	3	3.80546	1.00627	3	1.31756	1.02125	3	0.880325	1.05235	3	13.5358	0.81994	3	10.5959	0.80185	3	10.7815	1.23091	3	7.17487
K7GS49	Interleukin enhancer binding factor 2	ILF2	Interleukin enhancer binding factor 2 OS=Sus scrofa OX=9823 GN=ILF2 PE=1 SV=1 - [K7GS49_PIG]	39.49	14	14	40	390	43.0232	5.26221	0.954294	37	24.7745	0.946937	37	10.5276	0.979766	37	13.7994	1.17673	37	21.8868	0.934459	37	17.5174	0.947106	38	23.4268	0.962476	37	10.3053	1.06515	37	14.9712
I3LF44	Uncharacterized protein	CPPED1	Uncharacterized protein OS=Sus scrofa OX=9823 GN=CPPED1 PE=1 SV=1 - [I3LF44_PIG]	40.58	9	9	19	313	35.3586	5.5542	0.876751	19	21.5911	0.967281	19	11.5521	1.02154	19	9.26586	1.02963	19	14.297	1.07901	19	9.99865	1.06061	19	14.5211	1.03973	19	7.979	0.974346	19	10.483
A0A287A229	EH domain containing 1	EHD1	EH domain containing 1 OS=Sus scrofa OX=9823 GN=EHD1 PE=1 SV=1 - [A0A287A229_PIG]	55.81	27	31	63	534	60.5317	6.91748	0.976199	49	12.9864	0.996197	49	11.5791	0.952341	49	8.51841	1.02992	49	20.6744	1.08627	49	14.1961	1.00011	49	16.914	0.989082	49	7.99793	0.997112	49	14.0858
A0A1B2TT47	Y-linked DEAD box polypeptide 3	DDX3Y	Y-linked DEAD box polypeptide 3 OS=Sus scrofa OX=9823 GN=DDX3Y PE=2 SV=1 - [A0A1B2TT47_PIG]	38.33	23	24	65	660	73.2951	7.37158	0.965734	58	11.2257	0.989272	58	11.8065	1.0059	58	14.7229	1.00304	58	22.509	0.982674	58	10.8948	1.04549	58	17.0621	1.0059	58	11.1054	0.995053	58	13.9203
F1RWJ5	Importin subunit beta-1	KPNB1	Importin subunit beta-1 OS=Sus scrofa OX=9823 GN=KPNB1 PE=1 SV=3 - [F1RWJ5_PIG]	24.89	17	17	47	876	97.1631	4.77979	0.918317	46	14.2891	0.977096	47	13.471	0.973439	47	11.915	1.0618	47	25.0241	0.960741	46	17.3764	0.996007	47	18.8467	1.02041	47	13.47	1.01174	47	15.8488
F1SD70	Legumain	LGMN	Legumain OS=Sus scrofa OX=9823 GN=LGMN PE=1 SV=3 - [F1SD70_PIG]	24.02	8	8	40	433	49.0794	6.48096	1.22602	40	20.3418	0.874229	40	18.0175	1.07684	40	11.9763	0.856663	40	14.2757	1.07455	40	17.0446	0.860413	39	13.1772	1.14249	40	13.9519	0.899889	40	16.7541
Q0R678	DJ-1 protein	PARK7	DJ-1 protein OS=Sus scrofa OX=9823 GN=PARK7 PE=1 SV=1 - [Q0R678_PIG]	53.97	10	10	51	189	19.9235	6.78564	1.04632	50	25.2414	1.0492	50	19.656	1.04932	50	15.4291	0.944395	50	19.9315	0.924829	51	20.4399	1.046	50	25.1663	0.968369	50	18.2687	0.969965	50	19.2456
F1RPW8	Asparaginase like 1	ASRGL1	Asparaginase like 1 OS=Sus scrofa OX=9823 GN=ASRGL1 PE=1 SV=3 - [F1RPW8_PIG]	58.58	13	13	40	309	32.0713	6.93213	1.06604	40	17.5911	0.976564	39	15.7923	0.990104	39	11.6289	1.04058	40	20.3074	1.10401	40	17.0622	0.950468	39	12.6916	0.981717	39	9.56188	0.95834	39	14.8089
F1RMZ8	ATPase H+ transporting V1 subunit B2	ATP6V1B2	ATPase H+ transporting V1 subunit B2 OS=Sus scrofa OX=9823 GN=ATP6V1B2 PE=3 SV=1 - [F1RMZ8_PIG]	40.12	15	15	36	511	56.5769	5.80811	1.02646	35	19.8116	0.980625	36	13.7835	1.00882	36	11.7311	1.00633	35	17.5258	1.10572	36	11.2823	1.0907	36	22.4685	0.955401	35	6.04793	0.894996	36	20.9198
A0A286ZQN9	Heterogeneous nuclear ribonucleoprotein H1	HNRNPH1	Heterogeneous nuclear ribonucleoprotein H1 OS=Sus scrofa OX=9823 GN=HNRNPH1 PE=1 SV=1 - [A0A286ZQN9_PIG]	39.87	4	13	45	449	49.1984	6.30322	0.978878	6	15.9833	1.04635	6	4.79238	0.985199	6	6.90637	1.05654	6	19.8126	1.00618	6	6.83926	0.852427	6	22.8631	1.03152	6	4.21202	1.03917	6	11.3779
A8U4R4	Transketolase	tkt	Transketolase OS=Sus scrofa OX=9823 GN=tkt PE=1 SV=1 - [A8U4R4_PIG]	44.94	24	25	83	623	67.7947	7.48877	1.0339	80	17.6746	1.00708	80	16.6074	0.973134	80	10.5373	1.0632	80	20.0227	0.902593	80	16.0786	0.918362	80	20.6412	0.981031	80	11.5144	1.06359	80	13.2805
A0A287BPW4	Uncharacterized protein	VARS	Uncharacterized protein OS=Sus scrofa OX=9823 GN=VARS PE=1 SV=1 - [A0A287BPW4_PIG]	27.5	29	29	53	1262	139.904	7.59131	1.04122	52	9.97384	1.01056	52	9.34988	0.98661	52	9.48586	1.00134	52	17.8216	0.993455	52	9.90649	1.05144	51	18.8306	1.00106	52	7.32236	1.01804	51	13.1172
A0A287AG13	Apolipoprotein B	APOB	Apolipoprotein B OS=Sus scrofa OX=9823 GN=APOB PE=1 SV=1 - [A0A287AG13_PIG]	9.58	33	35	48	4573	516.937	7.15186	0.95453	45	9.80054	1.04594	45	11.8062	0.941634	46	10.8368	0.974629	46	12.7958	1.06029	46	10.0798	1.1146	45	14.0104	0.994227	46	9.96912	0.953237	46	10.7878
A0A286ZP69	RAB7A, member RAS oncogene family	RAB7A	RAB7A, member RAS oncogene family OS=Sus scrofa OX=9823 GN=RAB7A PE=1 SV=1 - [A0A286ZP69_PIG]	73.91	14	14	39	207	23.5249	6.69775	1.01091	38	22.8955	0.963666	38	14.4734	0.925239	38	10.5458	0.935496	38	24.1913	1.11133	38	13.7857	1.07219	38	14.701	1.00066	38	10.6506	0.956911	38	13.3901
Q6YT39	Lactotransferrin	LTF	Lactotransferrin OS=Sus scrofa OX=9823 GN=LTF PE=1 SV=1 - [Q6YT39_PIG]	46.45	22	24	47	704	77.5617	8.23584	0.966576	42	18.8366	1.42469	42	20.5468	0.666991	42	30.3799	1.23942	42	28.7957	0.724625	42	36.728	0.930573	42	24.937	0.873869	42	19.3231	1.10144	42	14.3981
A0A287A4A5	SEC22 homolog B, vesicle trafficking protein (gene/pseudogene)	SEC22B	SEC22 homolog B, vesicle trafficking protein (gene/pseudogene) OS=Sus scrofa OX=9823 GN=SEC22B PE=1 SV=1 - [A0A287A4A5_PIG]	46.23	9	9	25	212	24.1074	8.11865	0.955731	25	14.7798	1.01311	25	8.77242	0.965832	25	8.48657	1.07712	25	12.317	1.03864	25	9.6243	0.977341	25	20.1869	0.949783	25	9.90301	1.05929	25	10.525
F1SKY2	Nitrilase family member 2	NIT2	Nitrilase family member 2 OS=Sus scrofa OX=9823 GN=NIT2 PE=1 SV=3 - [F1SKY2_PIG]	63.25	18	18	43	283	31.172	7.26904	1.00582	43	15.4583	1.04785	43	12.2508	0.966661	43	7.79128	0.995905	43	16.54	1.04411	43	12.719	0.983895	43	15.052	0.950947	43	11.3837	1.01958	43	13.6982
A0A0B8RT59	Cullin-associated and neddylation-dissociated 1	CAND1	Cullin-associated and neddylation-dissociated 1 OS=Sus scrofa domesticus OX=9825 GN=CAND1 PE=4 SV=1 - [A0A0B8RT59_PIG]	27.97	27	28	60	1230	136.289	5.78271	0.960946	59	18.3997	0.954432	59	8.79929	0.966545	59	7.125	1.08974	59	25.8535	0.994201	59	11.5987	0.955965	59	22.2254	1.0175	59	9.8444	1.04716	59	14.5874
F1S3H1	Aldehyde dehydrogenase 6 family member A1	ALDH6A1	Aldehyde dehydrogenase 6 family member A1 OS=Sus scrofa OX=9823 GN=ALDH6A1 PE=1 SV=2 - [F1S3H1_PIG]	37.08	18	18	31	534	57.6675	8.23584	0.93486	31	13.3029	1.17052	31	14.7343	0.987638	31	7.64496	1.03774	31	20.7839	1.05128	31	10.8043	1.00339	31	16.5255	0.963621	31	9.66475	0.962159	31	21.9405
P60662	Myosin light polypeptide 6	MYL6	Myosin light polypeptide 6 OS=Sus scrofa OX=9823 GN=MYL6 PE=1 SV=2 - [MYL6_PIG]	52.32	9	9	45	151	16.9191	4.65283	0.894867	45	22.8419	0.979924	45	17.454	1.07577	45	8.86276	1.03933	45	17.6317	0.958534	45	17.7026	0.961725	45	15.5667	1.00823	45	8.48604	1.0696	45	14.3891
A0A287AK65	Argininosuccinate synthase 1	ASS1	Argininosuccinate synthase 1 OS=Sus scrofa OX=9823 GN=ASS1 PE=1 SV=1 - [A0A287AK65_PIG]	33.78	16	16	68	376	42.4039	8.01611	1.12663	68	17.0791	1.07552	68	17.0488	0.879469	68	16.2371	0.842624	68	26.4743	1.14434	68	16.528	1.10325	68	26.0203	0.95231	68	8.9268	0.954023	68	19.7609
F1S325	Putative hydroxypyruvate isomerase	HYI	Putative hydroxypyruvate isomerase OS=Sus scrofa OX=9823 GN=HYI PE=1 SV=2 - [F1S325_PIG]	48.01	11	11	28	277	30.2444	6.06201	1.08122	28	18.1016	1.04671	28	13.1547	1.00254	28	14.1002	1.03576	28	23.7974	0.970829	28	16.1071	0.985278	28	28.516	0.91391	28	10.9267	1.05992	28	13.4603
M3V815	Heterogeneous nuclear ribonucleoprotein R	HNRNPR	Heterogeneous nuclear ribonucleoprotein R OS=Sus scrofa OX=9823 GN=HNRNPR PE=1 SV=1 - [M3V815_PIG]	41.71	17	24	59	633	70.8863	8.1333	0.976809	44	14.3379	1.01313	44	11.6252	1.03125	44	9.32732	1.07379	44	20.9566	0.989686	44	16.2504	0.946369	44	16.2539	0.964592	44	9.11182	1.05962	44	11.3326
I3LIL4	Myosin IC	MYO1C	Myosin IC OS=Sus scrofa OX=9823 GN=MYO1C PE=1 SV=2 - [I3LIL4_PIG]	29.96	23	25	46	1048	119.919	9.37842	0.914994	44	17.5149	0.976077	44	12.8408	1.0629	44	7.61486	1.11264	44	24.7978	0.927438	43	12.8743	0.95506	44	17.0047	0.946535	44	10.0699	1.1254	44	16.6659
Q710C4	Adenosylhomocysteinase	AHCY	Adenosylhomocysteinase OS=Sus scrofa OX=9823 GN=AHCY PE=3 SV=3 - [SAHH_PIG]	43.75	1	21	56	432	47.6633	6.29053	1.06695	2	4.64608	1.17293	2	10.8777	1.19738	2	10.1062	1.10569	2	14.1319	0.758076	2	15.2064	1.08394	2	11.782	0.796063	2	21.1622	0.952099	2	0.244817
D0G0C3	Adenosylhomocysteinase	AHCY	Adenosylhomocysteinase OS=Sus scrofa OX=9823 GN=AHCY PE=2 SV=1 - [D0G0C3_PIG]	43.75	1	21	55	432	47.6933	6.29053	1.19921	1		1.12143	1		0.715543	1		0.876557	1		1.25885	1		0.799856	1		1.07121	1		1.03886	1
A0A287B0H0	SEC31 homolog A, COPII coat complex component	SEC31A	SEC31 homolog A, COPII coat complex component OS=Sus scrofa OX=9823 GN=SEC31A PE=1 SV=1 - [A0A287B0H0_PIG]	22.24	24	24	51	1106	120.891	6.75635	1.06302	51	11.5995	1.00856	51	11.6253	0.972856	51	12.4585	0.961204	51	15.0567	1.01544	51	11.0209	1.10892	51	15.272	0.95496	51	8.88674	0.956627	51	14.9127
Q7M364	Antithrombin III		Antithrombin III OS=Sus scrofa domesticus OX=9825 PE=1 SV=1 - [Q7M364_PIG]	39.21	16	16	40	431	48.9061	5.99854	0.939976	40	15.5227	1.07152	40	11.4267	1.06502	39	12.2088	1.03677	40	15.1627	0.899212	40	23.0353	0.960564	40	20.5869	0.979261	40	11.9134	1.01761	40	13.4208
F1SED0	Acyl-CoA dehydrogenase short/branched chain	ACADSB	Acyl-CoA dehydrogenase short/branched chain OS=Sus scrofa OX=9823 GN=ACADSB PE=1 SV=3 - [F1SED0_PIG]	44.74	13	13	36	371	40.6637	7.2251	0.974913	35	18.9559	0.942437	35	10.4068	0.91909	35	6.75211	1.11664	35	19.2857	0.958823	35	14.2732	0.949432	35	18.2378	0.960928	35	11.2298	1.15323	35	15.3015
A0A287A044	Aspartate aminotransferase	GOT2	Aspartate aminotransferase OS=Sus scrofa OX=9823 GN=GOT2 PE=1 SV=1 - [A0A287A044_PIG]	44.53	17	17	50	393	43.6532	8.90967	0.961107	50	16.995	1.02162	50	11.8617	0.956797	50	11.2532	1.10822	50	24.7282	0.937479	50	13.3822	0.892155	50	22.4254	0.995399	50	12.6575	1.03259	50	14.7435
F2Z5D4	Uncharacterized protein	SYNCRIP	Uncharacterized protein OS=Sus scrofa OX=9823 GN=SYNCRIP PE=1 SV=3 - [F2Z5D4_PIG]	41.89	16	23	51	623	69.5326	8.5874	1.00089	36	13.4417	0.974426	36	12.2145	0.984575	36	7.93348	1.02718	36	18.09	0.940374	36	15.4157	0.96541	36	25.8287	1.01516	36	12.6028	1.0446	36	14.5548
G3M436	Mucin 13B (Fragment)	MUC13B	Mucin 13B (Fragment) OS=Sus scrofa OX=9823 GN=MUC13B PE=2 SV=1 - [G3M436_PIG]	32.27	4	9	21	409	44.3494	4.98291	0.837361	12	17.9883	1.10464	12	18.5148	1.08748	12	7.0541	0.898418	12	9.07304	1.13582	12	12.2499	1.12317	12	9.80349	1.00431	12	16.8398	0.884708	12	11.0192
F1SDN2	Uncharacterized protein	HADHB	Uncharacterized protein OS=Sus scrofa OX=9823 GN=HADHB PE=1 SV=2 - [F1SDN2_PIG]	53.47	20	21	48	475	51.2176	9.46631	0.984671	46	16.384	1.01191	46	15.7873	0.976943	46	14.9871	0.945342	47	18.7609	1.07051	46	11.3697	1.14129	47	19.3139	1.02463	47	11.6479	0.968635	46	9.31154
A0A287B410	Oxoglutarate dehydrogenase	OGDH	Oxoglutarate dehydrogenase OS=Sus scrofa OX=9823 GN=OGDH PE=1 SV=1 - [A0A287B410_PIG]	39.94	1	37	71	1019	115.145	7.06396	1.10578	1		0.996414	1		1.06871	1		0.899332	1		0.96276	1		1.10968	1		1.05318	1		0.920101	1
A0A287AV20	Alpha-galactosidase	NAGA	Alpha-galactosidase OS=Sus scrofa OX=9823 GN=NAGA PE=1 SV=1 - [A0A287AV20_PIG]	32.61	4	11	44	371	42.0207	5.90967	1.14718	24	21.4331	0.975174	24	14.9564	1.00585	24	9.06036	0.800138	24	19.7205	1.17867	24	20.7286	0.827848	24	20.7231	1.07405	24	8.73922	0.995015	24	18.4604
A9GYW6	Carboxylic ester hydrolase (Fragment)	APLE	Carboxylic ester hydrolase (Fragment) OS=Sus scrofa OX=9823 GN=APLE PE=2 SV=1 - [A9GYW6_PIG]	42.88	1	20	53	548	59.9237	6.15088	0.943596	3	7.15006	1.05129	3	1.41744	0.777337	3	4.92759	0.671263	3	18.5134	0.842028	3	0.570911	1.59962	3	2.53523	0.951394	3	3.78262	1.28059	3	4.76203
F1RX00	Amine oxidase	MAOA	Amine oxidase OS=Sus scrofa OX=9823 GN=MAOA PE=1 SV=2 - [F1RX00_PIG]	34.16	14	15	46	527	59.7645	8.19189	0.986189	42	15.9325	1.03901	42	10.5768	0.981298	42	12.2079	1.07854	42	17.1343	0.979947	42	15.4249	0.943959	42	14.3014	0.971185	42	11.6544	1.03336	42	11.6027
F1SI06	High density lipoprotein binding protein	HDLBP	High density lipoprotein binding protein OS=Sus scrofa OX=9823 GN=HDLBP PE=1 SV=3 - [F1SI06_PIG]	27.68	31	31	50	1268	141.456	6.96143	0.985353	50	12.4109	0.994471	50	9.20417	0.933972	50	8.67627	1.00901	50	16.0901	1.02225	50	11.3105	1.02551	50	16.9252	0.98696	50	8.61037	1.01882	50	11.3959
F1SI77	Uncharacterized protein	CKMT1A	Uncharacterized protein OS=Sus scrofa OX=9823 GN=CKMT1A PE=1 SV=1 - [F1SI77_PIG]	34.62	13	16	39	416	46.9052	8.33838	1.10138	34	21.5998	0.989527	34	9.80659	0.951901	34	8.64472	0.964518	34	16.2968	0.976693	34	9.34481	1.03371	34	21.236	1.10213	34	12.988	0.941211	34	11.4943
F1S814	Phosphoglucomutase 1	PGM1	Phosphoglucomutase 1 OS=Sus scrofa OX=9823 GN=PGM1 PE=1 SV=3 - [F1S814_PIG]	41.46	20	20	49	562	61.4957	6.81494	0.932691	49	12.3917	0.989306	49	11.4071	0.983867	48	9.00096	0.972766	49	11.663	1.05092	49	10.1638	1.01752	48	14.2303	1.03458	49	8.58396	1.02684	49	9.33095
B5APU4	Actin-related protein 3-like protein		Actin-related protein 3-like protein OS=Sus scrofa OX=9823 PE=2 SV=1 - [B5APU4_PIG]	46.65	17	17	55	418	47.394	5.88428	1.00817	53	19.4238	0.968366	53	11.523	1.0145	53	10.0948	1.00779	53	17.184	0.996127	53	15.5478	0.977249	53	21.8537	0.993754	53	13.5581	1.04395	53	14.5217
I3L6D7	Desmoglein 2	DSG2	Desmoglein 2 OS=Sus scrofa OX=9823 GN=DSG2 PE=1 SV=2 - [I3L6D7_PIG]	32.26	27	27	44	1119	122.583	5.19873	1.02302	43	13.1206	0.972472	43	10.9085	0.989379	43	10.5643	0.953973	43	19.0715	1.06068	43	8.23981	1.0562	43	17.7823	1.01269	43	7.39972	0.986765	43	9.71727
F1SM81	Tetratricopeptide repeat domain 38	TTC38	Tetratricopeptide repeat domain 38 OS=Sus scrofa OX=9823 GN=TTC38 PE=1 SV=1 - [F1SM81_PIG]	57.36	18	18	37	469	52.3933	6.01123	1.01168	35	12.9961	1.02825	35	13.568	1.06137	36	9.28802	0.981145	36	14.7216	0.901881	34	12.4798	1.00149	36	12.8554	1.04972	36	10.1684	1.01058	36	14.061
I3LPP1	Fumarate hydratase, mitochondrial	FH	Fumarate hydratase, mitochondrial OS=Sus scrofa OX=9823 GN=FH PE=1 SV=2 - [I3LPP1_PIG]	35.41	13	14	34	466	49.9387	7.94287	0.957148	30	19.863	1.06545	30	20.2333	0.962774	30	13.6932	0.995915	30	19.5012	1.07234	30	15.5652	1.03953	30	19.0987	0.98198	30	13.9756	1.02146	30	17.4755
F2Z557	Polyadenylate-binding protein	PABPC1	Polyadenylate-binding protein OS=Sus scrofa OX=9823 GN=PABPC1 PE=1 SV=1 - [F2Z557_PIG]	32.55	15	20	51	636	70.6259	9.49561	1.05525	36	16.0026	0.979385	35	13.1971	0.945852	36	8.37954	0.984045	35	21.9806	1.05692	35	14.1406	1.05953	35	20.3386	0.995097	35	10.6461	1.00719	35	11.9654
K9J6K6	Early endosome antigen 1	EEA1	Early endosome antigen 1 OS=Sus scrofa OX=9823 GN=EEA1 PE=2 SV=1 - [K9J6K6_PIG]	30.43	37	38	55	1410	161.722	5.65576	0.982582	54	12.1998	0.984184	54	8.90523	0.970556	54	8.16483	1.02122	54	12.4819	1.10443	54	9.99199	1.0128	54	17.0027	0.989264	54	10.4343	1.03897	54	10.6132
Q95334	Glutamyl aminopeptidase	ENPEP	Glutamyl aminopeptidase OS=Sus scrofa OX=9823 GN=ENPEP PE=1 SV=1 - [AMPE_PIG]	28.03	25	25	68	942	108.216	5.26221	1.0908	68	18.928	0.845143	68	13.0142	0.993945	68	9.93509	0.88265	68	17.7374	1.19718	68	15.2886	1.10547	68	15.7052	1.09809	68	11.4018	0.830179	68	13.3946
A0PFK5	F-actin-capping protein subunit alpha	CP alpha1	F-actin-capping protein subunit alpha OS=Sus scrofa OX=9823 GN=CP alpha1 PE=1 SV=1 - [A0PFK5_PIG]	66.78	10	13	37	286	32.9964	5.8208	1.01224	28	12.8234	1.01041	28	9.95666	1.04009	28	12.1926	1.02479	28	13.76	1.00138	28	11.9699	0.98528	28	22.1337	0.966219	28	10.7409	1.034	28	10.0908
A0A287BMB3	Solute carrier family 27 member 4	SLC27A4	Solute carrier family 27 member 4 OS=Sus scrofa OX=9823 GN=SLC27A4 PE=1 SV=1 - [A0A287BMB3_PIG]	35.59	17	19	34	590	66.2936	9.20264	1.0149	32	20.5261	1.00563	32	14.6375	0.886925	32	13.166	0.995916	32	28.0713	1.13102	32	24.5921	1.03719	32	20.8471	0.923478	32	9.40235	0.934222	32	14.7635
P62831	60S ribosomal protein L23	RPL23	60S ribosomal protein L23 OS=Sus scrofa OX=9823 GN=RPL23 PE=1 SV=1 - [RL23_PIG]	62.86	8	8	32	140	14.8561	10.5063	0.986481	32	13.5682	1.01126	32	14.2059	0.961252	32	10.8938	0.95033	32	24.4916	1.04705	32	13.9633	1.03237	32	31.0037	1.01678	32	5.13508	0.955876	32	14.8386
Q9TUB5	Calcium-activated chloride channel regulator 1	CLCA1	Calcium-activated chloride channel regulator 1 OS=Sus scrofa OX=9823 GN=CLCA1 PE=2 SV=1 - [CLCA1_PIG]	30.1	4	28	85	917	100.672	6.80029	1.00361	15	26.7157	0.971883	15	16.5059	0.97066	15	10.5216	0.729009	15	36.7752	1.02095	15	18.2314	1.22592	15	31.4712	1.15383	15	17.2297	1.05976	15	14.1254
A0A286ZM27	DEAD-box helicase 5	DDX5	DEAD-box helicase 5 OS=Sus scrofa OX=9823 GN=DDX5 PE=3 SV=1 - [A0A286ZM27_PIG]	35.52	13	21	49	611	68.8377	8.99756	0.926388	22	13.7129	0.946502	22	9.31668	0.958422	22	11.4415	1.04943	22	7.40982	0.952792	22	13.6777	0.954775	22	7.67121	1.08129	22	7.34382	1.06309	22	7.0097
I3LIL3	Caspase-1	CASP1	Caspase-1 OS=Sus scrofa OX=9823 GN=CASP1 PE=1 SV=1 - [I3LIL3_PIG]	55.2	17	17	28	404	45.0233	6.11279	0.912228	28	17.4051	0.968183	28	15.2796	0.956545	28	10.2427	1.0025	28	13.9584	1.03317	28	16.4944	0.994338	28	26.0118	1.09096	28	12.1376	0.997088	28	18.8107
F1SMV6	Nucleolin	NCL	Nucleolin OS=Sus scrofa OX=9823 GN=NCL PE=1 SV=2 - [F1SMV6_PIG]	35.5	34	34	76	724	78.1811	4.62744	0.952095	76	20.1138	0.967212	76	11.8358	0.971803	76	12.371	0.998782	76	21.2483	0.97213	76	17.5281	1.03969	76	26.3416	1.05359	76	9.52068	0.992322	76	14.5804
K7GRK7	Uncharacterized protein	TNXB	Uncharacterized protein OS=Sus scrofa OX=9823 GN=TNXB PE=1 SV=2 - [K7GRK7_PIG]	19.31	2	45	64	4137	447.171	5.07178	1.16832	3	2.87562	1.22688	3	2.35354	0.888045	3	25.2213	0.906405	3	47.1193	1.03306	3	23.3142	1.14758	3	31.343	0.875203	3	20.8645	0.90417	3	23.3047
F1RWJ6	Aminopeptidase	NPEPPS	Aminopeptidase OS=Sus scrofa OX=9823 GN=NPEPPS PE=1 SV=2 - [F1RWJ6_PIG]	37.35	30	30	64	921	103.558	5.78271	1.00238	64	12.4424	0.988662	64	12.8533	0.998527	64	7.4186	0.980196	64	11.0368	0.997141	64	11.7666	0.990764	64	15.3953	1.02459	64	7.01285	1.01918	64	13.0131
F1ST54	Aldehyde dehydrogenase 1 family member B1	ALDH1B1	Aldehyde dehydrogenase 1 family member B1 OS=Sus scrofa OX=9823 GN=ALDH1B1 PE=1 SV=1 - [F1ST54_PIG]	44.87	16	20	45	517	57.3982	6.60986	1.06242	37	19.7027	1.03607	37	16.2007	0.894699	37	11.1921	1.0794	37	22.3309	1.02924	37	20.2849	0.945935	37	32.0183	0.892738	37	15.2922	1.06071	37	17.4046
A0A1S6L967	Carboxylic ester hydrolase	PLE-B9	Carboxylic ester hydrolase OS=Sus scrofa OX=9823 GN=PLE-B9 PE=3 SV=1 - [A0A1S6L967_PIG]	42.4	1	20	51	566	61.9697	6.04932	1.59412	1		0.621882	1		1.4194	1		1.79587	1		0.742021	1		1.32443	1		0.391888	1		0.551996	1
A0A286ZW70	Peptidyl-prolyl cis-trans isomerase	PPIB	Peptidyl-prolyl cis-trans isomerase OS=Sus scrofa OX=9823 GN=PPIB PE=1 SV=1 - [A0A286ZW70_PIG]	60.65	14	16	64	216	23.7696	9.40771	1.01798	58	30.5894	0.974911	59	15.371	0.972773	59	12.1405	1.11867	58	30.4832	0.984537	59	21.4215	0.939515	59	31.1779	1.01478	59	12.9753	1.05205	59	20.1289
F1RRJ4	Exportin 5	XPO5	Exportin 5 OS=Sus scrofa OX=9823 GN=XPO5 PE=1 SV=2 - [F1RRJ4_PIG]	24.02	24	24	43	1199	135.706	5.57959	0.958507	43	9.16985	0.988984	43	14.1437	0.975725	43	10.7713	0.969147	43	20.2647	0.977154	43	13.499	0.972729	43	19.1436	1.03304	43	7.73683	1.02571	43	10.6462
I3LUP6	Uncharacterized protein	NPM1	Uncharacterized protein OS=Sus scrofa OX=9823 GN=NPM1 PE=1 SV=2 - [I3LUP6_PIG]	38.1	12	12	54	294	32.5828	4.76709	0.945037	54	14.5138	0.979784	54	11.5263	0.952604	54	9.53024	0.947064	54	17.2259	1.07005	54	11.1804	1.15472	54	25.1768	1.05291	54	9.30398	0.966841	54	11.9421
Q29214	60S acidic ribosomal protein P0	RPLP0	60S acidic ribosomal protein P0 OS=Sus scrofa OX=9823 GN=RPLP0 PE=1 SV=2 - [RLA0_PIG]	41.82	12	12	32	318	34.3369	5.97314	0.955561	31	11.7207	0.977497	31	11.2381	0.970456	31	6.30519	1.01085	31	21.3942	0.990972	31	10.0677	1.06943	31	20.062	1.04143	31	8.93734	1.02562	31	15.8554
A0A287AXU6	RNA binding motif protein 39	RBM39	RNA binding motif protein 39 OS=Sus scrofa OX=9823 GN=RBM39 PE=1 SV=1 - [A0A287AXU6_PIG]	27.49	12	12	19	513	57.3207	10.1694	0.932264	19	10.9988	0.923269	19	10.9703	0.967205	19	7.1757	1.16118	19	23.6563	0.930945	19	16.3499	0.952068	19	19.002	1.03246	19	6.54522	1.07777	19	12.727
A0A287ACK8	Erythrocyte membrane protein band 4.1 like 2	EPB41L2	Erythrocyte membrane protein band 4.1 like 2 OS=Sus scrofa OX=9823 GN=EPB41L2 PE=1 SV=1 - [A0A287ACK8_PIG]	36.51	29	32	58	1038	115.583	5.23682	0.932293	47	13.2471	0.930032	47	12.6586	0.996275	47	9.86814	0.943385	47	15.5284	1.01145	47	12.0402	1.08825	47	17.1884	1.04159	47	10.1938	0.987566	47	10.505
F1SGH5	Uncharacterized protein	PDHB	Uncharacterized protein OS=Sus scrofa OX=9823 GN=PDHB PE=1 SV=1 - [F1SGH5_PIG]	44.44	12	12	33	360	39.2472	6.65381	1.00103	32	20.0522	1.06049	32	11.6259	0.957016	32	9.61025	1.13332	33	21.8369	0.961862	30	9.24643	0.964065	33	20.8551	0.953676	32	11.4315	1.02777	32	9.02626
A0A287BHE7	40S ribosomal protein S14	RPS14	40S ribosomal protein S14 OS=Sus scrofa OX=9823 GN=RPS14 PE=3 SV=1 - [A0A287BHE7_PIG]	39.07	7	7	22	151	16.2625	10.0522	1.04169	22	10.0052	1.01405	22	12.8021	1.05442	22	10.0424	0.965231	22	10.0284	1.00818	22	10.0062	0.949475	22	16.8484	0.997131	22	11.5383	1.00029	22	17.852
P11708	Malate dehydrogenase, cytoplasmic	MDH1	Malate dehydrogenase, cytoplasmic OS=Sus scrofa OX=9823 GN=MDH1 PE=1 SV=4 - [MDHC_PIG]	49.4	17	17	46	334	36.431	6.58057	1.00172	46	13.8316	1.04873	46	12.3893	0.989487	46	10.4734	0.989629	46	12.957	1.05288	45	12.4851	0.994514	45	18.7652	0.981228	46	12.0932	0.961356	46	12.049
F1SEN2	Glutamate dehydrogenase 1, mitochondrial	GLUD1	Glutamate dehydrogenase 1, mitochondrial OS=Sus scrofa OX=9823 GN=GLUD1 PE=1 SV=1 - [F1SEN2_PIG]	44.44	20	20	53	558	61.2692	7.95752	0.9927	53	14.5883	1.01959	53	10.6381	0.937715	53	11.1806	1.01755	53	13.166	1.0369	53	16.0242	0.978089	53	15.7822	0.964005	53	12.4915	1.01773	53	10.7268
A0A287AYZ7	3'(2'), 5'-bisphosphate nucleotidase 1	BPNT1	3'(2'), 5'-bisphosphate nucleotidase 1 OS=Sus scrofa OX=9823 GN=BPNT1 PE=1 SV=1 - [A0A287AYZ7_PIG]	56.17	15	15	38	308	33.4092	5.68115	1.02511	38	15.3681	1.13221	38	11.5543	0.931726	38	8.11655	1.13574	38	19.2298	0.975624	38	14.2257	0.903657	38	19.6415	0.951295	37	7.68211	1.01041	38	14.1339
P63246	Receptor of activated protein C kinase 1	RACK1	Receptor of activated protein C kinase 1 OS=Sus scrofa OX=9823 GN=RACK1 PE=1 SV=3 - [RACK1_PIG]	53.31	17	17	39	317	35.0546	7.69385	0.947689	39	20.5055	0.962886	39	17.6853	0.985279	39	9.10553	1.1559	39	21.1718	0.967645	39	20.6715	0.949667	39	28.7188	0.99041	39	16.5257	1.07885	39	16.3115
A0A287BNE9	Tripartite motif containing 28	TRIM28	Tripartite motif containing 28 OS=Sus scrofa OX=9823 GN=TRIM28 PE=4 SV=1 - [A0A287BNE9_PIG]	32.81	23	23	63	835	88.4314	5.71924	0.953311	63	14.9175	0.973893	63	10.7609	0.990542	63	10.1823	0.993199	63	20.7672	0.980014	63	14.9781	0.960645	63	23.4954	1.05591	63	11.017	1.0064	63	14.5921
Q9MZ16	Voltage-dependent anion-selective channel protein 1	VDAC1	Voltage-dependent anion-selective channel protein 1 OS=Sus scrofa OX=9823 GN=VDAC1 PE=2 SV=3 - [VDAC1_PIG]	63.96	13	15	38	283	30.7076	8.54346	0.914936	33	16.4976	0.99325	33	17.5494	0.921154	33	10.614	1.12793	33	27.1282	1.0283	33	12.6538	0.92386	33	22.3366	0.980109	33	11.8698	1.06716	33	15.6998
A0A286ZW72	60S ribosomal protein L14	RPL14	60S ribosomal protein L14 OS=Sus scrofa OX=9823 GN=RPL14 PE=4 SV=1 - [A0A286ZW72_PIG]	38.97	8	8	30	213	23.3141	10.8579	1.05849	29	15.0362	1.01798	30	21.2971	0.989023	29	9.07829	1.07769	29	13.1745	0.981816	30	13.8303	0.991784	30	20.4678	1.01063	30	8.35776	1.04487	30	14.4127
A0A287ARN5	Myosin ID	MYO1D	Myosin ID OS=Sus scrofa OX=9823 GN=MYO1D PE=1 SV=1 - [A0A287ARN5_PIG]	29.82	28	31	54	1006	115.869	9.34912	0.940835	51	16.3337	1.00232	51	13.7277	0.959168	51	8.9043	1.00994	51	11.2034	1.0935	51	11.7244	1.01205	51	15.5687	1.03305	51	9.87779	1.00764	51	9.99731
F1RFI1	Elongation factor Tu	TUFM	Elongation factor Tu OS=Sus scrofa OX=9823 GN=TUFM PE=1 SV=1 - [F1RFI1_PIG]	51.77	22	22	56	452	49.42	7.18115	0.998673	56	19.4837	1.02684	56	9.03909	0.981566	56	11.0296	1.01334	56	15.1444	0.978392	56	10.5078	0.976357	56	18.6882	0.977291	56	10.9037	1.02749	56	8.42955
P67937	Tropomyosin alpha-4 chain	TPM4	Tropomyosin alpha-4 chain OS=Sus scrofa OX=9823 GN=TPM4 PE=2 SV=3 - [TPM4_PIG]	67.34	10	24	70	248	28.5045	4.69092	1.05458	18	19.5789	0.966471	18	15.3507	1.03322	18	5.94576	1.03657	18	22.1527	0.972552	18	8.91919	1.03676	18	16.0577	0.984882	18	12.4744	1.05453	18	15.5163
I3L804	Tyrosine--tRNA ligase	YARS	Tyrosine--tRNA ligase OS=Sus scrofa OX=9823 GN=YARS PE=1 SV=2 - [I3L804_PIG]	46.97	24	24	47	528	59.018	7.21045	0.940057	47	12.0996	0.947754	47	11.3995	0.972862	47	8.10716	1.14266	47	25.6462	1.00803	47	12.4805	0.953344	47	15.7674	1.03553	47	9.31471	1.03016	47	8.86516
Q6QA25	Tropomyosin 3	TPM3	Tropomyosin 3 OS=Sus scrofa OX=9823 GN=TPM3 PE=2 SV=1 - [Q6QA25_PIG]	64.11	3	25	67	248	29.0147	4.77979	1.29442	7	25.7711	0.889947	7	19.7576	1.07768	7	7.32473	1.22027	7	16.249	0.806745	7	19.0718	0.870131	7	26.0827	0.917626	7	9.45478	1.1266	7	7.83365
K7GQW0	Insulin like growth factor 2 mRNA binding protein 2	IGF2BP2	Insulin like growth factor 2 mRNA binding protein 2 OS=Sus scrofa OX=9823 GN=IGF2BP2 PE=1 SV=2 - [K7GQW0_PIG]	33.27	13	16	42	556	61.7473	8.25049	1.01365	27	16.4325	1.0721	27	11.0019	0.948831	27	16.0444	1.03323	27	16.5138	0.985283	27	10.291	1.01164	27	18.7383	0.955215	27	9.61009	1.00073	27	13.1931
Q29364	Calponin H1, smooth muscle (Fragment)		Calponin H1, smooth muscle (Fragment) OS=Sus scrofa OX=9823 PE=2 SV=1 - [Q29364_PIG]	60.77	1	9	55	130	14.3498	9.49561	1.01258	1		0.944028	1		1.20283	1		1.39764	1		0.801383	1		0.863737	1		0.821881	1		1.06948	1
F1RQP0	Uncharacterized protein	PRDX5	Uncharacterized protein OS=Sus scrofa OX=9823 GN=PRDX5 PE=1 SV=2 - [F1RQP0_PIG]	59.26	10	10	43	162	17.2551	6.55127	1.03255	42	17.0396	0.950308	42	18.5271	1.06275	42	10.5516	1.09836	42	15.0735	1.08832	42	9.62416	0.902461	42	13.3113	0.976111	42	9.13434	1.01448	42	11.6679
F1RS37	Periostin	POSTN	Periostin OS=Sus scrofa OX=9823 GN=POSTN PE=1 SV=1 - [F1RS37_PIG]	39.59	2	27	56	836	93.1202	7.53271	1.11197	3	8.93897	1.11768	3	6.40419	1.06273	3	18.6328	0.918395	3	1.65885	0.885296	3	3.09663	1.15484	3	1.22676	0.947296	3	2.66134	0.994525	3	1.04744
A0A286ZN21	Periostin	POSTN	Periostin OS=Sus scrofa OX=9823 GN=POSTN PE=1 SV=1 - [A0A286ZN21_PIG]	43.89	1	26	54	736	82.3374	8.07471	1.28097	1		1.13134	1		1.1471	1		1.0419	1		0.706622	1		0.797685	1		0.827066	1		1.17686	1
A5A8W4	Tenascin XB	TNXB	Tenascin XB OS=Sus scrofa OX=9823 GN=TNXB PE=4 SV=1 - [A5A8W4_PIG]	19.89	1	44	62	4137	446.808	5.08447	0.799297	1		0.932999	1		1.0578	1		0.986099	1		1.02367	1		1.04195	1		1.05139	1		1.13172	1
E7EI20	Rho GDP dissociation inhibitor alpha	ARHGDIA	Rho GDP dissociation inhibitor alpha OS=Sus scrofa OX=9823 GN=ARHGDIA PE=2 SV=1 - [E7EI20_PIG]	36.76	8	8	45	204	23.3798	5.19873	1.03799	43	16.2732	0.968527	43	20.0854	1.01899	43	11.3398	1.03337	43	14.1557	0.941672	43	13.3975	0.990027	43	18.5214	1.01942	43	13.1738	1.0155	43	12.4915
B9V4F0	ADP-ribosylation factor 5	ARF5	ADP-ribosylation factor 5 OS=Sus scrofa OX=9823 GN=ARF5 PE=1 SV=1 - [B9V4F0_PIG]	44.44	3	8	27	180	20.5166	6.78564	0.918106	3	3.25177	0.998355	3	8.5588	1.00659	3	1.45069	0.920557	3	3.3486	1.07708	3	9.48845	0.951378	3	13.926	1.04204	3	1.80256	1.0318	3	3.99446
A0A287ANN7	Eukaryotic translation elongation factor 1 delta	EEF1D	Eukaryotic translation elongation factor 1 delta OS=Sus scrofa OX=9823 GN=EEF1D PE=1 SV=1 - [A0A287ANN7_PIG]	51.07	9	12	32	280	31.0137	5.05908	1.10213	26	16.3281	1.02392	26	12.5705	1.03051	26	9.70203	1.00204	26	20.1019	0.914398	26	14.1764	1.00574	26	15.818	0.979078	26	13.2937	0.996704	26	10.231
A0A287BHC9	Exportin 1	XPO1	Exportin 1 OS=Sus scrofa OX=9823 GN=XPO1 PE=1 SV=1 - [A0A287BHC9_PIG]	23.25	21	21	44	1071	123.034	6.11279	1.03534	44	13.8805	0.996112	44	12.8105	1.00489	44	8.13135	1.009	44	22.4969	0.972639	44	13.2778	0.994356	44	23.4639	1.00131	44	9.77965	1.02392	44	14.4278
I3LEH4	Amine oxidase	MAOB	Amine oxidase OS=Sus scrofa OX=9823 GN=MAOB PE=1 SV=2 - [I3LEH4_PIG]	39.04	20	21	66	520	58.2152	8.1333	1.008	62	12.6127	1.00806	62	14.6514	0.951408	62	9.95709	0.969845	62	18.771	1.1183	62	12.7221	1.02939	62	14.5841	0.954935	62	8.99859	1.01317	62	13.2448
A0A287B478	Neutral alpha-glucosidase AB	GANAB	Neutral alpha-glucosidase AB OS=Sus scrofa OX=9823 GN=GANAB PE=1 SV=1 - [A0A287B478_PIG]	35.3	31	31	76	966	109.144	6.12549	1.07414	75	13.7791	1.01599	75	10.095	1.01861	75	14.6387	1.00752	75	14.0532	0.987639	75	15.2644	0.966943	75	22.7974	0.95917	75	13.9816	0.994648	75	14.1267
E1CAJ6	Protein disulfide isomerase P5	pdi-p5	Protein disulfide isomerase P5 OS=Sus scrofa OX=9823 GN=pdi-p5 PE=1 SV=1 - [E1CAJ6_PIG]	32.95	12	12	34	440	48.0443	5.13525	1.017	34	18.5301	0.98199	34	16.3939	0.950398	34	13.4456	0.999937	34	29.5673	1.03853	34	13.9719	1.01421	34	22.9655	1.02958	34	6.61565	0.990937	34	18.2668
A0A287AUQ9	A-kinase anchoring protein 12	AKAP12	A-kinase anchoring protein 12 OS=Sus scrofa OX=9823 GN=AKAP12 PE=1 SV=1 - [A0A287AUQ9_PIG]	31.48	40	40	67	1639	176.977	4.44971	1.00878	67	18.5299	0.969855	67	16.1944	1.1382	67	15.294	1.02291	67	18.8452	0.897888	66	14.473	0.980448	67	22.3822	0.941636	67	10.4193	1.08593	67	13.07
A0A288CFY3	Tropomyosin alpha-3 chain	TPM3	Tropomyosin alpha-3 chain OS=Sus scrofa OX=9823 GN=TPM3 PE=1 SV=1 - [A0A288CFY3_PIG]	60.89	1	23	61	248	28.9047	4.75439	0.932828	1		0.929099	1		1.05166	1		1.15381	1		1.0154	1		0.823034	1		1.00171	1		1.13641	1
B5APU7	Arp2/3 complex 34 kDa subunit		Arp2/3 complex 34 kDa subunit OS=Sus scrofa OX=9823 PE=2 SV=1 - [B5APU7_PIG]	42	14	14	66	300	34.2575	7.35693	1.01679	66	15.5429	0.974936	66	11.5516	0.956686	66	11.2654	0.926482	66	17.9385	1.0536	66	13.64	1.04337	66	17.3658	1.06725	66	13.3082	0.92415	66	14.0392
I3LCA3	PDZ domain containing 1	PDZK1	PDZ domain containing 1 OS=Sus scrofa OX=9823 GN=PDZK1 PE=1 SV=2 - [I3LCA3_PIG]	44.79	27	27	79	509	56.1135	5.45264	1.06368	78	17.9501	1.07339	78	12.9935	0.990813	78	12.7509	0.908538	78	25.4498	1.10217	78	18.9566	1.05838	78	23.9129	0.953144	78	12.411	0.928501	78	22.1676
P54612	Serine/threonine-protein phosphatase 2A 65 kDa regulatory subunit A alpha isoform	PPP2R1A	Serine/threonine-protein phosphatase 2A 65 kDa regulatory subunit A alpha isoform OS=Sus scrofa OX=9823 GN=PPP2R1A PE=2 SV=2 - [2AAA_PIG]	38.71	14	20	39	589	65.2809	5.10986	0.964027	30	15.465	1.00945	30	11.9862	0.941515	30	14.5731	1.13359	30	20.13	0.974188	30	17.582	0.945245	30	35.4307	0.990125	30	10.1673	1.00751	30	18.0733
F1RVE7	Integrin beta	ITGB1	Integrin beta OS=Sus scrofa OX=9823 GN=ITGB1 PE=1 SV=1 - [F1RVE7_PIG]	24.94	21	21	46	798	88.185	5.42725	0.998526	46	14.4595	0.986024	46	11.2293	1.02979	46	9.73756	1.08837	46	22.0282	0.884087	46	16.5828	0.989022	46	23.9328	0.961991	46	10.285	1.07899	46	9.68039
P17560	N-acylglucosamine 2-epimerase	RENBP	N-acylglucosamine 2-epimerase OS=Sus scrofa OX=9823 GN=RENBP PE=1 SV=2 - [RENBP_PIG]	39.05	14	14	29	402	46.3719	6.37939	1.02006	29	24.5147	0.960084	29	14.6966	0.944631	28	11.1063	1.00412	29	25.4048	1.07465	29	22.822	0.92966	27	20.3639	0.992176	29	7.77246	0.969629	29	20.5166
I3LR32	T-complex protein 1 subunit epsilon	CCT5	T-complex protein 1 subunit epsilon OS=Sus scrofa OX=9823 GN=CCT5 PE=1 SV=2 - [I3LR32_PIG]	45.1	25	26	64	541	59.6259	5.8208	0.949379	60	21.7233	1.00858	60	12.9865	0.955872	59	10.3884	0.979281	60	14.2963	1.06883	60	14.9659	1.06528	60	15.9612	1.04422	60	11.1875	0.999464	60	11.3477
A5GFU5	GNAS complex locus	GNAS	GNAS complex locus OS=Sus scrofa OX=9823 GN=GNAS PE=4 SV=1 - [A5GFU5_PIG]	38.83	1	14	35	394	45.6359	5.8208	0.907431	1		0.953471	1		0.940177	1		0.975594	1		1.05859	1		1.25434	1		1.06407	1		0.937048	1
F1SH92	Inter-alpha-trypsin inhibitor heavy chain H4	ITIH4	Inter-alpha-trypsin inhibitor heavy chain H4 OS=Sus scrofa OX=9823 GN=ITIH4 PE=1 SV=3 - [F1SH92_PIG]	31.97	23	23	48	907	100.301	6.7124	1.03512	48	14.8883	1.0309	48	12.5142	1.02677	48	10.0475	0.890106	48	12.7207	0.932154	48	10.8051	1.07344	48	15.2883	1.05676	48	8.05074	0.990201	48	11.8462
F1RYZ0	60S acidic ribosomal protein P2	RPLP2	60S acidic ribosomal protein P2 OS=Sus scrofa OX=9823 GN=RPLP2 PE=1 SV=1 - [F1RYZ0_PIG]	48.7	6	6	22	115	11.6859	4.53857	0.958599	22	23.3162	0.991298	22	17.5114	0.97796	21	18.2331	1.1149	22	38.857	0.918382	22	35.5257	0.848714	22	31.5597	0.932182	21	23.6402	1.08732	22	16.1064
Q06A98	Serine/arginine-rich splicing factor 2	SRSF2	Serine/arginine-rich splicing factor 2 OS=Sus scrofa OX=9823 GN=SRSF2 PE=2 SV=1 - [SRSF2_PIG]	14.48	3	3	13	221	25.4332	11.854	0.995698	13	20.6704	0.987876	13	22.4404	0.952205	13	13.7835	1.06409	13	25.3287	1.01443	13	26.0511	0.915801	13	21.7169	0.956742	13	11.1705	0.925399	13	14.9083
F1RZM4	Laminin subunit alpha 4	LAMA4	Laminin subunit alpha 4 OS=Sus scrofa OX=9823 GN=LAMA4 PE=1 SV=3 - [F1RZM4_PIG]	19.04	29	29	42	1807	200.027	6.21436	0.908552	42	11.7676	0.993151	42	10.9211	1.05716	42	9.25998	1.04794	42	15.3565	0.948225	42	15.4041	0.950779	42	17.0511	0.976053	42	14.4597	1.07003	42	13.3478
F1RNW4	Peptidase D	PEPD	Peptidase D OS=Sus scrofa OX=9823 GN=PEPD PE=1 SV=3 - [F1RNW4_PIG]	39.15	17	17	44	493	54.7989	6.07471	1.01726	42	13.8778	1.08802	44	15.7648	1.00821	44	9.14778	0.915259	44	19.8171	1.0452	43	12.5643	1.05799	44	14.715	0.967814	44	12.0885	0.949971	44	17.0488
A0A286ZPF5	Mitogen-activated protein kinase	MAPK1	Mitogen-activated protein kinase OS=Sus scrofa OX=9823 GN=MAPK1 PE=1 SV=1 - [A0A286ZPF5_PIG]	54.32	12	18	46	359	41.2922	6.97607	0.944027	25	20.353	0.994392	25	10.6327	0.961801	25	11.6065	1.08524	25	30.5859	1.02234	25	19.2133	0.98255	25	21.8321	1.05113	25	10.9376	0.984727	25	16.6989
I3LFQ5	6-phosphofructokinase	PFKL	6-phosphofructokinase OS=Sus scrofa OX=9823 GN=PFKL PE=1 SV=2 - [I3LFQ5_PIG]	28.63	17	18	42	730	80.2097	7.34229	1.00003	39	14.4645	0.974977	39	17.1813	0.953679	39	9.04209	1.01433	38	17.6005	1.09841	38	8.07262	1.07758	38	21.3137	0.975976	39	11.66	0.943415	39	12.4472
Q6J267	Galectin (Fragment)		Galectin (Fragment) OS=Sus scrofa OX=9823 PE=2 SV=1 - [Q6J267_PIG]	61.94	8	8	51	134	14.5902	5.23682	0.922065	50	19.7282	1.03568	50	9.98515	1.09482	50	11.2439	1.06209	50	27.5479	0.861402	50	18.5817	1.00381	50	26.389	0.981699	50	11.083	1.07847	50	21.6878
A0A286ZPA0	Amine oxidase	LOC100520329	Amine oxidase OS=Sus scrofa OX=9823 GN=LOC100520329 PE=1 SV=1 - [A0A286ZPA0_PIG]	23.45	12	12	36	742	81.6034	5.96045	0.905345	35	12.5094	1.0339	35	12.1165	1.07073	35	6.42224	1.0337	36	16.8135	0.942237	35	11.8111	1.00696	35	10.8401	0.975309	36	9.9922	1.08479	34	11.718
F1RRT3	Uncharacterized protein	FAM49B	Uncharacterized protein OS=Sus scrofa OX=9823 GN=FAM49B PE=1 SV=2 - [F1RRT3_PIG]	34.88	7	9	22	324	36.7246	6.06201	1.01661	15	11.7179	0.952941	15	12.6497	0.982276	15	7.45078	0.955373	15	16.5698	1.02534	15	9.19813	1.08254	15	8.44266	1.09642	15	8.66108	0.975865	15	14.8523
A0A287B7S7	Acyl-CoA synthetase family member 2	ACSF2	Acyl-CoA synthetase family member 2 OS=Sus scrofa OX=9823 GN=ACSF2 PE=1 SV=1 - [A0A287B7S7_PIG]	27.8	13	13	38	615	68.0692	8.33838	0.984832	37	16.7817	1.05599	37	9.70716	1.0235	37	12.9707	0.941609	37	16.032	1.0379	37	11.9557	1.04844	37	15.4107	0.936271	37	8.24435	1.00355	37	12.9029
F1S441	Calnexin	CANX	Calnexin OS=Sus scrofa OX=9823 GN=CANX PE=1 SV=2 - [F1S441_PIG]	38.34	23	24	65	553	63.1267	4.62744	1.05652	63	13.636	0.987541	63	12.9752	0.92759	63	15.6749	0.928549	63	20.8573	1.10326	63	16.8713	1.05898	63	23.624	0.976861	63	12.1572	0.914415	63	12.6519
F1SAF0	Dihydrolipoyl dehydrogenase	DLD	Dihydrolipoyl dehydrogenase OS=Sus scrofa OX=9823 GN=DLD PE=1 SV=1 - [F1SAF0_PIG]	27.7	12	12	42	509	54.185	7.6792	0.988072	42	12.2877	1.02615	42	11.5697	1.00003	42	6.02125	1.06973	42	18.0726	0.926927	42	14.9682	0.970986	42	19.8397	0.969736	42	12.084	1.04564	42	11.991
P00889	Citrate synthase, mitochondrial	CS	Citrate synthase, mitochondrial OS=Sus scrofa OX=9823 GN=CS PE=1 SV=2 - [CISY_PIG]	26.29	12	12	47	464	51.5964	8.06006	1.06982	45	14.2004	1.02676	45	11.2214	0.980704	45	8.92135	0.898393	45	20.005	1.02937	45	14.1257	0.997196	45	20.0088	1.04327	45	7.34043	0.943352	45	11.8714
F1RIF8	6-phosphogluconate dehydrogenase, decarboxylating	PGD	6-phosphogluconate dehydrogenase, decarboxylating OS=Sus scrofa OX=9823 GN=PGD PE=1 SV=3 - [F1RIF8_PIG]	39.16	19	20	38	475	52.2674	6.80029	1.00846	36	12.3559	0.989467	36	10.6268	0.953748	36	11.1958	0.977369	36	18.6422	1.01554	36	17.5864	1.01642	36	25.5506	1.04816	36	11.0802	1.06776	36	15.305
F1SL58	Dynactin subunit 2	DCTN2	Dynactin subunit 2 OS=Sus scrofa OX=9823 GN=DCTN2 PE=1 SV=3 - [F1SL58_PIG]	52.48	16	16	29	404	44.4769	5.21143	1.01678	29	14.1868	0.997759	29	11.909	0.989992	29	6.98459	1.06066	29	12.0146	1.02348	29	9.64365	0.972958	29	10.0346	1.00286	29	6.61764	1.04018	29	8.98414
M3TYI1	Phosphoglucomutase 2	PGM2	Phosphoglucomutase 2 OS=Sus scrofa OX=9823 GN=PGM2 PE=2 SV=1 - [M3TYI1_PIG]	40.65	23	23	48	615	68.7384	6.53662	1.00552	47	20.841	0.982934	48	10.8845	0.919375	48	12.4018	0.977177	48	21.5381	1.04239	48	17.6482	1.02967	47	24.3494	0.974957	48	15.7065	1.0189	48	16.4116
F1SJM4	Neprilysin	MME	Neprilysin OS=Sus scrofa OX=9823 GN=MME PE=1 SV=2 - [F1SJM4_PIG]	34.66	22	22	57	678	77.7265	5.49072	0.953368	57	14.9159	1.31099	57	19.9633	1.03788	57	6.64913	0.91146	57	16.7046	1.0049	57	9.78712	1.03451	57	14.6069	0.900937	57	11.1354	0.934903	57	11.1837
A0PFK6	F-actin-capping protein subunit alpha	CP alpha2	F-actin-capping protein subunit alpha OS=Sus scrofa OX=9823 GN=CP alpha2 PE=2 SV=1 - [A0PFK6_PIG]	65.03	10	13	39	286	32.9946	5.84619	1.0401	31	10.9902	1.06066	31	14.6288	1.04231	31	10.6733	0.998523	31	22.1932	0.965688	31	14.858	0.949465	31	25.8856	0.949871	31	8.20649	0.971888	31	13.7294
I3LD72	EH domain containing 2	EHD2	EH domain containing 2 OS=Sus scrofa OX=9823 GN=EHD2 PE=1 SV=1 - [I3LD72_PIG]	37.75	18	22	55	543	61.1908	6.3667	0.929836	43	13.0795	1.03048	43	14.2315	1.07703	43	8.19036	1.01429	43	21.1059	0.895874	43	12.5808	1.01213	43	24.1031	0.955134	43	4.43989	1.06572	43	16.5676
F1RQQ8	Alpha-1,4 glucan phosphorylase	PYGM	Alpha-1,4 glucan phosphorylase OS=Sus scrofa OX=9823 GN=PYGM PE=1 SV=2 - [F1RQQ8_PIG]	34.92	2	29	55	842	97.2087	7.10791	0.916088	5	9.83077	1.09272	5	13.1907	1.09016	5	8.86768	0.981799	5	16.5396	0.608092	5	10.7233	0.927853	5	19.4475	0.696007	5	12.7427	0.901753	5	5.89686
A0A287AAN2	Uncharacterized protein	LOC100625897	Uncharacterized protein OS=Sus scrofa OX=9823 GN=LOC100625897 PE=1 SV=1 - [A0A287AAN2_PIG]	14.64	2	27	66	1920	216.86	6.03662	1.02236	6	3.97324	1.31801	6	5.3382	0.793561	6	13.8292	0.663045	6	12.9409	1.71355	6	12.7823	1.35071	6	10.941	0.897485	6	9.32731	0.556245	6	14.2468
K9IW91	GCN1 general control of amino-acid synthesis 1-like 1	GCN1L1	GCN1 general control of amino-acid synthesis 1-like 1 OS=Sus scrofa OX=9823 GN=GCN1L1 PE=2 SV=1 - [K9IW91_PIG]	19.77	42	42	63	2671	292.556	7.23975	0.937489	62	12.3674	1.00626	62	10.1604	0.96334	62	9.74426	1.00431	62	14.531	1.00638	62	17.7697	1.06558	62	22.1826	1.00534	62	11.3307	1.01261	62	11.3221
I3LLY4	N-ribosyldihydronicotinamide:quinone reductase 2	NQO2	N-ribosyldihydronicotinamide:quinone reductase 2 OS=Sus scrofa OX=9823 GN=NQO2 PE=1 SV=2 - [I3LLY4_PIG]	51.52	11	11	30	231	26.103	6.55127	1.07282	30	11.8298	1.01011	30	12.8854	1.05734	30	13.5551	0.984663	30	18.5782	1.02053	30	18.3658	1.04643	30	22.608	0.949377	30	9.14409	0.926815	30	14.5123
F1SKM0	Ubiquinol-cytochrome c reductase core protein 1	UQCRC1	Ubiquinol-cytochrome c reductase core protein 1 OS=Sus scrofa OX=9823 GN=UQCRC1 PE=1 SV=2 - [F1SKM0_PIG]	44.23	16	16	43	459	50.5751	6.29053	1.05141	43	9.54344	1.01466	43	10.7183	0.999587	43	14.0053	0.963886	43	16.9114	0.953775	43	23.4797	0.899459	43	25.3397	0.956783	43	10.3932	0.982716	43	18.3621
A0A287B5V1	60S ribosomal protein L3	RPL3	60S ribosomal protein L3 OS=Sus scrofa OX=9823 GN=RPL3 PE=1 SV=1 - [A0A287B5V1_PIG]	49.63	20	20	55	403	46.0938	10.1987	1.02174	55	17.758	1.00071	55	14.2662	1.00481	55	11.065	1.01513	55	23.4082	0.971061	54	15.2669	1.01047	55	24.9702	0.986817	54	8.98765	1.03585	55	16.3851
B1A8Z3	Alpha-1,4 glucan phosphorylase		Alpha-1,4 glucan phosphorylase OS=Sus scrofa OX=9823 PE=2 SV=1 - [B1A8Z3_PIG]	34.07	23	27	59	854	97.4434	7.48877	1.04196	47	19.3049	1.01963	47	16.5275	0.952269	47	11.1973	0.965871	47	20.4918	1.03834	47	13.5561	0.984571	47	16.0966	1.00743	47	10.9581	1.01227	47	13.4448
A0A286ZPT0	Coatomer subunit beta'	COPB2	Coatomer subunit beta' OS=Sus scrofa OX=9823 GN=COPB2 PE=1 SV=1 - [A0A286ZPT0_PIG]	29.58	23	23	41	906	102.281	5.33838	1.0167	41	13.5681	0.985378	41	10.1011	0.974394	41	14.4575	0.986629	41	24.1534	1.07169	41	17.1366	0.97424	41	21.7825	0.971446	41	9.84215	1.0013	41	12.527
P32394	Heme oxygenase 1	HMOX1	Heme oxygenase 1 OS=Sus scrofa OX=9823 GN=HMOX1 PE=2 SV=1 - [HMOX1_PIG]	43.75	1	9	27	288	33.053	7.15186	1.10446	6	6.30659	1.05232	6	14.1456	0.827272	6	9.32217	1.01606	6	10.1391	1.12886	6	3.5553	1.09912	6	15.4057	0.917387	6	22.412	0.858639	6	3.90136
B8XH67	Na(+)/H(+) exchange regulatory cofactor NHE-RF	SLC9A3R1	Na(+)/H(+) exchange regulatory cofactor NHE-RF OS=Sus scrofa OX=9823 GN=SLC9A3R1 PE=1 SV=1 - [B8XH67_PIG]	55.34	18	18	37	365	39.2806	5.38916	0.98191	36	10.5172	1.08738	36	9.46571	0.993298	36	9.88903	0.937995	36	7.51642	1.18215	36	12.897	1.03172	36	10.1016	0.945108	36	10.7919	0.943821	36	11.2226
Q9BEC7	N-acetylneuraminate lyase	NPL	N-acetylneuraminate lyase OS=Sus scrofa OX=9823 GN=NPL PE=1 SV=1 - [NPL_PIG]	49.22	14	14	35	319	35.0402	7.09326	0.975532	35	21.5584	0.994845	35	16.5511	1.0409	35	12.7476	0.977859	35	27.1739	1.21549	35	24.3475	0.973794	35	17.5607	0.967071	35	12.4817	0.915833	34	12.8148
F1SM28	UDP-glucuronosyltransferase	UGT1A6	UDP-glucuronosyltransferase OS=Sus scrofa OX=9823 GN=UGT1A6 PE=1 SV=3 - [F1SM28_PIG]	44.44	9	15	40	432	49.0826	6.63916	0.93836	21	24.4892	1.07754	21	12.6936	0.952046	21	8.60822	1.01454	21	30.7526	0.946425	21	21.4288	1.05128	21	30.045	0.982229	21	12.6077	1.05164	21	19.2242
F2Z5D8	Uncharacterized protein	SMU1	Uncharacterized protein OS=Sus scrofa OX=9823 GN=SMU1 PE=1 SV=1 - [F2Z5D8_PIG]	27.1	13	13	24	513	57.5072	7.18115	1.03724	24	18.867	0.96143	24	10.8613	1.01969	24	10.2394	1.05469	24	28.2933	0.957632	24	11.3767	1.00702	24	31.4631	1.01951	23	6.76184	1.05366	24	13.89
F1RWD6	Supervillin	SVIL	Supervillin OS=Sus scrofa OX=9823 GN=SVIL PE=1 SV=3 - [F1RWD6_PIG]	20.31	30	31	45	2098	233.812	6.91748	0.988447	44	12.4662	0.990122	44	8.70244	1.06031	44	8.64323	0.975113	44	15.2196	0.951019	44	13.0142	1.00646	44	19.8003	0.961575	44	9.31866	1.09583	44	12.6684
A0A287AFB9	U2 snRNP auxiliary factor large subunit	U2AF2	U2 snRNP auxiliary factor large subunit OS=Sus scrofa OX=9823 GN=U2AF2 PE=3 SV=1 - [A0A287AFB9_PIG]	27.85	10	10	26	456	51.5001	9.01221	0.958078	26	26.6505	0.957602	26	11.3726	0.974607	26	10.5242	1.10957	26	18.9817	0.960582	26	14.112	0.912641	26	17.6353	0.992366	26	13.9987	1.02792	26	11.2172
F1SGG1	Keratin 18	KRT18	Keratin 18 OS=Sus scrofa OX=9823 GN=KRT18 PE=1 SV=3 - [F1SGG1_PIG]	46.81	18	19	34	423	47.3892	5.37646	0.938795	31	16.8413	0.974919	31	12.6497	1.00268	31	7.76588	0.980166	31	19.8913	1.05313	31	19.885	0.99674	31	20.697	0.96316	31	11.4519	1.00312	31	15.464
A0A287A8R9	N-acetyl-alpha-glucosaminidase	NAGLU	N-acetyl-alpha-glucosaminidase OS=Sus scrofa OX=9823 GN=NAGLU PE=1 SV=1 - [A0A287A8R9_PIG]	26.34	14	14	30	744	82.4277	6.12549	1.10113	30	12.5326	0.913428	30	13.2631	1.14144	30	13.8019	0.969622	30	16.8944	1.00139	30	8.9199	0.958112	30	21.0121	0.967842	30	9.63942	1.01749	30	13.9233
F1RWC5	Kinesin-like protein	KIF5B	Kinesin-like protein OS=Sus scrofa OX=9823 GN=KIF5B PE=1 SV=2 - [F1RWC5_PIG]	35.1	22	28	48	963	109.694	6.44287	0.939477	40	11.6975	0.987961	40	7.69743	0.980562	40	13.5271	1.05679	40	16.6667	1.00266	40	13.0311	0.980409	40	14.2545	0.991755	40	10.1314	1.08404	40	11.4865
B3VMR0	5-aminoimidazole-4-carboxamide ribonucleotide formyltransferase/IMP cyclohydrolase	purH	5-aminoimidazole-4-carboxamide ribonucleotide formyltransferase/IMP cyclohydrolase OS=Sus scrofa OX=9823 GN=purH PE=1 SV=1 - [B3VMR0_PIG]	46.96	22	22	44	592	64.4233	7.15186	1.00862	44	15.9802	1.01715	44	9.9133	0.97721	44	9.37023	1.05602	44	14.9289	0.957273	44	10.3497	0.930409	44	19.0704	0.945477	44	6.3213	1.03763	44	11.9121
F1SVB0	Capping actin protein, gelsolin like	CAPG	Capping actin protein, gelsolin like OS=Sus scrofa OX=9823 GN=CAPG PE=1 SV=1 - [F1SVB0_PIG]	30.95	8	9	22	349	38.9177	6.26514	1.01123	21	16.2548	0.96324	21	13.967	0.979228	21	10.5599	1.078	21	19.438	0.943481	21	12.0858	0.930088	21	12.5423	1.08092	21	14.4087	1.0027	21	12.0217
I3LLU0	Glycerol-3-phosphate dehydrogenase [NAD(+)]	GPD1L	Glycerol-3-phosphate dehydrogenase [NAD(+)] OS=Sus scrofa OX=9823 GN=GPD1L PE=1 SV=1 - [I3LLU0_PIG]	47.01	14	16	28	351	38.1999	6.771	0.915184	21	16.0009	1.05932	21	10.3387	0.879276	21	7.03652	1.01561	21	20.9471	1.2369	21	10.4337	1.10105	21	13.3831	0.963321	21	8.86116	0.944905	21	13.8381
F1SHC0	Peripherin	PRPH	Peripherin OS=Sus scrofa OX=9823 GN=PRPH PE=1 SV=3 - [F1SHC0_PIG]	62.9	26	31	72	469	53.5614	5.35107	0.972753	60	11.5177	1.07489	59	10.9966	1.05521	60	12.3776	1.0033	60	13.663	0.901317	59	15.8902	1.03349	60	24.0553	0.939014	60	14.4247	1.02746	60	18.689
K7GMX6	Uncharacterized protein	GK	Uncharacterized protein OS=Sus scrofa OX=9823 GN=GK PE=1 SV=2 - [K7GMX6_PIG]	38.89	10	19	35	522	57.3999	5.68115	1.03422	17	9.01638	1.03059	17	14.8872	0.964749	17	8.27378	0.960567	17	20.0854	1.1126	17	13.4089	1.0569	17	9.8225	0.985022	17	10.2526	0.944614	17	9.33864
K9J6J2	Erythrocyte band 7 integral membrane protein isoform a	STOM_tv1	Erythrocyte band 7 integral membrane protein isoform a OS=Sus scrofa OX=9823 GN=STOM_tv1 PE=1 SV=1 - [K9J6J2_PIG]	39.44	9	9	35	284	31.1664	7.75244	0.974367	33	18.2953	1.01763	33	9.20495	1.00534	33	11.6878	1.05769	33	18.7111	0.942626	33	14.8894	0.962629	33	21.7265	0.98111	33	9.10566	1.00333	33	11.9227
F1RXQ9	Ornithine carbamoyltransferase, mitochondrial	OTC	Ornithine carbamoyltransferase, mitochondrial OS=Sus scrofa OX=9823 GN=OTC PE=1 SV=2 - [F1RXQ9_PIG]	40.68	12	12	34	354	39.9218	8.33838	0.967075	34	13.8504	1.02494	34	10.8786	0.932034	34	10.5609	1.08133	34	28.9064	0.991268	34	9.51362	0.95591	34	17.058	0.985409	34	9.79408	1.01401	34	14.5871
A0A287A0F4	WASH complex subunit 5	WASHC5	WASH complex subunit 5 OS=Sus scrofa OX=9823 GN=WASHC5 PE=1 SV=1 - [A0A287A0F4_PIG]	20.32	19	19	32	1132	131.369	6.93213	0.983277	32	13.0206	0.994115	32	11.9113	0.977891	32	9.47038	0.953764	32	15.1127	1.08123	32	11.2557	0.972313	32	23.2455	1.02512	32	10.7036	0.955295	32	13.6646
F1S4D0	Uncharacterized protein	CLCA4	Uncharacterized protein OS=Sus scrofa OX=9823 GN=CLCA4 PE=1 SV=3 - [F1S4D0_PIG]	22.89	16	17	47	878	95.8581	5.33838	1.06165	42	20.3326	0.990186	42	14.4748	1.06563	42	12.6135	0.979154	42	21.9425	0.991135	42	18.7728	1.01226	42	28.8079	0.981194	42	16.196	0.999566	42	16.1638
F1SPF6	RuvB-like helicase	RUVBL1	RuvB-like helicase OS=Sus scrofa OX=9823 GN=RUVBL1 PE=1 SV=3 - [F1SPF6_PIG]	51.75	17	17	40	456	50.1653	6.41748	1.02302	40	17.0262	1.03235	40	16.6733	0.986673	40	8.02255	1.05669	40	20.9154	0.981261	40	11.3999	0.984966	39	20.0043	0.929209	40	14.1841	1.02391	40	13.2457
F1SA70	Heat shock protein family A (Hsp70) member 2	HSPA2	Heat shock protein family A (Hsp70) member 2 OS=Sus scrofa OX=9823 GN=HSPA2 PE=1 SV=2 - [F1SA70_PIG]	24.48	5	15	46	629	68.9824	5.66846	0.866448	7	20.2466	1.05492	7	3.63185	1.17991	7	7.03842	0.948039	7	19.7219	0.993572	7	2.73509	1.18825	7	26.9851	1.01912	7	5.39666	0.902644	7	14.9059
F1SGQ0	Dehydrogenase/reductase 1	DHRS1	Dehydrogenase/reductase 1 OS=Sus scrofa OX=9823 GN=DHRS1 PE=1 SV=1 - [F1SGQ0_PIG]	45.05	10	10	31	313	34.0733	7.85498	0.982511	31	10.3344	1.06044	31	15.3778	1.05038	31	12.4831	0.963224	30	20.8073	1.05246	31	10.3247	1.07058	31	19.8824	0.926917	31	7.44613	0.913457	31	16.6995
F1SPS7	Acylamino-acid-releasing enzyme	APEH	Acylamino-acid-releasing enzyme OS=Sus scrofa OX=9823 GN=APEH PE=4 SV=2 - [F1SPS7_PIG]	27.32	14	14	24	732	81.2054	5.5542	0.996166	24	15.9896	1.02209	24	11.5624	1.00747	24	8.85496	1.03797	24	18.3713	0.982215	24	8.81458	0.966951	24	25.5882	0.99761	24	7.98605	1.06421	24	10.9625
A0A287APD5	Acyl-CoA synthetase long chain family member 3	ACSL3	Acyl-CoA synthetase long chain family member 3 OS=Sus scrofa OX=9823 GN=ACSL3 PE=1 SV=1 - [A0A287APD5_PIG]	40.56	20	21	56	720	80.2243	8.51416	1.0251	53	14.8387	1.10901	53	12.6933	0.906811	53	14.2854	0.972425	53	15.7238	1.08747	53	16.1752	1.02177	52	17.3452	0.97809	53	5.70397	0.961359	53	12.2046
F1RM15	Leucyl-tRNA synthetase	LARS	Leucyl-tRNA synthetase OS=Sus scrofa OX=9823 GN=LARS PE=1 SV=3 - [F1RM15_PIG]	24.65	22	22	33	1144	130.933	6.59521	1.00348	33	18.2545	1.01579	33	8.73978	0.964292	33	9.11921	1.00456	33	21.5434	0.955808	33	20.1311	1.04999	33	25.6805	1.05733	33	11.3982	0.998368	33	12.8304
F1S4P6	Eukaryotic translation initiation factor 3 subunit A	EIF3A	Eukaryotic translation initiation factor 3 subunit A OS=Sus scrofa OX=9823 GN=EIF3A PE=1 SV=2 - [F1S4P6_PIG]	21.08	26	26	51	1376	165.957	6.7124	0.977512	51	12.1527	0.975838	51	11.8703	0.943575	51	9.77232	1.04415	51	20.9428	1.00466	51	13.5282	1.00058	51	18.1887	0.999138	51	8.00223	1.03672	51	13.0668
F1S300	Translocated promoter region, nuclear basket protein	TPR	Translocated promoter region, nuclear basket protein OS=Sus scrofa OX=9823 GN=TPR PE=1 SV=3 - [F1S300_PIG]	20.14	39	39	49	2438	274.554	5.04639	0.977288	49	12.916	0.996849	49	9.32078	0.99977	49	9.10992	1.02516	49	9.63729	0.962835	49	9.61193	1.01775	49	9.30767	1.03141	49	9.22551	1.01872	49	10.8503
F1S0D7	Uncharacterized protein	LCT	Uncharacterized protein OS=Sus scrofa OX=9823 GN=LCT PE=1 SV=3 - [F1S0D7_PIG]	17.17	2	27	64	1607	181.746	6.26514	0.787246	4	6.9802	1.47425	4	21.8014	0.696411	4	4.24872	0.838467	4	32.5351	1.8137	4	13.0276	0.861731	4	37.8212	0.793479	4	32.0811	0.888791	4	33.1236
I3LIP6	Aspartate beta-hydroxylase	ASPH	Aspartate beta-hydroxylase OS=Sus scrofa OX=9823 GN=ASPH PE=1 SV=2 - [I3LIP6_PIG]	28.53	18	18	26	666	76.0139	4.98291	0.897624	23	14.3286	0.94804	23	9.28654	1.02579	23	9.56848	1.13744	23	19.8809	0.886279	23	16.9563	0.934901	23	22.3586	0.975835	23	12.1082	1.13564	23	14.3702
A0A287B636	Alpha-galactosidase	GLA	Alpha-galactosidase OS=Sus scrofa OX=9823 GN=GLA PE=1 SV=1 - [A0A287B636_PIG]	34.18	12	12	25	433	48.9665	8.03076	1.09013	25	13.9591	0.842004	25	21.0563	1.02761	25	6.88496	0.980456	25	12.4494	1.3084	25	15.5372	0.857665	25	16.1549	1.10167	25	9.86959	0.891015	25	15.5424
I3L677	Glucose-6-phosphate 1-dehydrogenase	G6PD	Glucose-6-phosphate 1-dehydrogenase OS=Sus scrofa OX=9823 GN=G6PD PE=1 SV=2 - [I3L677_PIG]	34.05	17	17	31	555	63.3108	7.06396	1.02581	30	9.52616	0.999392	31	8.02184	0.945719	31	5.8198	0.961147	31	15.1089	1.03261	31	11.41	1.0426	31	14.8467	1.04776	31	6.27316	0.976386	31	10.5766
I3LBY0	Coatomer subunit delta	ARCN1	Coatomer subunit delta OS=Sus scrofa OX=9823 GN=ARCN1 PE=1 SV=2 - [I3LBY0_PIG]	36.68	19	19	42	488	54.8269	5.94775	0.922136	42	18.3277	0.938585	41	10.8384	0.943338	42	8.16211	1.10582	42	18.8558	1.00415	42	10.4971	0.952948	42	20.1988	1.02728	42	8.3799	1.09973	42	11.7904
A0A286ZLH1	26S proteasome non-ATPase regulatory subunit 2	PSMD2	26S proteasome non-ATPase regulatory subunit 2 OS=Sus scrofa OX=9823 GN=PSMD2 PE=1 SV=1 - [A0A286ZLH1_PIG]	34.16	25	25	46	887	97.9045	5.23682	0.99459	46	11.9104	0.987851	46	8.66082	0.95389	45	10.0628	0.995091	45	21.6594	1.05162	46	21.2401	1.0182	45	17.2097	1.01576	46	15.5229	0.997151	46	12.637
F1RP44	Uncharacterized protein	IPO5	Uncharacterized protein OS=Sus scrofa OX=9823 GN=IPO5 PE=1 SV=2 - [F1RP44_PIG]	23.52	19	21	36	1097	123.545	4.94482	0.982945	32	10.8681	0.957892	32	14.8464	0.965192	32	11.1105	1.03601	32	12.6197	0.991355	31	12.4584	0.993858	32	10.9803	1.04774	32	6.23427	1.02988	32	11.4372
I3L893	Rab GDP dissociation inhibitor	GDI1	Rab GDP dissociation inhibitor OS=Sus scrofa OX=9823 GN=GDI1 PE=1 SV=2 - [I3L893_PIG]	42.12	11	16	55	425	48.123	5.40186	0.922304	37	22.0934	0.970912	37	10.1801	1.05935	37	7.00458	1.09274	37	9.26909	0.925527	37	16.7196	0.969071	37	16.0945	0.966536	37	14.4688	1.0428	37	10.3889
F1RHE6	Potassium channel tetramerization domain containing 12	KCTD12	Potassium channel tetramerization domain containing 12 OS=Sus scrofa OX=9823 GN=KCTD12 PE=1 SV=2 - [F1RHE6_PIG]	39.32	11	11	31	323	35.3317	5.63037	0.953941	31	22.4609	1.06127	31	11.9463	1.0693	31	12.6521	1.04998	31	21.7442	0.917338	31	18.1119	0.942512	31	16.2372	0.963291	30	10.1836	1.01246	31	14.1105
F1SCD0	Uncharacterized protein	LOC100153899	Uncharacterized protein OS=Sus scrofa OX=9823 GN=LOC100153899 PE=1 SV=1 - [F1SCD0_PIG]	31.68	5	11	32	423	46.6111	6.21436	0.842094	17	19.5889	1.30186	17	21.1318	1.38222	17	30.4577	1.17827	17	17.6472	0.536784	17	41.4762	0.746293	17	15.5746	0.946682	17	9.65889	1.06744	17	7.52862
A0A286ZMW4	Heat shock protein family H (Hsp110) member 1	HSPH1	Heat shock protein family H (Hsp110) member 1 OS=Sus scrofa OX=9823 GN=HSPH1 PE=1 SV=1 - [A0A286ZMW4_PIG]	22.09	11	12	23	815	91.8942	5.5542	1.06668	21	15.9929	1.012	21	11.9339	0.944154	21	12.7985	1.00862	21	11.0178	1.01174	21	15.0429	0.877007	21	12.7506	0.993859	21	8.58541	1.01728	21	14.3421
I3LU51	Uncharacterized protein	HNRNPUL1	Uncharacterized protein OS=Sus scrofa OX=9823 GN=HNRNPUL1 PE=1 SV=2 - [I3LU51_PIG]	20.51	12	12	26	829	92.9751	6.771	1.03254	26	15.7638	0.993836	26	13.2029	1.03393	26	11.3902	0.96954	26	19.3436	0.933569	26	11.5898	0.913277	26	15.5038	0.999396	26	9.53188	1.03307	26	12.3016
F2Z5J9	Uncharacterized protein	RAB11B	Uncharacterized protein OS=Sus scrofa OX=9823 GN=RAB11B PE=1 SV=1 - [F2Z5J9_PIG]	63.3	12	13	45	218	24.4735	5.93506	1.04737	43	17.2926	1.01827	43	7.16934	0.973002	43	9.38705	0.89204	43	24.2858	1.07589	43	14.4017	1.11292	43	18.0918	0.986912	43	9.20769	0.919287	43	13.9157
A0A287A2N6	MICOS complex subunit MIC60	IMMT	MICOS complex subunit MIC60 OS=Sus scrofa OX=9823 GN=IMMT PE=1 SV=1 - [A0A287A2N6_PIG]	38.53	1	25	46	680	75.5202	6.96143	0.877804	1		0.905585	1		0.883265	1		0.807935	1		1.2756	1		1.45861	1		0.916907	1		0.994336	1
F1SSH5	NPC1 like intracellular cholesterol transporter 1	NPC1L1	NPC1 like intracellular cholesterol transporter 1 OS=Sus scrofa OX=9823 GN=NPC1L1 PE=1 SV=2 - [F1SSH5_PIG]	13.36	14	14	32	1332	146.238	6.58057	1.10254	31	13.7684	1.05839	31	9.89863	1.0387	31	10.751	1.032	31	20.2922	1.04352	31	14.3345	0.942337	31	10.8077	0.929045	31	11.9801	0.994844	31	11.5404
A0A287BGV1	Latent transforming growth factor beta binding protein 4	LTBP4	Latent transforming growth factor beta binding protein 4 OS=Sus scrofa OX=9823 GN=LTBP4 PE=1 SV=1 - [A0A287BGV1_PIG]	11.31	12	12	21	1521	161.718	5.08447	1.0217	21	12.8492	1.09241	21	11.9648	1.11452	21	12.3297	0.906798	21	15.6075	0.914911	21	10.707	1.05531	21	7.26409	0.942025	21	6.97492	1.02626	21	13.1106
F1S5Z3	Seryl-tRNA synthetase	SARS	Seryl-tRNA synthetase OS=Sus scrofa OX=9823 GN=SARS PE=1 SV=3 - [F1S5Z3_PIG]	23.35	10	10	22	514	58.535	6.30322	0.987988	22	16.5863	0.980078	22	21.3835	0.975565	22	6.7212	0.98544	22	15.564	0.994428	22	10.3282	0.974667	22	15.2708	0.987841	22	6.92078	1.01369	22	9.88086
A0A0B8RZM8	Exportin-2	CSE1L	Exportin-2 OS=Sus scrofa domesticus OX=9825 GN=CSE1L PE=4 SV=1 - [A0A0B8RZM8_PIG]	25.75	22	22	46	971	110.376	5.77002	0.974123	46	16.6643	0.958175	46	10.4033	0.976985	46	11.0794	0.98796	46	15.3667	0.990833	46	14.8769	1.0648	46	18.3583	1.02121	46	14.631	0.998394	46	13.5103
A0A286ZYE7	Heterogeneous nuclear ribonucleoprotein D like	HNRNPDL	Heterogeneous nuclear ribonucleoprotein D like OS=Sus scrofa OX=9823 GN=HNRNPDL PE=1 SV=1 - [A0A286ZYE7_PIG]	34.71	11	13	41	363	39.9706	9.96436	0.938233	28	14.6911	1.02096	28	11.2847	0.979294	28	18.8433	1.05663	28	21.2874	0.96528	28	20.7515	0.929796	28	34.6933	1.02743	28	20.2221	0.977411	28	15.39
Q8MJ30	Dihydropteridine reductase	QDPR	Dihydropteridine reductase OS=Sus scrofa OX=9823 GN=QDPR PE=2 SV=1 - [DHPR_PIG]	39.09	7	7	25	243	25.741	7.82568	0.963022	25	12.3621	0.989446	25	13.9714	1.01835	25	7.29263	1.02595	25	16.8882	0.98949	25	6.8791	0.941923	25	19.5995	0.9591	25	7.75923	1.03682	25	12.9538
A0A287BBQ0	Insulin like growth factor 2 mRNA binding protein 3	IGF2BP3	Insulin like growth factor 2 mRNA binding protein 3 OS=Sus scrofa OX=9823 GN=IGF2BP3 PE=1 SV=1 - [A0A287BBQ0_PIG]	42.09	14	18	41	537	59.3674	8.95361	0.979022	25	17.9436	1.01119	24	12.5951	0.93044	24	6.0907	1.00173	24	16.0056	1.05705	24	11.2035	1.01756	24	29.3083	1.00047	25	14.579	1.02832	24	10.8484
F1RJU9	Septin 8	SEPT8	Septin 8 OS=Sus scrofa OX=9823 GN=SEPT8 PE=1 SV=3 - [F1RJU9_PIG]	34.97	8	12	38	429	49.7963	6.02393	1.00882	15	19.3053	0.993083	15	9.97349	1.02934	15	6.93057	1.03292	15	14.0232	0.907305	15	20.4285	1.05417	15	14.2339	1.00561	15	11.5872	1.06819	15	10.593
Q8SPT0	Glutaminase (Fragment)		Glutaminase (Fragment) OS=Sus scrofa OX=9823 PE=2 SV=1 - [Q8SPT0_PIG]	32.48	10	10	22	431	48.1299	6.88818	0.983246	22	18.1825	0.988957	22	10.4563	1.10192	22	8.47893	1.13121	22	13.5528	0.89617	22	10.1993	0.802172	22	14.1909	0.94239	22	11.9657	1.07247	22	12.2792
I3LDA5	EH domain containing 4	EHD4	EH domain containing 4 OS=Sus scrofa OX=9823 GN=EHD4 PE=1 SV=2 - [I3LDA5_PIG]	40.3	15	21	41	541	61.1605	6.75635	0.973045	29	13.1402	1.12346	29	11.7887	0.91916	29	8.5033	0.969841	29	9.53854	1.0019	29	9.22777	0.990359	29	11.6901	0.98645	29	7.1514	1.03603	29	9.1827
A1E295	Cathepsin B	CTSB	Cathepsin B OS=Sus scrofa OX=9823 GN=CTSB PE=1 SV=1 - [CATB_PIG]	40	11	11	40	335	36.8765	6.21436	1.10078	40	23.2112	0.917055	40	14.3577	1.06112	40	15.7678	0.935091	40	19.9529	0.990041	40	30.5156	0.902708	40	21.8567	1.0675	40	21.7737	0.920496	40	16.5993
F1RLB6	NSF attachment protein alpha	NAPA	NSF attachment protein alpha OS=Sus scrofa OX=9823 GN=NAPA PE=1 SV=2 - [F1RLB6_PIG]	57.63	14	14	34	295	33.2703	5.36377	0.98858	33	12.1054	1.0429	33	9.4567	0.954361	33	7.69837	0.980053	33	12.3023	1.0645	33	12.1556	1.05191	33	16.675	0.968531	33	9.85645	0.972432	33	10.9959
F1S606	EPS8 like 3	EPS8L3	EPS8 like 3 OS=Sus scrofa OX=9823 GN=EPS8L3 PE=1 SV=2 - [F1S606_PIG]	31.41	17	17	42	589	66.8605	7.76709	1.03375	42	17.3149	1.107	42	13.0478	0.987703	42	17.9074	0.979392	42	23.0299	1.12395	42	15.865	0.981724	42	18.2279	0.924808	42	11.6146	0.917707	42	19.3582
F1S2H7	IQ motif containing GTPase activating protein 2	IQGAP2	IQ motif containing GTPase activating protein 2 OS=Sus scrofa OX=9823 GN=IQGAP2 PE=1 SV=3 - [F1S2H7_PIG]	28.91	37	41	57	1574	180.704	5.92236	0.921841	45	13.6265	0.958591	45	9.748	0.958139	45	11.9269	1.10681	45	19.4547	1.03069	45	14.934	1.01488	45	22.7231	1.00212	45	8.06044	1.0161	45	13.7123
Q29573	Fructose-biphosphate aldolase (Fragment)		Fructose-biphosphate aldolase (Fragment) OS=Sus scrofa OX=9823 PE=2 SV=1 - [Q29573_PIG]	31.82	1	6	30	132	14.6362	8.48486	1.21058	7	12.96	1.23485	7	14.2464	1.05729	7	7.4074	0.839309	7	13.4559	1.02073	7	4.93809	1.03469	7	3.62662	0.856559	7	5.86633	0.883107	7	10.0757
A0A287AMM6	MICOS complex subunit MIC60	IMMT	MICOS complex subunit MIC60 OS=Sus scrofa OX=9823 GN=IMMT PE=1 SV=1 - [A0A287AMM6_PIG]	42.49	4	28	50	746	82.6198	6.60986	1.07492	5	17.0472	1.06366	5	2.34443	1.10962	5	9.36418	0.821904	5	1.18762	0.881873	5	22.9951	1.03561	5	3.17155	1.0044	5	17.9801	1.08182	5	14.6021
F1SU06	Heterochromatin protein 1 binding protein 3	HP1BP3	Heterochromatin protein 1 binding protein 3 OS=Sus scrofa OX=9823 GN=HP1BP3 PE=1 SV=2 - [F1SU06_PIG]	31.46	19	19	37	553	61.1243	9.71533	0.955446	36	11.9992	1.02009	36	12.2144	1.02414	36	6.78923	0.994023	37	15.9259	0.967103	37	10.0607	1.02693	37	24.8979	1.03805	36	7.62117	0.989964	37	8.90563
I3LK24	AP-2 complex subunit alpha	AP2A1	AP-2 complex subunit alpha OS=Sus scrofa OX=9823 GN=AP2A1 PE=1 SV=2 - [I3LK24_PIG]	39.53	28	35	76	936	103.418	8.1333	0.999345	63	12.5564	0.994577	63	14.6777	0.973896	63	10.702	1.03775	63	22.1779	1.03476	63	11.6239	0.967704	63	14.2185	1.00426	63	7.13562	1.02324	63	11.4483
F1RX36	Fibrinogen alpha chain	FGA	Fibrinogen alpha chain OS=Sus scrofa OX=9823 GN=FGA PE=1 SV=3 - [F1RX36_PIG]	30.88	17	18	35	667	72.568	7.35693	1.06113	34	14.8385	1.07363	34	10.2334	0.919093	34	9.9557	0.91045	34	20.3252	0.920028	34	15.2239	1.06488	34	24.2868	1.03258	34	11.6333	1.06296	34	12.0555
K7GS03	LDL receptor related protein 1	LRP1	LDL receptor related protein 1 OS=Sus scrofa OX=9823 GN=LRP1 PE=1 SV=2 - [K7GS03_PIG]	10.35	38	38	54	4541	504.357	5.35107	1.00094	54	15.759	0.996818	54	11.3475	1.06897	54	9.10068	0.968609	54	17.8885	0.947733	54	11.3309	0.993732	54	17.6071	1.02515	54	13.2429	1.0452	54	11.9531
A0A287AEG8	60S ribosomal protein L10	RPL10	60S ribosomal protein L10 OS=Sus scrofa OX=9823 GN=RPL10 PE=1 SV=1 - [A0A287AEG8_PIG]	52.76	9	9	50	163	18.5787	10.0376	1.06351	50	15.0774	1.04235	50	11.0023	1.00123	50	14.3593	0.984721	50	18.3448	0.928043	50	17.4883	1.04485	50	20.7109	0.953614	50	12.9941	0.953284	50	12.1486
F1SF87	Solute carrier family 25 member 13	SLC25A13	Solute carrier family 25 member 13 OS=Sus scrofa OX=9823 GN=SLC25A13 PE=1 SV=3 - [F1SF87_PIG]	28.04	11	16	33	674	74.2829	8.6167	1.01417	21	12.7159	1.02194	21	15.3114	0.953652	21	9.35004	1.02042	21	11.7947	1.02883	21	15.3543	1.00586	21	10.4981	1.01721	21	12.8375	0.976005	21	13.4396
Q29024	Spliceosome RNA helicase DDX39B	DDX39B	Spliceosome RNA helicase DDX39B OS=Sus scrofa OX=9823 GN=DDX39B PE=3 SV=2 - [DX39B_PIG]	39.02	12	17	48	428	48.9599	5.66846	1.02947	33	17.9979	0.991825	33	12.4588	1.01824	33	14.4408	1.01721	33	14.3737	0.910309	33	21.6921	0.975507	33	17.7424	0.975681	33	16.0274	1.03457	33	11.7933
F1RW08	Signal recognition particle subunit SRP68	SRP68	Signal recognition particle subunit SRP68 OS=Sus scrofa OX=9823 GN=SRP68 PE=1 SV=3 - [F1RW08_PIG]	31.83	17	17	26	622	70.2793	8.42627	1.02938	26	17.0503	0.999959	26	8.9195	0.970862	26	11.988	1.09974	26	17.3801	0.986737	26	12.3686	1.01599	26	19.7937	0.967657	26	12.4305	1.01439	26	16.7619
A0A287BBS6	Catenin delta 1	CTNND1	Catenin delta 1 OS=Sus scrofa OX=9823 GN=CTNND1 PE=1 SV=1 - [A0A287BBS6_PIG]	33.15	25	25	47	932	103.955	6.94678	1.02113	47	15.7741	1.00387	47	7.37598	1.01263	47	9.32233	0.923246	47	14.644	1.00343	47	12.3729	1.04131	47	18.4233	1.01077	47	10.5358	0.988316	47	11.1161
Q5XLD3	Creatine kinase M-type	CKM	Creatine kinase M-type OS=Sus scrofa OX=9823 GN=CKM PE=2 SV=1 - [KCRM_PIG]	45.67	12	15	33	381	43.0319	7.09326	1.09369	26	11.0176	1.01442	26	10.771	1.12038	26	8.36188	0.898375	26	19.3263	0.930651	26	18.776	1.06662	26	25.6559	0.977722	26	8.62685	1.01186	26	20.7271
F1S557	Amylo-alpha-1, 6-glucosidase, 4-alpha-glucanotransferase	AGL	Amylo-alpha-1, 6-glucosidase, 4-alpha-glucanotransferase OS=Sus scrofa OX=9823 GN=AGL PE=1 SV=2 - [F1S557_PIG]	19.32	25	25	41	1501	170.874	6.85889	0.979201	41	12.3916	1.03639	41	11.2641	0.975752	41	8.76753	0.997441	41	14.8247	1.07885	41	9.95712	0.978151	41	14.4155	0.967057	41	11.5551	1.04789	41	7.54465
F1SU59	Annexin	ANXA7	Annexin OS=Sus scrofa OX=9823 GN=ANXA7 PE=1 SV=3 - [F1SU59_PIG]	25.22	10	10	20	460	49.5102	6.34131	1.10408	20	15.5804	1.01332	20	13.7475	1.00074	20	7.16911	0.979449	20	33.7055	0.969306	20	9.94362	0.994583	20	23.3345	0.99095	20	5.20575	1.00878	20	8.60091
F1RG02	Uncharacterized protein	ANK3	Uncharacterized protein OS=Sus scrofa OX=9823 GN=ANK3 PE=1 SV=3 - [F1RG02_PIG]	15.7	17	23	38	1764	192.835	7.63525	0.991606	29	16.3943	1.05383	29	7.23352	1.00729	29	14.6129	1.04694	29	12.9918	1.03725	29	13.8024	0.99145	29	13.108	0.941867	29	9.51723	0.992057	29	14.2884
A0A0B8S080	Beta-galactosidase	GLB1	Beta-galactosidase OS=Sus scrofa domesticus OX=9825 GN=GLB1 PE=3 SV=1 - [A0A0B8S080_PIG]	19	10	11	28	663	74.7791	7.1958	0.99172	27	13.761	0.973314	27	12.2214	0.999307	27	9.56492	1.04212	27	27.1364	1.07564	27	16.8312	0.890046	27	23.3099	0.932665	27	10.0705	1.10501	27	16.9285
I3LS60	ATP-dependent (S)-NAD(P)H-hydrate dehydratase	CARKD	ATP-dependent (S)-NAD(P)H-hydrate dehydratase OS=Sus scrofa OX=9823 GN=CARKD PE=1 SV=2 - [I3LS60_PIG]	48.99	11	11	25	347	36.3712	7.81104	1.01837	25	20.0526	1.0152	25	15.6838	1.04077	25	9.65856	1.14529	25	19.3976	0.892682	25	12.1219	0.892202	25	14.9233	0.927151	25	11.0328	1.09116	25	9.3473
Q5S1U1	Heat shock protein beta-1	HSPB1	Heat shock protein beta-1 OS=Sus scrofa OX=9823 GN=HSPB1 PE=2 SV=1 - [HSPB1_PIG]	45.41	10	11	38	207	22.9277	6.69775	1.04831	35	19.2867	0.997192	35	15.2594	1.1033	35	8.70362	1.11497	35	20.2882	0.810134	35	21.0263	0.967242	35	28.8328	0.919949	35	19.0353	1.08021	35	15.0014
D3K5K4	Acyl-CoA synthetase long-chain family member 5	ACSL5	Acyl-CoA synthetase long-chain family member 5 OS=Sus scrofa OX=9823 GN=ACSL5 PE=2 SV=1 - [D3K5K4_PIG]	27.53	1	15	35	683	76.5817	6.43018	0.899861	3	9.37449	1.216	3	25.516	0.85727	3	12.329	0.924675	3	6.60904	1.05645	3	6.78943	1.04962	3	15.2065	0.96794	3	0.176651	0.987014	3	11.0912
A0A287AM82	Anterior gradient 2, protein disulphide isomerase family member	AGR2	Anterior gradient 2, protein disulphide isomerase family member OS=Sus scrofa OX=9823 GN=AGR2 PE=1 SV=1 - [A0A287AM82_PIG]	37.14	6	6	37	175	19.8846	8.77783	1.09983	37	16.8305	1.01661	37	14.5043	1.04154	37	19.6105	0.911986	37	18.2966	0.923975	37	12.7757	0.958768	36	25.2341	0.934785	37	10.1192	1.09144	37	29.357
A0A287AXI2	V-type proton ATPase subunit C	ATP6V1C1	V-type proton ATPase subunit C OS=Sus scrofa OX=9823 GN=ATP6V1C1 PE=1 SV=1 - [A0A287AXI2_PIG]	27.75	11	11	24	382	43.982	7.43018	1.00437	24	17.989	0.950962	24	5.36467	0.954089	24	6.04415	1.05415	24	13.6287	1.12931	24	11.8398	1.00541	24	9.75763	1.01605	24	7.29641	0.962531	24	10.3221
I3LLT2	Carbamoyl-phosphate synthetase 2, aspartate transcarbamylase, and dihydroorotase	CAD	Carbamoyl-phosphate synthetase 2, aspartate transcarbamylase, and dihydroorotase OS=Sus scrofa OX=9823 GN=CAD PE=1 SV=2 - [I3LLT2_PIG]	14.3	20	23	40	2203	240.392	6.56592	1.04411	31	15.7505	0.998229	31	12.8197	1.01394	31	10.1342	0.980926	31	18.0629	0.969458	31	12.716	1.12063	31	31.3526	1.0059	31	10.2353	0.979285	31	15.4755
G9BFU1	Signal transducer and activator of transcription	STAT1	Signal transducer and activator of transcription OS=Sus scrofa OX=9823 GN=STAT1 PE=1 SV=1 - [G9BFU1_PIG]	29.78	19	19	36	712	82.9644	6.46826	0.933822	36	15.7363	0.914176	36	11.9776	0.94621	36	7.16296	1.04045	36	20.8396	1.00456	36	14.6224	1.01876	36	20.7914	1.08597	36	7.73747	1.02971	36	8.59723
A0A287AEK2	cAMP-dependent protein kinase type II-alpha regulatory subunit	PRKAR2A	cAMP-dependent protein kinase type II-alpha regulatory subunit OS=Sus scrofa OX=9823 GN=PRKAR2A PE=1 SV=1 - [A0A287AEK2_PIG]	48.33	12	15	27	389	43.6868	4.88135	0.989943	19	11.2034	1.00497	19	9.13372	0.97269	19	7.18092	1.06876	19	13.3501	1.05455	19	9.21411	0.930434	19	14.9266	0.998096	19	6.33456	1.06497	19	10.5917
A0A286ZVY0	Selenium binding protein 1	SELENBP1	Selenium binding protein 1 OS=Sus scrofa OX=9823 GN=SELENBP1 PE=1 SV=1 - [A0A286ZVY0_PIG]	43.85	18	18	41	504	55.9101	6.58057	0.997329	41	10.1129	1.03305	41	8.8768	1.03402	41	9.2553	0.924517	41	19.6052	1.03313	41	9.04823	0.979703	41	21.5366	1.04426	41	6.76371	0.967734	41	12.6496
A0A1S6L948	Carboxylic ester hydrolase	PLE-C4	Carboxylic ester hydrolase OS=Sus scrofa OX=9823 GN=PLE-C4 PE=3 SV=1 - [A0A1S6L948_PIG]	35.51	1	18	44	566	61.9378	6.15088	0.867683	1		1.06475	1		1.32896	1		0.967717	1		1.02862	1		0.974628	1		0.83049	1		1.04778	1
F1SBI1	Sorting nexin	SNX5	Sorting nexin OS=Sus scrofa OX=9823 GN=SNX5 PE=1 SV=3 - [F1SBI1_PIG]	40.35	14	16	39	404	46.8191	6.75635	0.979747	33	12.8139	1.01204	33	19.0305	0.933911	33	7.35275	1.00447	33	14.8773	1.16554	33	14.131	1.01741	33	14.9376	0.898292	33	10.4862	0.962551	33	13.0705
A0A287A7F6	Uncharacterized protein	PHB2	Uncharacterized protein OS=Sus scrofa OX=9823 GN=PHB2 PE=1 SV=1 - [A0A287A7F6_PIG]	47.75	14	14	32	289	32.3233	9.80322	1.03277	32	15.1791	1.02798	32	13.0857	0.968865	32	10.4688	1.06101	32	19.1252	0.963578	32	18.7488	0.937912	32	19.5527	1.01131	32	4.83123	1.03704	32	12.4311
A0A287ATJ5	BRI3 binding protein	BRI3BP	BRI3 binding protein OS=Sus scrofa OX=9823 GN=BRI3BP PE=1 SV=1 - [A0A287ATJ5_PIG]	19.01	4	4	10	242	26.9683	9.51025	0.86305	10	15.0847	1.0018	10	4.75173	0.959574	10	10.3702	1.10907	10	14.8636	1.12789	10	11.9388	0.929203	10	17.9957	1.01633	10	11.5621	1.03897	10	12.6934
I3LS72	Uncharacterized protein	LOC100623720	Uncharacterized protein OS=Sus scrofa OX=9823 GN=LOC100623720 PE=1 SV=2 - [I3LS72_PIG]	39.41	11	11	40	269	29.8674	6.72705	1.07216	40	18.6818	1.06754	40	11.8379	1.10133	40	9.93295	1.01905	40	23.4426	0.929021	40	15.5764	0.989948	40	25.9983	0.978047	40	8.86562	0.996926	40	15.1484
A0A286ZPN8	Uncharacterized protein	FUBP1	Uncharacterized protein OS=Sus scrofa OX=9823 GN=FUBP1 PE=1 SV=1 - [A0A286ZPN8_PIG]	33.84	15	19	46	662	69.8075	7.60596	1.00832	36	15.3343	0.948179	36	9.77544	1.00141	36	9.80145	0.947997	36	14.4129	0.990745	36	10.2405	1.03395	36	9.63247	1.07047	36	9.08416	0.993938	36	11.0642
B2D2K7	Solute carrier family 3 member 2 (Fragment)	SLC3A2	Solute carrier family 3 member 2 (Fragment) OS=Sus scrofa OX=9823 GN=SLC3A2 PE=2 SV=1 - [B2D2K7_PIG]	21.13	11	11	36	568	61.5759	5.69385	1.0983	36	18.3682	0.990334	36	12.4351	0.985272	36	6.66218	0.880771	36	21.503	1.11251	36	10.6317	1.11566	36	18.2598	1.0247	36	7.21784	0.857809	36	15.0804
D0G6X8	Beta-hexosaminidase	HEXB	Beta-hexosaminidase OS=Sus scrofa OX=9823 GN=HEXB PE=1 SV=1 - [D0G6X8_PIG]	34.2	18	18	45	538	62.0701	7.59131	1.10246	45	13.8655	0.908512	45	16.7683	0.945012	45	9.31716	0.933839	45	20.9527	1.15381	45	19.3747	1.08391	45	25.7927	1.04487	45	12.3225	0.875032	45	18.9685
F1RQJ4	UDP-glucose glycoprotein glucosyltransferase 1	UGGT1	UDP-glucose glycoprotein glucosyltransferase 1 OS=Sus scrofa OX=9823 GN=UGGT1 PE=1 SV=3 - [F1RQJ4_PIG]	17.82	26	26	44	1549	176.511	5.71924	0.960268	44	12.0254	0.991938	44	12.9912	0.965623	44	10.2559	1.06406	44	14.5923	1.02064	44	12.3309	0.964071	44	15.0492	1.025	44	7.54063	1.02813	44	10.4805
A0A287A3N7	LPS responsive beige-like anchor protein	LRBA	LPS responsive beige-like anchor protein OS=Sus scrofa OX=9823 GN=LRBA PE=1 SV=1 - [A0A287A3N7_PIG]	11.5	22	24	34	2799	311.005	5.56689	1.00338	29	18.77	1.01768	29	9.71603	0.943426	28	10.3016	1.03374	29	17.7338	1.02226	29	7.61513	0.912012	29	21.4149	1.03235	29	6.4195	1.07706	29	12.5798
F1SE27	Voltage-dependent anion-selective channel protein 3	VDAC3	Voltage-dependent anion-selective channel protein 3 OS=Sus scrofa OX=9823 GN=VDAC3 PE=1 SV=3 - [F1SE27_PIG]	46.29	10	12	30	283	30.5844	8.66064	0.945697	25	12.1734	0.993434	25	15.5662	0.987295	25	9.4347	1.05846	25	19.3489	1.01415	25	20.6061	0.940011	25	20.2864	1.03816	25	11.3921	0.998524	25	16.6568
F2Z5F5	40S ribosomal protein S8	RPS8	40S ribosomal protein S8 OS=Sus scrofa OX=9823 GN=RPS8 PE=1 SV=3 - [F2Z5F5_PIG]	48.56	10	10	23	208	24.1902	10.3159	0.996087	23	11.9966	0.976133	23	11.9298	0.983044	23	11.6224	1.13496	23	31.9473	0.93845	23	16.6994	0.859232	23	35.2312	0.973921	23	8.82381	1.07082	23	15.8805
A0A1S6L960	Carboxylic ester hydrolase	PLE-1	Carboxylic ester hydrolase OS=Sus scrofa OX=9823 GN=PLE-1 PE=3 SV=1 - [A0A1S6L960_PIG]	34.28	1	17	44	566	62.0387	5.93506	0.714613	4	34.4595	0.948459	4	11.016	0.605134	4	48.3515	0.777838	4	36.9942	0.76442	4	18.1543	2.4792	4	44.7521	0.818223	4	6.99646	1.0208	4	26.8397
I3LHC8	3-hydroxybutyrate dehydrogenase 2	BDH2	3-hydroxybutyrate dehydrogenase 2 OS=Sus scrofa OX=9823 GN=BDH2 PE=1 SV=1 - [I3LHC8_PIG]	54.29	12	12	30	245	26.6437	6.56592	1.01852	30	13.573	1.12093	30	14.4984	0.944932	30	10.7372	1.08886	30	18.7486	0.985172	30	12.5555	0.901355	30	26.8161	0.923302	30	10.7293	0.983882	30	14.3607
A0A068CA64	Mitochondrial apoptosis-inducing factor 1 transcript variant 1	AIFM1	Mitochondrial apoptosis-inducing factor 1 transcript variant 1 OS=Sus scrofa OX=9823 GN=AIFM1 PE=2 SV=1 - [A0A068CA64_PIG]	28.22	15	15	33	613	66.7791	9.30518	1.05175	33	13.04	1.08563	33	11.845	0.997868	33	9.61436	0.996776	33	11.5259	0.955643	33	13.4863	0.942446	33	13.6914	0.941961	33	9.35928	0.981888	33	7.86687
A0A287BN49	Perilipin	PLIN3	Perilipin OS=Sus scrofa OX=9823 GN=PLIN3 PE=1 SV=1 - [A0A287BN49_PIG]	48.4	17	17	39	407	44.5666	6.25244	0.969143	39	19.8914	1.02194	39	10.8043	1.01197	39	11.1463	0.989135	39	18.0839	0.981038	39	11.4614	1.00291	39	18.3934	0.972358	39	16.7318	1.02697	39	10.717
I3LJW4	Aconitase 1	ACO1	Aconitase 1 OS=Sus scrofa OX=9823 GN=ACO1 PE=1 SV=2 - [I3LJW4_PIG]	32.2	25	25	63	879	96.9667	6.7124	1.05006	63	13.9012	0.896033	63	13.2764	0.961352	63	11.7374	1.06578	63	23.7593	1.03931	63	13.4235	1.02389	63	20.0391	0.946758	63	9.79453	1.03886	63	11.4857
F1RYY6	Transaldolase	TALDO1	Transaldolase OS=Sus scrofa OX=9823 GN=TALDO1 PE=1 SV=3 - [F1RYY6_PIG]	39.17	15	15	28	337	37.3943	6.7124	0.98563	28	10.9351	1.074	28	13.6397	0.953453	28	9.07595	0.987922	28	13.5937	1.05836	28	6.04493	0.928532	28	13.2076	0.98262	28	6.68051	1.03236	28	11.4132
A0A287ACV7	Peroxiredoxin like 2A	PRXL2A	Peroxiredoxin like 2A OS=Sus scrofa OX=9823 GN=PRXL2A PE=1 SV=1 - [A0A287ACV7_PIG]	44.95	11	11	27	218	24.3459	9.15869	1.01026	27	22.8384	1.02131	27	14.2195	0.986571	27	10.5904	0.954769	27	12.7937	1.11024	27	16.3365	0.984257	27	20.9757	1.01358	27	9.08973	0.939497	27	19.0463
A0A287ALA0	Uncharacterized protein	BASP1	Uncharacterized protein OS=Sus scrofa OX=9823 GN=BASP1 PE=1 SV=1 - [A0A287ALA0_PIG]	73.25	13	13	27	228	23.0741	4.60205	0.989809	27	17.8466	1.00969	27	13.787	1.02158	27	9.63545	1.03972	27	19.3845	0.964511	27	14.0046	1.04178	27	16.7219	0.93578	27	10.887	0.949891	27	11.293
A0A287BFF2	Acyl-CoA synthetase long chain family member 5	ACSL5	Acyl-CoA synthetase long chain family member 5 OS=Sus scrofa OX=9823 GN=ACSL5 PE=1 SV=1 - [A0A287BFF2_PIG]	29.3	2	16	34	669	75.1769	6.43018	0.874807	2	1.43604	0.713223	2	24.6165	0.698909	2	39.7864	1.72996	2	39.5424	0.942471	2	26.1441	0.884752	2	22.988	0.97641	2	3.73956	1.10148	2	19.1159
A0A287BNU5	RAB5B, member RAS oncogene family	RAB5B	RAB5B, member RAS oncogene family OS=Sus scrofa OX=9823 GN=RAB5B PE=1 SV=1 - [A0A287BNU5_PIG]	47.91	5	8	23	215	23.7059	8.1333	0.980862	13	19.1039	0.964578	13	10.6784	1.05534	13	5.35405	0.868086	13	21.6732	0.949443	13	12.5737	0.958152	12	19.0879	1.01378	13	9.86644	1.04196	13	11.8804
A0A287BB51	V-type proton ATPase subunit a	ATP6V0A1	V-type proton ATPase subunit a OS=Sus scrofa OX=9823 GN=ATP6V0A1 PE=1 SV=1 - [A0A287BB51_PIG]	26.44	20	21	37	832	95.5328	6.58057	1.09701	36	15.0083	1.03398	36	18.397	0.959491	36	15.2332	1.07126	36	17.7764	1.0326	36	19.4536	0.951743	36	17.3083	0.914788	36	13.0233	1.00886	36	14.495
F1SLU6	Ubiquitin carboxyl-terminal hydrolase	USP5	Ubiquitin carboxyl-terminal hydrolase OS=Sus scrofa OX=9823 GN=USP5 PE=1 SV=3 - [F1SLU6_PIG]	24.59	18	19	41	858	95.8424	5.04639	0.966554	34	13.8011	0.990888	34	9.07988	0.98786	33	7.42281	0.954126	34	15.3757	1.05718	34	12.4585	1.06625	34	11.0638	0.998888	34	11.6946	0.982055	34	11.509
I3L770	HECT, UBA and WWE domain containing 1, E3 ubiquitin protein ligase	HUWE1	HECT, UBA and WWE domain containing 1, E3 ubiquitin protein ligase OS=Sus scrofa OX=9823 GN=HUWE1 PE=1 SV=2 - [I3L770_PIG]	9.79	34	34	52	4382	482.294	5.24951	0.945404	52	12.971	1.01598	52	9.73199	1.01155	52	15.2153	1.00177	52	16.1555	0.985734	52	9.14037	0.999524	52	12.6929	1.02412	52	7.39986	0.99597	52	12.8162
Q9XSD9	Decorin	DCN	Decorin OS=Sus scrofa OX=9823 GN=DCN PE=2 SV=1 - [PGS2_PIG]	30.28	12	12	55	360	39.8739	8.66064	0.985297	55	19.3847	1.08912	55	13.531	1.08494	55	9.67245	1.02504	55	22.9313	0.86699	55	17.0635	0.987072	55	18.656	0.948286	55	10.9977	1.05401	55	9.71581
F1SUW3	EF-hand domain family member D2	EFHD2	EF-hand domain family member D2 OS=Sus scrofa OX=9823 GN=EFHD2 PE=1 SV=1 - [F1SUW3_PIG]	46.44	12	13	33	239	26.6255	5.21143	0.996294	32	20.4695	1.02841	32	13.1503	0.881655	32	20.7136	0.929573	32	15.6852	1.1668	32	18.5489	1.07627	32	14.9815	1.00221	32	11.5629	0.941683	32	14.12
P13618	ATP synthase-coupling factor 6, mitochondrial	ATP5PF	ATP synthase-coupling factor 6, mitochondrial OS=Sus scrofa OX=9823 GN=ATP5PF PE=1 SV=1 - [ATP5J_PIG]	63.16	5	5	18	76	8.92447	5.51611	0.885482	18	37.8239	1.00833	18	15.3484	0.87168	18	21.4825	0.984284	18	36.7042	1.18234	17	34.3281	1.1086	18	32.0428	1.03766	18	17.2671	0.987278	18	27.6088
D6QST6	2,4-dienoyl-CoA reductase 1	DECR1	2,4-dienoyl-CoA reductase 1 OS=Sus scrofa OX=9823 GN=DECR1 PE=1 SV=1 - [D6QST6_PIG]	37.5	1	10	33	328	35.4084	9.30518	0.99219	3	4.73073	1.01787	3	8.87959	0.939123	3	2.2091	0.847005	3	4.83392	1.21996	3	0.0152814	1.05187	3	10.8765	1.08976	3	0.577529	0.941475	3	3.18714
B2CZR7	CFL2b variant 1	CFL2b	CFL2b variant 1 OS=Sus scrofa OX=9823 GN=CFL2b PE=2 SV=1 - [B2CZR7_PIG]	60.24	7	10	42	166	18.7249	7.88428	0.981115	17	8.1651	1.05863	17	11.3206	1.08539	17	4.02864	0.972219	17	22.4029	0.877777	17	10.1153	0.950668	17	17.3986	0.976751	17	7.31749	1.148	17	9.68616
Q6XGY2	2,4-dienoyl-CoA reductase (Fragment)	DECR	2,4-dienoyl-CoA reductase (Fragment) OS=Sus scrofa OX=9823 GN=DECR PE=2 SV=1 - [Q6XGY2_PIG]	42.23	1	10	32	296	31.8374	8.1333	1.12069	2	3.0179	0.965961	2	3.91223	0.748502	2	4.94665	1.60558	2	9.38953	1.16186	2	3.23362	0.66595	2	13.4887	1.00171	2	9.02581	0.852418	2	1.83952
F1SCS1	DEAD-box helicase 1	DDX1	DEAD-box helicase 1 OS=Sus scrofa OX=9823 GN=DDX1 PE=1 SV=3 - [F1SCS1_PIG]	35.86	23	23	44	739	82.3527	7.2251	0.965033	44	19.424	0.955842	44	14.4922	0.998478	44	13.0769	0.967364	44	14.9873	1.03984	44	16.1049	1.08324	44	13.2778	1.06389	44	7.69042	0.986155	44	9.94645
A0A286ZN31	Sad1 and UNC84 domain containing 2	SUN2	Sad1 and UNC84 domain containing 2 OS=Sus scrofa OX=9823 GN=SUN2 PE=1 SV=1 - [A0A286ZN31_PIG]	29.37	14	14	19	698	78.0647	6.78564	0.996887	19	17.3571	1.00183	19	12.6014	1.03646	19	7.09856	1.10892	19	15.7793	0.927052	18	12.8308	1.00444	19	15.0466	0.982976	19	7.65533	0.996121	19	13.9652
F1RQX3	Sialidase-1	NEU1	Sialidase-1 OS=Sus scrofa OX=9823 GN=NEU1 PE=4 SV=1 - [F1RQX3_PIG]	25.48	8	8	23	416	45.0757	7.04932	1.06665	23	12.7331	0.801009	22	19.7887	1.1307	23	12.3018	0.913811	23	45.1148	1.24465	22	17.5169	0.982782	22	20.7805	1.08493	23	12.0967	0.897632	23	27.477
F1S593	Dynamin 2	DNM2	Dynamin 2 OS=Sus scrofa OX=9823 GN=DNM2 PE=1 SV=3 - [F1S593_PIG]	26.41	12	22	37	871	98.0101	7.45947	1.02631	21	22.877	1.05755	21	6.45647	0.968135	21	14.1677	0.984	21	20.4539	1.01213	21	11.2926	1.03501	21	20.8737	1.00612	21	10.2673	1.04114	21	14.0639
F1SPZ5	Calcium-transporting ATPase	ATP2B1	Calcium-transporting ATPase OS=Sus scrofa OX=9823 GN=ATP2B1 PE=1 SV=2 - [F1SPZ5_PIG]	23.25	10	21	50	1213	133.705	5.99854	1.04564	26	15.52	0.99451	26	10.3105	1.01624	26	11.6004	0.989049	26	14.1901	0.987567	26	13.7056	0.952834	26	10.3212	0.982276	26	8.13127	1.03685	26	10.7746
P00348	Hydroxyacyl-coenzyme A dehydrogenase, mitochondrial	HADH	Hydroxyacyl-coenzyme A dehydrogenase, mitochondrial OS=Sus scrofa OX=9823 GN=HADH PE=1 SV=2 - [HCDH_PIG]	51.27	14	14	48	314	34.14	8.99756	1.09617	48	22.1173	1.09709	47	13.3461	0.967949	47	19.3359	1.06279	46	26.6697	1.03678	46	25.7663	0.88242	46	26.4109	0.877798	47	26.9057	1.10529	48	18.3795
M3TYK5	Calcium-transporting ATPase	ATP2B4	Calcium-transporting ATPase OS=Sus scrofa OX=9823 GN=ATP2B4 PE=1 SV=1 - [M3TYK5_PIG]	30.93	2	28	52	1206	133.496	6.49365	1.00806	2	6.62695	0.891889	2	7.14295	1.12416	2	15.764	0.899941	2	34.0561	0.955699	2	5.37752	1.08553	2	23.3772	1.09726	2	2.36882	0.966499	2	18.259
A0A287AKM2	Calcium-transporting ATPase	ATP2B4	Calcium-transporting ATPase OS=Sus scrofa OX=9823 GN=ATP2B4 PE=1 SV=1 - [A0A287AKM2_PIG]	31.92	2	28	52	1159	127.751	6.80029	1.03005	2	18.3985	0.8878	2	13.9854	1.08576	2	11.9799	0.981448	2	6.7124	0.919305	2	3.08971	1.25835	2	26.2906	0.934773	2	16.1776	0.976367	2	20.7873
F1ST81	Drebrin like	DBNL	Drebrin like OS=Sus scrofa OX=9823 GN=DBNL PE=1 SV=2 - [F1ST81_PIG]	36.83	12	12	28	429	48.1915	4.99561	1.01554	28	12.2093	0.989569	28	6.81855	0.967796	28	11.042	0.961166	28	22.9891	1.03671	28	14.7723	1.1313	28	20.7799	0.968088	28	9.69125	0.948542	28	15.4428
F1SKN5	Eukaryotic translation initiation factor 3 subunit L	EIF3L	Eukaryotic translation initiation factor 3 subunit L OS=Sus scrofa OX=9823 GN=EIF3L PE=1 SV=3 - [F1SKN5_PIG]	30.64	15	15	25	532	62.7784	6.13818	0.94667	25	16.1942	0.977975	25	8.90805	0.985929	25	8.1496	1.03909	25	25.1109	0.969639	25	14.4268	1.01449	25	18.9946	1.01513	25	7.48981	1.08199	25	10.3655
D0G0C7	Antioxidant protein 1 homolog (Yeast)	ATOX1	Antioxidant protein 1 homolog (Yeast) OS=Sus scrofa OX=9823 GN=ATOX1 PE=1 SV=1 - [D0G0C7_PIG]	88.24	5	5	21	68	7.36169	6.50732	1.05297	21	11.5964	1.00573	21	12.7081	0.973936	21	10.5879	1.07401	21	25.1665	1.05538	21	15.0867	0.919877	21	26.537	0.930616	21	10.9157	1.01668	21	18.2041
F1RGI7	Uncharacterized protein	MATR3	Uncharacterized protein OS=Sus scrofa OX=9823 GN=MATR3 PE=1 SV=2 - [F1RGI7_PIG]	23.56	19	19	48	849	94.6749	6.25244	0.982619	48	13.9898	0.986676	48	15.1896	1.01609	48	11.5126	1.04153	48	23.4568	0.964502	48	13.8702	1.0225	48	23.1134	0.995977	48	15.5462	1.00413	48	18.2045
F1SCI9	Syntaxin-binding protein 2	STXBP2	Syntaxin-binding protein 2 OS=Sus scrofa OX=9823 GN=STXBP2 PE=1 SV=3 - [F1SCI9_PIG]	33.56	16	16	31	593	66.4246	6.96143	1.08714	31	19.7726	1.04027	31	14.029	0.993137	31	14.3546	0.961926	31	18.5675	1.06536	31	14.3178	1.00554	31	20.3041	0.911606	31	21.255	0.940297	31	14.5703
F1SP18	Threonyl-tRNA synthetase	TARS	Threonyl-tRNA synthetase OS=Sus scrofa OX=9823 GN=TARS PE=1 SV=3 - [F1SP18_PIG]	28.16	15	16	28	664	76.9148	6.88818	0.953665	24	13.216	0.982026	24	12.1445	0.976739	24	8.01003	1.02246	24	19.1176	1.03298	24	12.1089	1.02837	24	11.9642	1.04234	24	5.07103	1.01609	24	7.67006
B6VAQ2	Proteasome endopeptidase complex	PSMA6	Proteasome endopeptidase complex OS=Sus scrofa OX=9823 GN=PSMA6 PE=2 SV=1 - [B6VAQ2_PIG]	45.53	11	11	35	246	27.4278	6.75635	0.991785	34	18.9385	0.982615	34	8.67499	1.00411	34	7.32566	1.12811	34	17.3887	0.977016	34	17.1306	0.927962	34	13.3332	0.997401	34	11.1628	1.03223	34	11.4918
A0A287B8X4	Serine and arginine rich splicing factor 7	SRSF7	Serine and arginine rich splicing factor 7 OS=Sus scrofa OX=9823 GN=SRSF7 PE=1 SV=1 - [A0A287B8X4_PIG]	54.74	7	8	26	137	15.7528	9.80322	0.998199	22	15.9911	0.938447	22	7.52268	1.01425	22	7.82778	1.08348	22	16.0246	0.903755	22	9.7079	0.909693	22	23.8675	1.01276	22	9.78894	1.05285	21	8.96344
F1SMB2	Acetyltransferase component of pyruvate dehydrogenase complex	DLAT	Acetyltransferase component of pyruvate dehydrogenase complex OS=Sus scrofa OX=9823 GN=DLAT PE=3 SV=3 - [F1SMB2_PIG]	15.46	9	9	16	647	69.14	7.97217	1.00735	16	8.41778	1.0894	16	8.56521	0.928367	16	9.10487	0.968239	16	14.9745	0.906726	16	12.2093	1.12088	16	12.0492	1.02311	16	6.42499	1.00474	16	11.4991
I3LCP8	Serpin family B member 6	SERPINB6	Serpin family B member 6 OS=Sus scrofa OX=9823 GN=SERPINB6 PE=1 SV=2 - [I3LCP8_PIG]	43.92	14	15	35	378	42.8414	6.56592	1.02191	34	22.6584	0.95214	34	11.2769	0.959603	34	9.52512	1.08373	34	20.254	1.0402	34	16.2014	0.96351	34	21.5646	1.02451	34	10.6392	0.986213	34	10.4501
A0A287AA21	Uncharacterized protein	ECHS1	Uncharacterized protein OS=Sus scrofa OX=9823 GN=ECHS1 PE=1 SV=1 - [A0A287AA21_PIG]	45.17	14	14	45	290	31.2163	8.57275	0.953003	43	19.3748	1.05215	44	14.2078	0.984137	43	7.11866	1.08688	43	21.7833	0.990135	44	15.3951	0.952485	44	19.1322	0.97044	44	12.542	1.00532	43	14.0916
I3LRR4	NADH:ubiquinone oxidoreductase subunit V3	NDUFV3	NADH:ubiquinone oxidoreductase subunit V3 OS=Sus scrofa OX=9823 GN=NDUFV3 PE=1 SV=2 - [I3LRR4_PIG]	35.24	12	13	28	471	48.1284	7.56201	1.10339	25	15.1459	1.03668	25	10.3894	1.13299	25	15.5768	0.98168	25	14.0255	0.925099	25	19.0191	0.952525	25	35.3949	0.915107	25	9.39288	1.00106	25	10.6257
F1S2X3	Ethylmalonyl-CoA decarboxylase 1	ECHDC1	Ethylmalonyl-CoA decarboxylase 1 OS=Sus scrofa OX=9823 GN=ECHDC1 PE=1 SV=3 - [F1S2X3_PIG]	39	9	9	17	300	32.8941	7.38623	0.877177	17	11.2016	0.998043	17	10.5459	1.10461	17	6.39549	1.01465	17	8.6353	0.859038	17	21.6896	1.01595	17	16.489	0.993836	17	8.40158	1.14531	17	9.1081
F2Z5E6	Ribosomal protein S5	RPS5	Ribosomal protein S5 OS=Sus scrofa OX=9823 GN=RPS5 PE=1 SV=1 - [F2Z5E6_PIG]	36.76	10	10	29	204	22.8621	9.71533	1.03388	29	18.6221	0.968476	29	15.0351	0.999122	29	10.6436	1.07815	29	19.9523	0.925149	29	13.7261	1.01401	29	18.2905	0.988488	29	15.1763	1.03315	29	13.6719
A0A287A8W9	Uncharacterized protein	SEPT2	Uncharacterized protein OS=Sus scrofa OX=9823 GN=SEPT2 PE=1 SV=1 - [A0A287A8W9_PIG]	45.74	13	13	34	352	40.4887	6.32861	1.02727	33	13.1113	0.976417	33	13.7623	1.03606	33	5.76444	1.05285	33	15.6986	0.926773	33	13.7914	0.96304	33	13.8821	0.98313	33	11.2001	1.03582	33	10.8382
A0A287AVR0	Eukaryotic translation initiation factor 3 subunit C	LOC110260088	Eukaryotic translation initiation factor 3 subunit C OS=Sus scrofa OX=9823 GN=LOC110260088 PE=3 SV=1 - [A0A287AVR0_PIG]	24.64	23	23	51	913	105.553	5.71924	1.06029	51	10.7422	1.01236	51	9.90006	1.01178	51	15.046	0.953224	51	19.0776	0.977856	51	15.4457	1.05201	51	14.5278	0.977577	51	10.6665	0.970525	51	12.8386
Q19PY1	Alpha-1,4 glucan phosphorylase (Fragment)	PYGM	Alpha-1,4 glucan phosphorylase (Fragment) OS=Sus scrofa OX=9823 GN=PYGM PE=2 SV=1 - [Q19PY1_PIG]	38.03	1	26	47	731	83.9829	6.52197	1.05528	4	10.2989	1.07992	4	5.29215	1.13223	4	1.87577	1.02555	4	10.8167	0.75638	4	14.673	1.01911	4	8.31567	0.983865	4	10.6185	1.00503	4	9.91755
A0A286ZSG3	Catalase	CAT	Catalase OS=Sus scrofa OX=9823 GN=CAT PE=1 SV=1 - [A0A286ZSG3_PIG]	44.78	20	20	54	527	59.8917	7.09326	0.96649	54	16.4044	1.06243	54	12.5779	1.05177	54	12.4668	1.01175	54	13.9071	0.983308	54	14.9165	0.968744	54	17.2168	0.996185	54	12.5683	0.97901	54	13.127
F1RYS5	Septin 11	SEPT11	Septin 11 OS=Sus scrofa OX=9823 GN=SEPT11 PE=1 SV=3 - [F1RYS5_PIG]	41.18	6	14	47	425	48.9481	6.96143	0.92083	15	27.8064	0.947504	15	4.95717	1.15131	15	16.7623	0.987017	15	21.2644	1.01458	15	14.1982	1.015	15	13.7536	1.0193	15	19.2177	0.975737	15	11.5977
A0A287AXW3	Catechol O-methyltransferase	COMT	Catechol O-methyltransferase OS=Sus scrofa OX=9823 GN=COMT PE=1 SV=1 - [A0A287AXW3_PIG]	24.43	5	5	10	221	24.4505	5.61768	0.894588	10	9.19877	1.03482	10	14.1055	0.98386	10	15.0513	0.993954	10	7.12214	1.13477	10	9.03717	0.945936	10	19.8953	1.02685	10	10.16	0.869645	10	23.8218
C3VPJ4	Claudin	CLDN7	Claudin OS=Sus scrofa OX=9823 GN=CLDN7 PE=1 SV=1 - [C3VPJ4_PIG]	19.91	3	3	14	211	22.304	8.22119	0.973565	13	23.2194	0.860065	13	19.8114	0.894953	13	6.28484	1.01142	13	13.3319	1.12938	13	20.8689	1.03134	13	10.0781	1.088	13	16.6677	0.984079	13	8.79734
P28491	Calreticulin	CALR	Calreticulin OS=Sus scrofa OX=9823 GN=CALR PE=1 SV=3 - [CALR_PIG]	47.96	21	21	76	417	48.258	4.4624	1.10881	75	15.888	1.02966	75	10.8654	0.94489	75	8.75749	1.06758	75	16.3285	1.04839	74	11.417	0.926225	75	17.662	0.965554	75	8.77875	1.0181	75	11.1579
F1RQZ9	Elongation factor Tu GTP binding domain containing 2	EFTUD2	Elongation factor Tu GTP binding domain containing 2 OS=Sus scrofa OX=9823 GN=EFTUD2 PE=1 SV=2 - [F1RQZ9_PIG]	29.42	20	22	50	972	109.408	4.99561	0.950446	46	13.8945	0.981986	46	9.97643	0.972639	46	7.67354	1.06597	46	13.6897	0.964801	46	14.2014	0.965893	46	18.2569	1.04377	46	11.2397	0.994129	46	14.8679
A0A287AT83	Uncharacterized protein		Uncharacterized protein OS=Sus scrofa OX=9823 PE=4 SV=1 - [A0A287AT83_PIG]	25.57	12	12	24	610	68.9233	5.80811	1.0363	24	15.654	0.963888	24	14.5737	0.997195	24	12.8177	0.967201	24	18.239	1.00075	24	18.8732	1.03383	24	20.6578	1.00128	24	12.9931	0.97954	24	12.2172
I3L9C8	Integrin linked kinase	ILK	Integrin linked kinase OS=Sus scrofa OX=9823 GN=ILK PE=1 SV=1 - [I3L9C8_PIG]	40.49	17	17	54	452	51.3879	8.07471	0.90502	54	12.8738	1.02281	54	11.051	1.03498	54	7.97675	1.07928	54	19.296	0.914986	54	10.8416	0.981511	54	19.7567	1.00013	54	7.70662	1.10755	54	8.84536
A0A0B8RTA8	Acyl-CoA dehydrogenase, very long chain	ACADVL	Acyl-CoA dehydrogenase, very long chain OS=Sus scrofa domesticus OX=9825 GN=ACADVL PE=3 SV=1 - [A0A0B8RTA8_PIG]	26.84	13	14	32	652	70.2822	8.27979	0.963226	30	19.31	1.07248	30	18.1001	0.935703	30	14.6749	0.94553	30	15.8176	1.02795	30	10.0243	1.09772	30	20.8441	0.94791	30	7.93055	1.0445	30	9.34858
A5GFT9	GNAS complex locus	GNAS	GNAS complex locus OS=Sus scrofa OX=9823 GN=GNAS PE=1 SV=1 - [A5GFT9_PIG]	13.59	1	13	27	1045	111.741	5.26221	1.0118	1		0.965469	1		0.977296	1		0.989373	1		1.05456	1		1.08167	1		1.03924	1		0.974642	1
A0A287AN48	Radixin	RDX	Radixin OS=Sus scrofa OX=9823 GN=RDX PE=1 SV=1 - [A0A287AN48_PIG]	41.24	14	29	65	565	66.4564	6.65381	0.992537	23	12.1638	1.01806	23	12.6185	0.998879	23	6.71414	0.973524	23	10.6195	1.05458	23	11.9238	1.01839	23	11.4867	0.988435	23	11.2216	1.0045	23	7.19006
B5APU3	Actin-related protein 2	ACTR2	Actin-related protein 2 OS=Sus scrofa OX=9823 GN=ACTR2 PE=1 SV=1 - [B5APU3_PIG]	35.79	12	13	43	394	44.7322	6.7417	1.02635	42	8.35103	0.979419	42	10.1751	0.98631	42	6.71951	0.968769	42	15.4716	1.05525	42	13.1281	1.02202	42	17.3051	1.03997	42	12.0485	1.00996	42	10.3461
F2Z5W4	Heterogeneous nuclear ribonucleoprotein H3	HNRNPH3	Heterogeneous nuclear ribonucleoprotein H3 OS=Sus scrofa OX=9823 GN=HNRNPH3 PE=1 SV=3 - [F2Z5W4_PIG]	27.75	6	8	25	346	36.9031	6.87354	1.01911	19	15.4145	1.01702	19	9.63303	1.06846	19	10.8392	1.00543	19	15.9552	0.932051	18	8.75678	0.997249	19	28.054	0.951828	19	12.5103	0.999132	19	10.2484
F1SR76	Aspartyl aminopeptidase	DNPEP	Aspartyl aminopeptidase OS=Sus scrofa OX=9823 GN=DNPEP PE=1 SV=3 - [F1SR76_PIG]	26.11	10	10	21	471	51.8497	7.00537	1.01082	21	25.9292	1.03802	21	13.7339	1.04204	21	10.7303	0.988363	21	22.8122	0.986022	21	13.5177	0.949338	21	27.9631	0.956097	21	15.0196	0.940631	21	17.7343
A0A287B574	Succinate--CoA ligase [ADP/GDP-forming] subunit alpha, mitochondrial	SUCLG1	Succinate--CoA ligase [ADP/GDP-forming] subunit alpha, mitochondrial OS=Sus scrofa OX=9823 GN=SUCLG1 PE=3 SV=1 - [A0A287B574_PIG]	36.42	9	9	38	335	35.5115	9.17334	1.03721	38	13.0439	1.04087	38	10.7415	1.01186	38	13.8802	1.04768	38	11.124	0.983837	38	12.7097	1.00619	38	16.3718	0.923252	38	11.1617	1.03734	38	11.5134
F2Q9A3	Peptidyl-prolyl cis-trans isomerase	ppia	Peptidyl-prolyl cis-trans isomerase OS=Sus scrofa OX=9823 GN=ppia PE=2 SV=1 - [F2Q9A3_PIG]	71.34	12	14	82	164	17.8578	8.1626	1.00803	71	24.7786	0.981384	71	14.4135	1.01181	71	11.7358	1.02275	71	19.6017	0.967968	71	25.5793	0.974713	71	26.211	1.02129	71	15.2074	1.02491	71	20.2366
A0A287AAY5	Afadin, adherens junction formation factor	AFDN	Afadin, adherens junction formation factor OS=Sus scrofa OX=9823 GN=AFDN PE=1 SV=1 - [A0A287AAY5_PIG]	16.89	22	22	32	1599	177.753	6.62451	1.04303	32	7.08413	1.01229	32	7.82394	0.964512	32	9.77955	0.965417	32	16.0638	1.03857	32	6.84864	1.03273	32	18.9706	0.993251	32	7.13068	0.980179	32	9.57307
F1SJJ5	60S ribosomal protein L4	RPL4	60S ribosomal protein L4 OS=Sus scrofa OX=9823 GN=RPL4 PE=1 SV=3 - [F1SJJ5_PIG]	46.14	20	20	49	427	48.0017	11.0337	0.951042	49	17.4468	0.977779	49	10.2009	0.944255	49	10.1237	1.10603	49	22.6005	0.956497	49	10.6564	0.969227	49	23.03	0.958046	49	10.4782	1.03581	49	16.5478
Q2EHH8	Serine/threonine-protein phosphatase	PPP1CA	Serine/threonine-protein phosphatase OS=Sus scrofa OX=9823 GN=PPP1CA PE=1 SV=1 - [Q2EHH8_PIG]	45.45	3	12	44	330	37.4878	6.32861	1.08883	10	11.1653	1.00989	10	11.0421	1.0282	10	5.8268	1.16569	10	13.433	0.934856	10	18.2026	0.856638	10	16.187	0.978583	10	8.50935	1.01382	10	14.5286
A0A287AA59	Mov10 RISC complex RNA helicase	MOV10	Mov10 RISC complex RNA helicase OS=Sus scrofa OX=9823 GN=MOV10 PE=1 SV=1 - [A0A287AA59_PIG]	20.18	16	16	24	991	112.046	8.646	1.02256	24	15.3372	1.02776	24	8.76083	0.918322	24	14.8235	1.01337	24	12.7745	0.961388	24	15.2909	1.03734	24	16.8148	0.949613	24	12.7316	1.03335	24	11.2752
F1SCC9	Uncharacterized protein	LOC106504545	Uncharacterized protein OS=Sus scrofa OX=9823 GN=LOC106504545 PE=1 SV=2 - [F1SCC9_PIG]	27.1	6	12	29	417	46.362	6.55127	1.12199	14	35.956	0.88784	14	18.793	0.791787	14	39.4378	0.909517	14	21.372	1.00729	14	15.6206	1.35865	14	19.0695	0.98342	14	25.1504	1.00325	14	21.247
B9TRW9	Guanine nucleotide-binding protein subunit gamma	GNG12	Guanine nucleotide-binding protein subunit gamma OS=Sus scrofa OX=9823 GN=GNG12 PE=2 SV=1 - [B9TRW9_PIG]	59.72	4	4	18	72	8.06409	8.96826	1.10817	18	9.05546	0.967336	17	7.32038	1.0684	18	15.8701	1.01129	18	9.54234	0.989927	18	10.9992	1.02049	18	16.1498	0.994767	17	10.661	1.03776	17	8.81036
A0A287BG49	Short-chain-specific acyl-CoA dehydrogenase, mitochondrial	ACADS	Short-chain-specific acyl-CoA dehydrogenase, mitochondrial OS=Sus scrofa OX=9823 GN=ACADS PE=1 SV=1 - [A0A287BG49_PIG]	32.57	12	12	29	393	42.7839	7.92822	0.956692	29	24.846	1.06516	29	16.7981	0.929071	29	11.5273	1.08955	29	14.5276	0.942592	29	13.8953	0.958148	29	13.6941	0.935463	29	10.6715	1.05977	29	8.71356
A0A287APK0	6-phosphogluconolactonase	PGLS	6-phosphogluconolactonase OS=Sus scrofa OX=9823 GN=PGLS PE=1 SV=1 - [A0A287APK0_PIG]	60.36	10	10	24	222	23.4803	6.37939	1.01832	24	16.3909	0.981263	24	15.7931	1.0532	24	13.4115	1.07425	24	13.0861	0.997258	24	7.6937	0.905545	24	16.2944	0.990498	24	7.84447	0.987263	24	16.0313
A0A286ZTV9	Kinectin 1	KTN1	Kinectin 1 OS=Sus scrofa OX=9823 GN=KTN1 PE=1 SV=1 - [A0A286ZTV9_PIG]	26.5	29	30	45	1283	148.298	5.61768	0.954936	43	12.1397	1.00737	42	10.0615	0.973921	42	9.37556	1.02366	43	17.7762	1.03852	43	10.4651	0.928651	43	15.3871	1.03531	42	8.75517	1.02277	42	10.7726
I3LVL9	Poly(U) binding splicing factor 60	PUF60	Poly(U) binding splicing factor 60 OS=Sus scrofa OX=9823 GN=PUF60 PE=1 SV=2 - [I3LVL9_PIG]	33.14	14	14	30	513	55.3574	5.33838	0.996833	28	9.69563	0.97528	27	8.73098	1.04379	28	14.7849	1.08698	28	14.2668	0.93272	27	11.2577	0.947788	28	13.7439	1.03489	28	5.63812	1.03155	28	12.6898
F1RX68	Serine/threonine-protein phosphatase	PPP2CB	Serine/threonine-protein phosphatase OS=Sus scrofa OX=9823 GN=PPP2CB PE=3 SV=3 - [F1RX68_PIG]	46.93	2	10	25	309	35.5523	5.42725	0.949119	2	2.13161	0.935672	2	6.64363	1.00842	2	3.40196	0.987118	2	5.61768	0.991999	2	3.75541	1.08971	2	26.7981	1.05716	2	4.6577	1.02891	2	0.893144
F1SPE9	DnaJ heat shock protein family (Hsp40) member C13	DNAJC13	DnaJ heat shock protein family (Hsp40) member C13 OS=Sus scrofa OX=9823 GN=DNAJC13 PE=1 SV=2 - [F1SPE9_PIG]	15.01	30	30	48	2232	253.451	6.96143	1.00738	48	14.5563	1.0273	48	9.22386	0.938976	48	9.54575	1.00253	48	13.2173	1.07034	48	12.8623	1.0535	48	15.4694	1.03217	48	8.29938	0.97298	48	10.5601
F1RU52	Dipeptidyl peptidase 3	DPP3	Dipeptidyl peptidase 3 OS=Sus scrofa OX=9823 GN=DPP3 PE=1 SV=1 - [F1RU52_PIG]	30.8	18	18	25	737	82.6867	5.16064	0.978726	25	14.6812	0.982348	25	12.0303	0.954646	25	9.76087	0.956442	25	18.1968	1.05137	25	10.0953	1.06095	25	12.4847	1.00297	25	9.76078	1.00472	25	8.97311
F1RR40	Gastrotropin	FABP6	Gastrotropin OS=Sus scrofa OX=9823 GN=FABP6 PE=1 SV=3 - [F1RR40_PIG]	76.22	11	12	72	143	15.6759	7.41553	1.09821	71	19.8169	0.98043	70	15.449	0.963201	70	10.839	1.00934	68	16.9413	1.0026	70	16.289	0.963035	70	16.2595	1.08334	70	15.794	1.00615	70	13.2113
A0A287BD08	Uncharacterized protein		Uncharacterized protein OS=Sus scrofa OX=9823 PE=3 SV=1 - [A0A287BD08_PIG]	18.26	1	10	20	553	60.6429	6.7124	1.28547	2	5.33766	0.92478	2	8.47842	1.16342	2	18.5368	0.980867	2	10.2504	0.845105	2	7.21237	0.686522	2	1.24226	0.919316	2	1.21001	1.24981	2	1.70827
F1SKL8	Glycine C-acetyltransferase	GCAT	Glycine C-acetyltransferase OS=Sus scrofa OX=9823 GN=GCAT PE=3 SV=1 - [F1SKL8_PIG]	38.9	10	10	19	419	45.1961	7.25439	1.09635	19	17.0505	1.15524	19	20.9226	0.940449	19	9.68499	0.967646	19	14.8186	0.981063	19	16.2732	1.06974	19	33.754	0.941137	19	12.38	0.914868	19	18.4567
Q2QLE3	Testin	TES	Testin OS=Sus scrofa OX=9823 GN=TES PE=3 SV=1 - [TES_PIG]	47.03	18	18	44	421	47.9148	7.6792	1.02172	44	16.05	0.998488	44	7.20753	1.04657	44	8.54486	1.02371	44	14.9585	0.928034	44	12.0946	0.976997	44	19.1622	0.972752	44	8.58965	1.03089	44	9.21145
F1S1X3	Asparaginyl-tRNA synthetase	NARS	Asparaginyl-tRNA synthetase OS=Sus scrofa OX=9823 GN=NARS PE=1 SV=3 - [F1S1X3_PIG]	35.96	17	17	28	559	64.3572	6.43018	0.928167	28	10.2779	0.953337	28	6.35797	0.962881	28	7.70762	1.01865	28	16.2251	0.981189	28	10.4739	0.98119	28	20.4497	1.03539	28	9.66592	1.0163	28	14.713
P02632	Protein S100-G	S100G	Protein S100-G OS=Sus scrofa OX=9823 GN=S100G PE=1 SV=3 - [S100G_PIG]	69.62	6	6	32	79	8.92362	4.84326	0.799282	32	39.9555	0.962404	32	25.9153	0.888387	32	28.9958	0.913315	32	27.4838	1.21071	32	60.6055	1.00306	32	43.3573	1.03847	32	19.1989	1.01275	32	28.1902
Q29196	Tubulin alpha-1 chain (Fragment)		Tubulin alpha-1 chain (Fragment) OS=Sus scrofa OX=9823 PE=2 SV=1 - [Q29196_PIG]	40.34	1	6	57	119	13.0772	5.19873	0.791129	3	2.67653	0.863921	3	14.8748	0.893466	3	5.73319	0.954607	3	18.2302	0.914304	3	50.746	0.708498	3	3.50886	1.20855	3	2.52095	0.919167	3	19.5828
A0A287ACP9	Enoyl-CoA hydratase and 3-hydroxyacyl CoA dehydrogenase	EHHADH	Enoyl-CoA hydratase and 3-hydroxyacyl CoA dehydrogenase OS=Sus scrofa OX=9823 GN=EHHADH PE=1 SV=1 - [A0A287ACP9_PIG]	41.22	23	23	47	723	79.6286	8.74854	1.0197	45	10.6225	1.04212	45	9.81636	0.91555	46	9.58567	0.924704	45	15.5333	1.13574	46	16.3521	1.12526	45	18.2359	0.955357	45	6.47226	0.932206	46	12.4124
K9IVK2	E3 SUMO-protein ligase RanBP2	RANBP2	E3 SUMO-protein ligase RanBP2 OS=Sus scrofa OX=9823 GN=RANBP2 PE=2 SV=1 - [K9IVK2_PIG]	16.23	40	41	55	3154	348.444	6.23975	0.968512	54	11.9746	0.962891	54	10.3483	0.971671	54	8.26602	1.05443	54	20.4572	0.982055	54	9.17316	0.963909	54	19.5098	1.03153	54	10.0464	1.03328	54	9.97061
A0A286ZMW0	Uncharacterized protein	ERP44	Uncharacterized protein OS=Sus scrofa OX=9823 GN=ERP44 PE=1 SV=1 - [A0A286ZMW0_PIG]	35.47	9	9	22	344	39.9769	5.88428	1.07948	22	17.7376	0.96871	22	12.6625	0.95608	22	7.22149	0.876225	22	17.5697	1.11711	22	14.8754	1.1268	22	12.0515	1.01857	22	7.72186	0.959748	22	8.32067
I3LQD3	Calpain-2 catalytic subunit	CAPN2	Calpain-2 catalytic subunit OS=Sus scrofa OX=9823 GN=CAPN2 PE=1 SV=2 - [I3LQD3_PIG]	27.86	16	16	28	700	79.8417	4.98291	1.00445	28	18.1029	0.999327	28	10.446	1.05961	28	16.0011	0.973695	28	16.4578	0.874911	28	12.4203	1.02128	28	24.9714	0.99879	28	8.2044	1.01429	28	17.1012
I3L973	Parvin alpha	PARVA	Parvin alpha OS=Sus scrofa OX=9823 GN=PARVA PE=1 SV=2 - [I3L973_PIG]	26.36	8	9	18	349	39.539	5.97314	0.995175	16	10.1329	1.03086	16	13.1359	1.08798	16	9.89938	1.0593	16	9.06853	0.898559	16	12.923	0.962782	16	10.8072	0.922987	16	6.73044	1.12133	16	14.0421
P67776	Serine/threonine-protein phosphatase 2A catalytic subunit alpha isoform	PPP2CA	Serine/threonine-protein phosphatase 2A catalytic subunit alpha isoform OS=Sus scrofa OX=9823 GN=PPP2CA PE=2 SV=1 - [PP2AA_PIG]	46.93	2	10	27	309	35.5714	5.5415	1.04325	4	21.0477	0.810547	4	7.11007	1.04068	4	10.3888	1.09924	4	31.6617	1.01899	4	5.6592	0.816206	4	23.13	1.09335	4	5.72624	1.1327	4	9.38937
A0A286ZLP7	Uncharacterized protein	PSMD9	Uncharacterized protein OS=Sus scrofa OX=9823 GN=PSMD9 PE=1 SV=1 - [A0A286ZLP7_PIG]	54.71	9	9	14	223	24.4015	6.43018	0.950948	14	10.1439	1.01529	14	6.67728	1.03292	14	4.61506	1.04644	14	19.3806	1.01946	14	12.8607	1.03904	14	26.6909	0.977996	14	14.8515	1.05648	14	9.93584
M3TYW5	Glutaminyl-tRNA synthetase	QARS	Glutaminyl-tRNA synthetase OS=Sus scrofa OX=9823 GN=QARS PE=2 SV=1 - [M3TYW5_PIG]	34.06	21	21	42	775	87.5087	6.94678	0.991636	42	11.5527	0.976636	42	8.5047	0.981282	42	14.8543	1.0523	42	12.007	1.00014	42	10.0346	0.960781	42	16.2015	0.99442	42	7.66472	1.03916	42	9.80047
A0A287B3U6	Uncharacterized protein		Uncharacterized protein OS=Sus scrofa OX=9823 PE=1 SV=1 - [A0A287B3U6_PIG]	61.7	8	9	37	188	20.9693	7.82568	0.943822	35	11.3191	0.997477	35	12.1358	1.01256	35	10.6082	1.09857	35	15.5827	0.922079	35	11.532	0.989347	35	16.5027	0.964272	35	8.65346	1.05589	35	11.0995
A0A287AZV4	S-(hydroxymethyl)glutathione dehydrogenase	ADH5	S-(hydroxymethyl)glutathione dehydrogenase OS=Sus scrofa OX=9823 GN=ADH5 PE=1 SV=1 - [A0A287AZV4_PIG]	32.24	9	11	36	366	38.7759	7.29834	1.01065	28	15.8538	1.03849	28	12.3815	1.02304	28	7.60251	0.982158	28	9.24234	1.01607	28	9.97988	1.04044	28	14.1548	1.006	28	8.58654	0.984593	28	8.87207
F2Z5L7	Proteasome subunit alpha type	PSMA1	Proteasome subunit alpha type OS=Sus scrofa OX=9823 GN=PSMA1 PE=1 SV=1 - [F2Z5L7_PIG]	44.11	13	13	33	263	29.5369	6.60986	0.958607	32	14.2952	0.950081	32	10.3358	0.992799	32	9.12035	1.04721	32	25.0965	1.01931	32	10.9953	0.977435	32	20.2768	1.0423	32	6.11961	0.981539	32	15.1856
F2Z554	Ribosomal protein L30	RPL30	Ribosomal protein L30 OS=Sus scrofa OX=9823 GN=RPL30 PE=1 SV=1 - [F2Z554_PIG]	64.35	7	7	20	115	12.7757	9.62744	0.936845	20	21.1341	0.944348	20	16.1046	0.933186	20	9.04074	1.02963	20	23.065	1.01324	20	12.775	1.0531	20	16.9508	1.04287	20	9.33033	1.02308	20	19.3921
Q29320	Lactate dehydrogenase-B (Fragment)		Lactate dehydrogenase-B (Fragment) OS=Sus scrofa OX=9823 PE=2 SV=1 - [Q29320_PIG]	76	3	8	27	100	10.6065	8.14795	0.961389	3	27.9171	0.902194	3	27.6892	1.25045	3	78.7949	1.20013	3	4.64939	0.596459	3	2.59443	0.821067	3	55.8375	1.08575	3	24.4966	1.18445	3	5.96023
F1RIE2	Damage specific DNA binding protein 1	DDB1	Damage specific DNA binding protein 1 OS=Sus scrofa OX=9823 GN=DDB1 PE=1 SV=2 - [F1RIE2_PIG]	22.12	22	22	34	1130	125.573	5.19873	0.957038	34	14.1865	0.956045	34	17.6272	0.975277	34	7.81221	1.07497	34	20.489	0.928245	34	12.099	0.944597	34	20.9779	1.04431	34	8.31822	1.05138	34	12.5952
A0A286ZKH3	Uncharacterized protein	SPR	Uncharacterized protein OS=Sus scrofa OX=9823 GN=SPR PE=1 SV=1 - [A0A286ZKH3_PIG]	42.48	10	10	21	266	28.7561	7.73779	0.979591	21	18.1445	0.954264	21	14.3357	1.06448	21	9.61687	1.07869	21	15.8544	0.848991	21	19.6111	0.952248	21	18.2881	1.05319	21	5.11265	1.07407	21	9.81513
A0A287A1H3	40S ribosomal protein S9	RPS9	40S ribosomal protein S9 OS=Sus scrofa OX=9823 GN=RPS9 PE=1 SV=1 - [A0A287A1H3_PIG]	49.48	14	14	40	194	22.5776	10.6528	0.980638	40	20.4298	0.987599	40	11.4844	0.970015	40	9.32251	1.15142	40	17.6493	0.946494	40	16.3511	0.90075	40	17.9681	1.02117	40	9.00397	1.06823	40	11.1332
K7GQ48	Alpha-2-macroglobulin	A2M	Alpha-2-macroglobulin OS=Sus scrofa OX=9823 GN=A2M PE=1 SV=2 - [K7GQ48_PIG]	28.55	31	31	51	1478	163.888	6.11279	1.05365	51	10.6288	1.07732	51	8.82283	0.963716	51	9.99343	0.949423	51	16.7091	0.92312	51	11.9397	1.02909	51	15.1535	1.00298	51	6.69175	1.03388	51	8.48879
A0A287AT18	Proteasome subunit alpha type	PSMA7	Proteasome subunit alpha type OS=Sus scrofa OX=9823 GN=PSMA7 PE=1 SV=1 - [A0A287AT18_PIG]	46.77	10	10	18	248	27.8496	8.67529	1.00852	18	13.2379	0.973092	18	10.789	0.954528	18	12.1711	1.0065	18	24.6741	0.96909	18	19.5267	0.992444	18	30.7559	1.01236	18	13.0365	1.01665	18	15.5412
Q6UAQ8	Electron transfer flavoprotein subunit beta	ETFB	Electron transfer flavoprotein subunit beta OS=Sus scrofa OX=9823 GN=ETFB PE=1 SV=3 - [ETFB_PIG]	41.18	9	9	24	255	27.7461	8.38232	1.04851	24	19.221	1.11056	24	5.60611	0.968327	24	9.54632	0.990581	24	15.6493	0.954251	24	9.49954	0.935025	24	15.7361	0.962123	24	8.14367	1.01473	24	10.9227
F1RPD7	Uncharacterized protein	SMTN	Uncharacterized protein OS=Sus scrofa OX=9823 GN=SMTN PE=1 SV=2 - [F1RPD7_PIG]	26.26	19	19	31	910	98.704	9.02686	0.928048	31	17.2463	1.02472	31	9.5603	1.13647	31	14.4181	0.957475	31	20.4377	0.895636	31	12.8524	0.977094	31	24.1421	0.903212	31	13.5597	1.06856	31	14.7139
K9IW73	Dihydrolipoyllysine-residue succinyltransferase	DLST-tv1	Dihydrolipoyllysine-residue succinyltransferase OS=Sus scrofa OX=9823 GN=DLST-tv1 PE=2 SV=1 - [K9IW73_PIG]	24.4	11	11	27	455	48.9616	8.82178	0.979292	27	13.0835	0.945248	27	17.7997	0.981466	27	7.22294	1.00551	27	23.8231	1.02582	27	10.4637	0.938238	27	16.9032	0.984127	27	9.53426	0.965356	27	18.875
F1RT87	RAB2A, member RAS oncogene family	RAB2A	RAB2A, member RAS oncogene family OS=Sus scrofa OX=9823 GN=RAB2A PE=1 SV=3 - [F1RT87_PIG]	50.47	4	10	23	212	23.5038	6.53662	0.909534	7	14.0621	0.974299	7	9.38833	0.977308	7	10.2152	1.00119	7	9.12773	1.04689	7	6.13074	0.967134	7	15.5156	1.02454	7	4.06361	1.03122	7	6.11674
A0A0B8RZA8	Poly [ADP-ribose] polymerase	PARP1	Poly [ADP-ribose] polymerase OS=Sus scrofa domesticus OX=9825 GN=PARP1 PE=4 SV=1 - [A0A0B8RZA8_PIG]	26.13	20	20	36	1018	113.306	8.86572	1.02652	36	9.8989	0.973989	36	9.61165	1.04695	36	12.4403	1.0077	36	11.7751	0.966448	36	11.3933	1.03448	36	13.2802	1.00316	36	7.7206	1.00161	36	10.4903
A0A287B311	AP-3 complex subunit beta	AP3B1	AP-3 complex subunit beta OS=Sus scrofa OX=9823 GN=AP3B1 PE=1 SV=1 - [A0A287B311_PIG]	19.72	3	20	39	1090	120.577	5.97314	1.04312	4	17.1749	1.09395	4	3.60296	0.985725	4	14.2435	0.845308	4	16.6747	0.972915	4	3.61791	1.08443	4	6.29878	0.982432	4	4.46918	1.11577	4	11.0756
I3L5B2	40S ribosomal protein S7	RPS7	40S ribosomal protein S7 OS=Sus scrofa OX=9823 GN=RPS7 PE=1 SV=2 - [I3L5B2_PIG]	29.51	6	6	19	183	20.7494	10.0669	1.01577	19	13.8939	1.03294	19	9.83583	0.956467	19	9.57864	1.01163	19	13.9561	0.931158	19	14.6985	1.07122	19	27.2231	1.00813	18	5.20162	0.962398	19	8.78367
A0A287A181	Erythrocyte membrane protein band 4.1 like 3	EPB41L3	Erythrocyte membrane protein band 4.1 like 3 OS=Sus scrofa OX=9823 GN=EPB41L3 PE=1 SV=1 - [A0A287A181_PIG]	38.17	2	24	53	744	83.2408	5.46533	1.13425	5	7.17001	1.06701	5	2.54243	1.07036	5	6.74354	1.03021	5	6.31169	0.901425	5	4.04557	0.824045	5	7.62915	0.855676	5	4.2376	1.22444	5	5.75889
F1SFF4	Uncharacterized protein	RTRAF	Uncharacterized protein OS=Sus scrofa OX=9823 GN=RTRAF PE=1 SV=1 - [F1SFF4_PIG]	50.41	11	11	29	244	28.0477	6.65381	0.952526	29	16.3973	0.968915	29	8.69114	0.978019	29	9.78026	1.1169	29	17.0175	1.00431	29	11.8781	0.939391	29	18.3485	0.997284	29	6.97129	1.09742	29	15.8207
F1RQN6	Meprin A subunit	MEP1A	Meprin A subunit OS=Sus scrofa OX=9823 GN=MEP1A PE=1 SV=3 - [F1RQN6_PIG]	19.94	13	13	31	702	79.6268	5.85889	0.917955	31	13.705	1.18392	31	14.0404	0.901902	31	12.4133	0.89883	31	22.7286	1.18008	31	9.67774	0.990056	31	23.6676	0.98519	31	10.3935	0.936829	31	14.8104
F1SB90	G protein subunit alpha i1	GNAI1	G protein subunit alpha i1 OS=Sus scrofa OX=9823 GN=GNAI1 PE=1 SV=3 - [F1SB90_PIG]	27.68	3	8	28	354	40.3352	5.97314	1.20866	3	7.51676	1.18705	3	0.550313	1.09501	3	2.07718	0.967264	3	1.85784	0.943007	3	18.4824	1.04996	4	32.2723	0.873017	3	6.54289	0.913086	3	9.25558
F1RGA9	Coronin	CORO1C	Coronin OS=Sus scrofa OX=9823 GN=CORO1C PE=1 SV=3 - [F1RGA9_PIG]	31.43	14	15	38	474	53.201	6.93213	0.982248	35	19.3364	0.994589	35	11.8296	1.0515	35	8.97455	1.10641	35	15.5067	0.901086	35	8.9693	0.97892	35	16.9134	0.972644	35	9.7502	1.03472	35	15.306
P00172	Cytochrome b5	CYB5A	Cytochrome b5 OS=Sus scrofa OX=9823 GN=CYB5A PE=1 SV=3 - [CYB5_PIG]	47.76	5	5	21	134	15.3006	5.16064	1.03084	21	15.3558	1.08925	21	11.8253	0.98572	21	14.3303	1.01964	21	10.6331	1.00222	21	12.9771	0.914867	21	14.0627	0.965409	21	8.03986	1.02509	21	9.14059
K9IVQ3	Non-POU domain containing octamer binding	NONO	Non-POU domain containing octamer binding OS=Sus scrofa OX=9823 GN=NONO PE=1 SV=1 - [K9IVQ3_PIG]	34.89	16	17	70	470	54.0692	8.95361	0.999224	68	19.4678	0.996988	67	10.4212	1.05397	68	11.1579	0.951496	68	17.8673	0.966457	67	14.9101	0.991395	68	21.5051	1.04668	68	10.418	0.956191	68	14.2978
F1RZA6	Ring finger protein 213	RNF213	Ring finger protein 213 OS=Sus scrofa OX=9823 GN=RNF213 PE=1 SV=2 - [F1RZA6_PIG]	9.73	13	40	52	4915	555.233	7.02002	1.0333	17	10.732	0.980136	17	10.3142	0.989759	17	10.8862	0.944606	17	7.00392	0.941795	17	14.9083	1.04536	17	12.6746	1.09605	17	7.8075	0.972684	17	8.95562
A0A287BEQ8	Discs large MAGUK scaffold protein 1	DLG1	Discs large MAGUK scaffold protein 1 OS=Sus scrofa OX=9823 GN=DLG1 PE=1 SV=1 - [A0A287BEQ8_PIG]	23.97	13	14	23	801	88.5668	6.40479	0.962248	21	12.3958	1.01932	21	6.60921	0.983873	21	8.00165	1.02862	21	20.3777	0.973112	21	14.55	1.02326	21	13.8894	0.989265	21	16.5682	1.01707	21	9.38165
D3K5N7	ELAV-like protein	ELAVL1	ELAV-like protein OS=Sus scrofa OX=9823 GN=ELAVL1 PE=1 SV=1 - [D3K5N7_PIG]	39.26	10	11	39	326	36.1121	8.88037	0.951217	37	14.8411	0.972103	38	13.4108	0.998123	38	8.92755	1.07724	38	18.6421	0.974048	38	10.4558	0.970228	37	19.4116	1.02469	37	8.92443	1.01354	38	13.5356
A0A286ZW82	Calcium-transporting ATPase	ATP2A3	Calcium-transporting ATPase OS=Sus scrofa OX=9823 GN=ATP2A3 PE=3 SV=1 - [A0A286ZW82_PIG]	21.92	9	16	36	999	109.258	5.71924	1.00185	13	5.96965	0.93502	13	10.0098	1.04006	13	7.58345	1.1081	13	17.0095	0.970551	13	9.83957	0.928381	13	10.2174	1.0258	13	4.80963	1.01957	13	6.26008
Q9N0M7	Micromolar calcium-activated neutral protease 1 isoform B		Micromolar calcium-activated neutral protease 1 isoform B OS=Sus scrofa OX=9823 PE=2 SV=1 - [Q9N0M7_PIG]	38.62	24	24	51	650	73.9871	5.78271	0.952478	50	12.0502	0.936	50	14.2139	0.979969	51	8.85575	0.984127	51	23.4522	1.02892	51	12.3664	1.02369	51	21.5547	1.00345	51	7.48341	1.02729	51	13.2562
F1SM86	Erythrocyte membrane protein band 4.1 like 3	EPB41L3	Erythrocyte membrane protein band 4.1 like 3 OS=Sus scrofa OX=9823 GN=EPB41L3 PE=1 SV=2 - [F1SM86_PIG]	27.27	2	23	47	968	107.321	5.19873	0.788927	2	32.2428	1.14748	2	7.4033	1.19352	2	19.9163	0.677427	2	55.8892	1.1407	2	2.46282	1.28818	2	19.8003	0.912055	2	1.89082	0.900398	2	2.18738
F1RVN1	NADH dehydrogenase [ubiquinone] flavoprotein 1, mitochondrial	NDUFV1	NADH dehydrogenase [ubiquinone] flavoprotein 1, mitochondrial OS=Sus scrofa OX=9823 GN=NDUFV1 PE=1 SV=1 - [F1RVN1_PIG]	43.97	15	15	31	464	50.5377	8.07471	1.07185	31	14.6823	1.01242	31	11.2461	1.00116	31	9.60037	1.08608	31	13.8533	0.940547	31	19.5971	0.854302	31	21.3953	0.970214	31	14.1353	1.07747	31	15.0044
A0A287AJL0	USO1 vesicle transport factor	USO1	USO1 vesicle transport factor OS=Sus scrofa OX=9823 GN=USO1 PE=1 SV=1 - [A0A287AJL0_PIG]	19.96	16	16	25	927	103.946	5.17334	0.849307	25	17.4459	0.904354	25	16.6611	0.929803	25	7.63131	1.0991	25	15.1271	1.05667	25	16.8568	0.97302	25	17.1815	0.983334	25	14.6043	1.09125	25	13.3503
P79274	Long-chain specific acyl-CoA dehydrogenase, mitochondrial	ACADL	Long-chain specific acyl-CoA dehydrogenase, mitochondrial OS=Sus scrofa OX=9823 GN=ACADL PE=2 SV=1 - [ACADL_PIG]	38.37	14	14	29	430	47.9264	7.38623	0.961494	29	13.7545	1.09783	29	10.6099	0.976399	29	12.0162	0.958157	29	11.7382	1.04198	29	11.7124	1.10048	29	14.8656	0.909546	29	9.19512	0.987423	29	13.1378
F2Z545	Elongin C	ELOC	Elongin C OS=Sus scrofa OX=9823 GN=ELOC PE=1 SV=1 - [F2Z545_PIG]	57.14	5	5	17	112	12.465	4.77979	1.02779	17	10.5831	1.04623	17	15.3118	0.987811	17	12.954	1.01584	17	16.0363	1.03591	17	6.99254	1.05675	17	11.3477	0.920029	17	17.5864	0.951332	17	22.7734
Q95272	Myosin heavy chain, cellular (Fragment)		Myosin heavy chain, cellular (Fragment) OS=Sus scrofa OX=9823 PE=2 SV=1 - [Q95272_PIG]	66.14	1	11	41	127	14.9268	10.0522	1.11066	1		1.08429	1		0.956522	1		0.83835	1		1.075	1		1.22012	1		0.934404	1		0.928172	1
Q0QEQ1	Isocitrate dehydrogenase 1 (Fragment)	IDH1	Isocitrate dehydrogenase 1 (Fragment) OS=Sus scrofa OX=9823 GN=IDH1 PE=2 SV=1 - [Q0QEQ1_PIG]	26.46	1	7	21	359	40.5081	6.85889	1.18962	1		0.451117	1		1.34253	1		1.19466	1		0.909293	1		0.87053	1		0.467417	1		1.65391	1
A0A287AVG1	26S proteasome regulatory subunit 8	PSMC5	26S proteasome regulatory subunit 8 OS=Sus scrofa OX=9823 GN=PSMC5 PE=1 SV=1 - [A0A287AVG1_PIG]	56.22	17	19	34	402	45.257	8.41162	1.02945	30	18.4748	1.0341	30	13.3672	0.969344	30	9.04672	0.96356	30	15.1618	1.03667	29	12.4603	1.03308	30	21.2639	1.04208	30	11.3821	1.00106	30	9.44413
A0A287AGT7	Sorting nexin	SNX6	Sorting nexin OS=Sus scrofa OX=9823 GN=SNX6 PE=1 SV=1 - [A0A287AGT7_PIG]	39.16	15	17	36	406	46.5777	6.16357	1.02316	30	10.0072	0.945995	30	12.5892	0.971008	30	9.76654	0.994808	30	17.6725	1.07468	30	16.6226	1.00916	30	19.9871	1.04381	30	8.14009	0.936241	30	14.6994
I3L651	Fibrinogen beta chain	FGB	Fibrinogen beta chain OS=Sus scrofa OX=9823 GN=FGB PE=1 SV=2 - [I3L651_PIG]	37	15	15	25	454	51.6634	8.20654	0.999832	25	12.6395	1.08706	25	9.50357	0.958992	25	7.89056	0.936984	25	15.5398	0.914236	25	9.10606	0.98665	25	10.5208	1.02976	25	8.93906	1.0582	25	10.3318
Q2EHH7	Serine/threonine-protein phosphatase	PPP1CC	Serine/threonine-protein phosphatase OS=Sus scrofa OX=9823 GN=PPP1CC PE=1 SV=1 - [Q2EHH7_PIG]	40.25	1	10	35	323	36.9597	6.53662	0.898477	1		0.872787	1		1.09593	1		1.23097	1		0.987143	1		0.776421	1		1.00673	1		1.16238	1
A0A287ACK3	DAB2, clathrin adaptor protein	DAB2	DAB2, clathrin adaptor protein OS=Sus scrofa OX=9823 GN=DAB2 PE=1 SV=1 - [A0A287ACK3_PIG]	26.6	11	11	28	530	56.6676	7.04932	1.02311	28	14.1579	1.05754	28	15.5139	0.92796	28	7.99488	0.976516	28	18.3365	1.11576	28	12.6951	1.02697	28	9.50554	0.911511	28	12.5045	0.936746	28	18.9923
F2Z567	Ribosomal protein L8	RPL8	Ribosomal protein L8 OS=Sus scrofa OX=9823 GN=RPL8 PE=1 SV=1 - [F2Z567_PIG]	27.24	9	9	26	257	28.0073	11.0337	1.05512	26	14.1622	1.01297	26	12.9969	0.997318	26	11.1521	1.01725	26	17.3762	0.988293	26	18.041	1.01221	26	19.7413	0.988834	26	8.85067	1.02367	26	9.18211
A0A287A096	Eukaryotic translation initiation factor 2 subunit 1	EIF2S1	Eukaryotic translation initiation factor 2 subunit 1 OS=Sus scrofa OX=9823 GN=EIF2S1 PE=1 SV=1 - [A0A287A096_PIG]	34.92	10	10	21	315	36.0854	5.08447	0.944075	21	14.3734	0.943934	21	9.33922	0.948649	21	9.37871	1.04282	21	17.0681	1.02104	21	13.4057	1.05962	21	23.9171	0.965146	21	9.93436	0.992667	21	10.3362
I3LJ87	Uncharacterized protein	RPS2	Uncharacterized protein OS=Sus scrofa OX=9823 GN=RPS2 PE=1 SV=2 - [I3LJ87_PIG]	41.3	14	14	40	293	31.1976	10.2427	1.05484	39	16.2395	1.0834	39	19.353	0.956103	39	10.0475	0.907429	39	10.3283	1.03168	39	11.2106	1.14759	39	13.4185	0.979739	39	7.73286	0.908178	39	9.40781
M3V7Z1	Cytoplasmic FMR1-interacting protein	CYFIP1 tv1	Cytoplasmic FMR1-interacting protein OS=Sus scrofa OX=9823 GN=CYFIP1 tv1 PE=2 SV=1 - [M3V7Z1_PIG]	23.78	14	25	38	1253	145.164	6.90283	0.978654	20	11.4477	0.995498	20	8.44711	1.01224	20	12.8964	1.01662	20	31.7842	0.948584	20	11.4934	1.00591	20	13.7578	1.03117	20	7.96641	1.01678	20	9.13935
Q19KE2	Fatty acid binding protein 5 (Fragment)	FABP5	Fatty acid binding protein 5 (Fragment) OS=Sus scrofa OX=9823 GN=FABP5 PE=2 SV=1 - [Q19KE2_PIG]	75	8	8	26	124	13.9299	6.13818	0.9148	26	18.7377	0.99825	26	10.6454	1.08278	26	10.2401	1.13171	26	32.1238	0.91215	26	20.1665	0.890451	26	36.9506	0.93413	26	13.8613	1.08809	26	22.043
A0A287AKD5	Aromatic-L-amino-acid decarboxylase	DDC	Aromatic-L-amino-acid decarboxylase OS=Sus scrofa OX=9823 GN=DDC PE=3 SV=1 - [A0A287AKD5_PIG]	40.63	16	16	36	448	49.6775	6.97607	0.993632	36	14.7129	1.0768	36	15.8597	0.904392	36	15.3943	0.911819	36	20.8152	1.10468	36	17.5461	1.09288	36	20.1153	0.961723	36	11.964	0.903935	36	11.3472
F1RK58	Heme oxygenase	HMOX2	Heme oxygenase OS=Sus scrofa OX=9823 GN=HMOX2 PE=1 SV=2 - [F1RK58_PIG]	54.42	10	11	34	294	33.5857	5.32568	1.02928	29	20.5845	1.04496	30	11.1283	0.971466	30	12.6498	0.953692	30	10.9713	1.15171	30	16.3396	1.03436	29	12.1389	0.964284	28	12.6335	0.908191	30	10.9747
A0A287BKR9	Uncharacterized protein	LOC100157017	Uncharacterized protein OS=Sus scrofa OX=9823 GN=LOC100157017 PE=1 SV=1 - [A0A287BKR9_PIG]	32.62	9	9	25	328	35.8359	6.26514	1.06356	25	17.9336	1.11652	25	14.6631	0.953635	25	10.0508	0.935719	25	19.9577	1.06843	25	16.1647	1.01437	25	22.2283	0.928986	25	15.2631	0.909935	25	16.7565
K7GR37	Septin 6	SEPT6	Septin 6 OS=Sus scrofa OX=9823 GN=SEPT6 PE=3 SV=2 - [K7GR37_PIG]	44.76	7	14	42	420	47.9905	6.81494	0.980148	12	11.185	0.951261	12	7.82313	1.07111	12	11.0713	1.11033	12	14.3228	0.845218	12	13.37	0.886294	12	9.24288	1.0003	12	8.38514	1.14766	12	10.7436
Q0QEV2	Ribosomal protein L18 (Fragment)	RPL18	Ribosomal protein L18 (Fragment) OS=Sus scrofa OX=9823 GN=RPL18 PE=2 SV=1 - [Q0QEV2_PIG]	40.96	6	6	32	166	18.8777	11.7808	1.06684	32	26.1254	1.02665	32	13.2662	1.04962	32	12.3514	1.01387	32	16.9305	0.909577	32	17.5299	0.944565	32	16.3413	0.976632	32	7.02454	0.998156	32	17.0059
Q2VTP6	Peptidylprolyl isomerase	FKBP1A	Peptidylprolyl isomerase OS=Sus scrofa OX=9823 GN=FKBP1A PE=4 SV=1 - [Q2VTP6_PIG]	41.67	5	5	16	108	11.8881	8.14795	1.03506	16	7.42444	0.981533	16	10.6656	1.03904	16	10.4489	0.82034	16	14.0399	0.970683	16	7.8975	1.35216	16	19.6937	0.962603	16	9.81906	0.914126	16	12.3254
A0A0B8RSA9	Ribosomal protein L7a	RPL7A	Ribosomal protein L7a OS=Sus scrofa domesticus OX=9825 GN=RPL7A PE=4 SV=1 - [A0A0B8RSA9_PIG]	41.35	16	16	35	266	29.977	10.6089	1.02794	35	21.5995	1.02107	35	11.7097	1.00783	35	15.0998	1.00546	35	26.9576	0.932446	35	25.0278	0.974312	35	24.9766	0.99528	35	16.5497	0.977739	35	21.3892
F1RM74	Glyceraldehyde-3-phosphate dehydrogenase	GAPDHS	Glyceraldehyde-3-phosphate dehydrogenase OS=Sus scrofa OX=9823 GN=GAPDHS PE=1 SV=2 - [F1RM74_PIG]	11.69	1	3	15	325	35.497	6.72705	1.29015	4	5.27106	1.19059	4	1.64907	0.989668	4	4.67223	0.781763	4	20.2971	0.904671	4	5.59023	1.04682	4	5.31235	0.908943	4	11.6172	0.924039	4	2.04427
F1S4D5	Kynurenine aminotransferase 3	KYAT3	Kynurenine aminotransferase 3 OS=Sus scrofa OX=9823 GN=KYAT3 PE=1 SV=3 - [F1S4D5_PIG]	29.45	12	12	26	421	47.2231	7.32764	0.9638	26	16.8526	1.00495	26	14.2692	0.970598	26	6.55682	0.983046	26	16.5407	1.01959	26	11.3862	0.974091	26	22.0474	0.990331	26	6.01717	0.985371	26	9.69858
A0A287AQR2	Acyl-CoA synthetase short chain family member 3	ACSS3	Acyl-CoA synthetase short chain family member 3 OS=Sus scrofa OX=9823 GN=ACSS3 PE=1 SV=1 - [A0A287AQR2_PIG]	37.48	17	17	28	627	68.3033	8.80713	1.02361	28	19.5846	1.0586	28	10.8026	0.919479	28	16.5878	0.957039	28	14.5029	1.05133	28	17.2765	1.04436	28	17.4399	1.05216	28	10.2075	0.984304	28	13.3375
A0A287A9G1	Collapsin response mediator protein 1	CRMP1	Collapsin response mediator protein 1 OS=Sus scrofa OX=9823 GN=CRMP1 PE=1 SV=1 - [A0A287A9G1_PIG]	24.13	6	10	26	572	62.1276	6.99072	0.959174	7	8.24292	1.06657	7	9.57117	1.07039	7	16.0424	1.00084	7	3.38081	0.926659	7	7.65968	1.15014	7	12.0898	0.94926	7	14.8075	1.01144	7	7.18434
F1SB53	Uncharacterized protein	PSMC2	Uncharacterized protein OS=Sus scrofa OX=9823 GN=PSMC2 PE=1 SV=2 - [F1SB53_PIG]	47.81	19	19	32	433	48.6031	5.94775	0.955415	32	18.2822	0.998588	32	11.82	0.945598	32	7.63412	0.974221	32	12.9953	1.03526	32	9.00958	1.09423	32	14.6466	1.05933	32	8.93779	0.935704	32	12.1178
K7GP41	Membrane palmitoylated protein 1	MPP1	Membrane palmitoylated protein 1 OS=Sus scrofa OX=9823 GN=MPP1 PE=1 SV=2 - [K7GP41_PIG]	38.41	14	14	33	466	51.8594	6.91748	0.973474	32	14.6028	0.997459	32	9.02537	0.942136	32	10.767	1.01347	32	25.3719	1.1096	32	16.0846	1.01595	32	17.9036	0.996264	32	6.84925	0.977818	32	10.0253
F1RJM2	Endoplasmic reticulum resident protein 29	ERP29	Endoplasmic reticulum resident protein 29 OS=Sus scrofa OX=9823 GN=ERP29 PE=1 SV=2 - [F1RJM2_PIG]	47.89	12	12	32	261	29.2112	7.35693	0.959652	32	13.6247	0.970079	32	19.5615	0.930873	32	9.06559	1.02645	32	30.2892	1.09749	32	17.3889	0.951281	32	31.1204	1.02963	32	8.19676	1.03687	32	19.5088
F2Z5I8	Uncharacterized protein	RAB8A	Uncharacterized protein OS=Sus scrofa OX=9823 GN=RAB8A PE=1 SV=2 - [F2Z5I8_PIG]	35.17	3	8	25	236	26.6136	9.1001	1.00869	5	9.50735	1.13531	5	32.3968	0.957013	5	3.98893	0.687882	5	7.90523	1.04134	5	16.6655	1.16256	5	14.4963	0.978149	5	13.5945	1.09159	5	4.21709
A0A287ANM8	Uncharacterized protein	GATD3A	Uncharacterized protein OS=Sus scrofa OX=9823 GN=GATD3A PE=1 SV=1 - [A0A287ANM8_PIG]	41.61	9	9	25	274	28.8082	8.14795	0.980941	25	22.3778	1.03134	25	12.6135	1.0783	25	26.8543	0.980504	25	23.3884	1.02009	25	23.7663	0.939793	25	23.5696	0.958511	25	12.3402	0.966886	25	27.1422
Q9GKX6	Aldose 1-epimerase	GALM	Aldose 1-epimerase OS=Sus scrofa OX=9823 GN=GALM PE=2 SV=1 - [GALM_PIG]	24.27	7	7	21	342	37.7922	6.80029	0.974391	21	15.356	0.996117	21	11.7787	0.965941	21	11.3858	0.969184	21	15.8123	1.04879	21	11.8139	0.987224	21	22.969	1.00162	21	4.48518	1.00602	21	11.2179
I3LRU5	Ubiquitin specific peptidase 14	USP14	Ubiquitin specific peptidase 14 OS=Sus scrofa OX=9823 GN=USP14 PE=1 SV=2 - [I3LRU5_PIG]	32.99	14	14	31	482	54.6005	5.40186	0.98732	31	11.0755	1.01208	31	14.1909	0.965939	31	10.4884	0.964377	31	15.3575	1.01303	31	9.90324	1.06806	30	18.2808	1.03988	31	9.02995	0.968859	31	12.8462
F1SJR7	Tubulin tyrosine ligase like 12	TTLL12	Tubulin tyrosine ligase like 12 OS=Sus scrofa OX=9823 GN=TTLL12 PE=1 SV=3 - [F1SJR7_PIG]	41.38	18	18	36	580	67.3738	5.66846	0.990653	36	12.0718	0.978818	36	10.992	1.00788	36	12.7048	1.11301	36	16.9127	0.94573	36	16.9204	0.966074	36	20.774	1.01121	36	9.96762	1.05219	36	15.7062
A0A287B4P8	Proteasome 26S subunit, ATPase 4	PSMC4	Proteasome 26S subunit, ATPase 4 OS=Sus scrofa OX=9823 GN=PSMC4 PE=3 SV=1 - [A0A287B4P8_PIG]	32.78	10	11	29	418	47.3365	5.21143	1.085	24	25.3463	0.974011	23	8.78314	1.02698	23	13.658	1.05136	23	18.0239	0.975766	24	13.926	1.0207	24	12.7645	0.933315	24	13.9384	1.01126	23	14.8957
Q0Z8U2	40S ribosomal protein S3	RPS3	40S ribosomal protein S3 OS=Sus scrofa OX=9823 GN=RPS3 PE=1 SV=1 - [RS3_PIG]	68.31	17	17	55	243	26.6714	9.65674	0.947564	53	15.3073	1.01386	53	14.8873	0.974611	53	6.7538	1.01973	53	19.5718	1.00576	53	8.77516	1.01354	53	17.9679	1.01007	53	6.6376	0.990637	53	10.7006
A0A287AW99	Intelectin 2	ITLN2	Intelectin 2 OS=Sus scrofa OX=9823 GN=ITLN2 PE=1 SV=1 - [A0A287AW99_PIG]	33.02	10	10	24	324	36.0371	7.02002	1.02984	24	11.7192	1.44715	24	26.7406	0.838401	24	18.7332	1.09877	24	13.0846	0.959142	24	10.0076	0.871837	24	14.2229	0.704909	24	27.2996	1.01133	24	9.30013
I3L9N5	Proteasome 26S subunit, non-ATPase 5	PSMD5	Proteasome 26S subunit, non-ATPase 5 OS=Sus scrofa OX=9823 GN=PSMD5 PE=1 SV=2 - [I3L9N5_PIG]	34.72	13	13	25	504	56.1472	5.32568	0.96206	25	14.2471	0.992679	25	14.8595	1.00967	25	6.97768	1.11369	25	17.2613	0.955358	25	14.03	0.973566	25	16.1617	0.975322	25	9.72205	0.994158	25	14.0923
A0A287ABG2	Proliferating cell nuclear antigen	PCNA	Proliferating cell nuclear antigen OS=Sus scrofa OX=9823 GN=PCNA PE=1 SV=1 - [A0A287ABG2_PIG]	54.41	8	12	29	261	28.7603	4.69092	0.950044	15	7.41042	0.973162	15	5.53831	0.962771	15	9.90168	1.00319	15	8.83986	0.970411	15	20.3592	0.983426	15	14.5095	0.976003	15	17.4082	1.06146	15	11.0045
A0A287AEH1	Laminin subunit alpha 5	LAMA5	Laminin subunit alpha 5 OS=Sus scrofa OX=9823 GN=LAMA5 PE=4 SV=1 - [A0A287AEH1_PIG]	8.73	24	24	31	3677	395.406	6.7417	1.02747	31	14.0628	1.00983	31	7.14072	1.09558	31	9.79102	1.02241	31	16.6486	0.908352	31	11.9802	1.00168	31	21.9035	0.980192	31	11.21	1.00868	31	13.6854
F1S418	Uncharacterized protein	PRDX3	Uncharacterized protein OS=Sus scrofa OX=9823 GN=PRDX3 PE=1 SV=1 - [F1S418_PIG]	31.8	6	6	21	261	28.4536	7.62061	1.06731	21	21.3085	1.13746	21	13.0944	0.951838	21	15.7095	0.823878	21	10.6851	1.01697	21	10.5779	1.12307	21	14.8444	1.01018	21	5.99159	0.88685	21	8.91382
A0A286ZUS1	RAB8B, member RAS oncogene family	RAB8B	RAB8B, member RAS oncogene family OS=Sus scrofa OX=9823 GN=RAB8B PE=1 SV=1 - [A0A286ZUS1_PIG]	30.58	2	7	24	206	23.5471	8.83643	1.04485	4	10.5164	1.00267	4	7.04187	0.943603	4	6.28619	1.02998	4	4.55233	1.03615	4	7.33713	0.98526	4	9.57326	0.962352	4	5.39827	1.03749	4	7.66363
I3LDR6	Tenascin	TNC	Tenascin OS=Sus scrofa OX=9823 GN=TNC PE=1 SV=2 - [I3LDR6_PIG]	15.87	22	22	37	1928	211.148	5.09717	0.990367	37	15.6902	1.03661	37	9.79152	1.02502	37	15.3253	0.999878	37	16.0962	0.913995	37	10.2773	0.990841	37	16.8634	0.94539	37	10.3475	1.10848	37	13.6844
I3LC25	Lamin B2	LMNB2	Lamin B2 OS=Sus scrofa OX=9823 GN=LMNB2 PE=1 SV=1 - [I3LC25_PIG]	49.21	25	30	62	630	70.4287	5.59229	0.992321	51	12.5973	1.00831	51	10.1592	1.03853	51	9.53627	0.98245	51	15.6805	0.974856	51	12.3183	1.00599	51	19.6432	0.995252	51	8.62991	1.01597	51	14.5872
F1SHD6	Uncharacterized protein	EEF1B2	Uncharacterized protein OS=Sus scrofa OX=9823 GN=EEF1B2 PE=1 SV=1 - [F1SHD6_PIG]	38.67	6	8	22	225	24.7893	4.66553	0.920709	17	16.0291	0.935898	17	16.4498	0.927849	17	7.63006	1.0235	17	22.871	1.08008	17	10.5215	0.976211	17	12.9158	1.00935	17	14.0896	1.04719	17	12.4454
A0A286ZJQ9	Caveolin	CAV1	Caveolin OS=Sus scrofa OX=9823 GN=CAV1 PE=3 SV=1 - [A0A286ZJQ9_PIG]	51.98	9	9	38	177	20.5404	6.02393	0.978017	38	12.2226	1.06388	38	16.747	1.1909	38	12.9113	0.959873	38	11.8573	0.870498	38	20.7532	1.02498	38	12.9185	0.909848	38	13.7318	1.00268	38	20.5476
A0A287AI66	Glycylpeptide N-tetradecanoyltransferase	NMT1	Glycylpeptide N-tetradecanoyltransferase OS=Sus scrofa OX=9823 GN=NMT1 PE=1 SV=1 - [A0A287AI66_PIG]	16.27	7	7	15	467	53.5888	9.05615	1.06603	15	10.7953	0.964103	15	8.20519	0.930732	15	9.30173	0.885392	15	18.1055	1.09655	15	9.63012	1.07321	15	17.8082	1.03188	15	7.52699	0.953204	15	10.4969
D0G773	Isovaleryl Coenzyme A dehydrogenase	IVD	Isovaleryl Coenzyme A dehydrogenase OS=Sus scrofa OX=9823 GN=IVD PE=2 SV=1 - [D0G773_PIG]	33.1	11	11	23	426	46.6497	7.85498	1.01146	23	14.371	1.03722	23	13.2415	0.940779	23	7.99125	0.959134	23	22.6546	1.06028	23	11.0608	1.13136	23	41.9297	1.00019	23	12.7136	0.976477	23	14.8025
A0A286ZQ28	SEC24 homolog C, COPII coat complex component	SEC24C	SEC24 homolog C, COPII coat complex component OS=Sus scrofa OX=9823 GN=SEC24C PE=1 SV=1 - [A0A286ZQ28_PIG]	26.3	20	22	37	1095	118.239	7.09326	1.07161	35	13.6943	1.01948	34	11.9855	0.978305	35	8.74742	1.04897	35	18.0556	1.04104	35	11.2152	0.954455	35	28.5092	1.00669	35	11.7004	1.01027	35	15.1641
F1RZ28	Ribosomal protein S10	RPS10	Ribosomal protein S10 OS=Sus scrofa OX=9823 GN=RPS10 PE=1 SV=2 - [F1RZ28_PIG]	60	14	14	48	165	18.9039	10.2134	0.995959	48	15.1627	1.02094	48	10.3375	0.971847	48	11.4563	0.99484	48	15.0739	1.00484	48	11.4209	1.02986	48	19.5271	0.982266	48	8.99931	0.979262	48	15.9726
A0A287ADK3	Aldehyde dehydrogenase 7 family member A1	ALDH7A1	Aldehyde dehydrogenase 7 family member A1 OS=Sus scrofa OX=9823 GN=ALDH7A1 PE=1 SV=1 - [A0A287ADK3_PIG]	37.13	15	15	26	509	55.4215	7.41553	0.947152	26	11.6266	1.08097	26	11.9668	0.99459	26	6.87442	0.99178	26	11.8274	1.00258	26	14.4952	1.01991	26	17.0538	0.916772	26	10.8369	1.03221	26	9.68788
Q9GJV4	Four and a half LIM domains 1 protein, isoform C	fhl1C	Four and a half LIM domains 1 protein, isoform C OS=Sus scrofa OX=9823 GN=fhl1C PE=2 SV=1 - [Q9GJV4_PIG]	56.08	14	14	63	296	33.6436	8.41162	0.970711	62	11.8131	1.02526	62	8.46036	1.17225	62	7.27381	1.01031	62	12.8111	0.791525	62	17.4543	0.959295	62	18.5278	0.936117	62	11.0925	1.08075	62	10.0343
A0A287BFB8	Glutaredoxin 3	GLRX3	Glutaredoxin 3 OS=Sus scrofa OX=9823 GN=GLRX3 PE=1 SV=1 - [A0A287BFB8_PIG]	32.63	11	11	28	334	37.1731	5.73193	0.995725	28	12.0619	0.981061	28	10.9474	0.95843	28	12.1384	1.00258	28	26.8225	1.00148	28	10.6924	1.06247	28	21.3476	0.997556	28	10.2811	0.982913	28	12.33
A0A287AVP4	Thioredoxin like 1	TXNL1	Thioredoxin like 1 OS=Sus scrofa OX=9823 GN=TXNL1 PE=1 SV=1 - [A0A287AVP4_PIG]	62.41	11	11	26	282	31.5994	4.83057	0.982705	26	14.5009	0.95611	26	12.3118	0.943741	26	11.3004	1.11719	26	11.593	0.984238	26	9.63476	0.941247	26	17.9827	1.00408	26	10.8565	1.06453	26	8.54149
A0A287BDZ6	Fermitin family member 2	FERMT2	Fermitin family member 2 OS=Sus scrofa OX=9823 GN=FERMT2 PE=1 SV=1 - [A0A287BDZ6_PIG]	40.76	26	26	53	687	78.652	6.69775	0.924059	53	17.1086	0.987053	53	12.2625	1.05209	53	7.41411	1.07952	53	19.0652	0.856769	53	16.9431	1.02416	53	20.2182	0.952662	53	11.7266	1.0752	53	15.2609
I3LJW3	Uncharacterized protein	GDPD1	Uncharacterized protein OS=Sus scrofa OX=9823 GN=GDPD1 PE=1 SV=1 - [I3LJW3_PIG]	40.45	11	12	28	314	36.074	8.06006	0.979842	26	15.8254	0.953164	26	15.3064	0.939457	26	8.84981	0.950968	25	12.3866	1.22811	26	10.3766	1.12636	26	24.4038	0.94498	26	7.93155	0.899003	25	9.32261
F1S9K5	Glutamyl-prolyl-tRNA synthetase	EPRS	Glutamyl-prolyl-tRNA synthetase OS=Sus scrofa OX=9823 GN=EPRS PE=1 SV=2 - [F1S9K5_PIG]	35.52	41	42	65	1512	169.912	7.1958	0.996309	63	17.1577	0.982235	63	10.7416	0.990678	62	9.88247	1.02251	63	18.8924	0.982801	63	13.2056	1.01966	63	18.4763	1.0031	63	6.88326	1.04432	63	13.6725
I3LDR9	Caveolae associated protein 2	CAVIN2	Caveolae associated protein 2 OS=Sus scrofa OX=9823 GN=CAVIN2 PE=1 SV=2 - [I3LDR9_PIG]	24.29	10	10	30	424	46.7864	5.19873	0.880992	30	15.4263	1.09069	30	14.0941	1.10567	30	11.3	1.01775	30	18.4662	0.87643	30	10.1445	0.90003	30	16.598	0.990016	30	10.3053	1.08034	30	15.2396
F1RKK1	Fibrillin 2	FBN2	Fibrillin 2 OS=Sus scrofa OX=9823 GN=FBN2 PE=1 SV=3 - [F1RKK1_PIG]	8.96	15	17	23	2802	303.162	4.85596	1.08462	20	18.1865	1.02269	20	12.115	1.0569	20	11.7711	1.08312	20	19.4606	0.881054	20	12.6829	0.90601	20	14.9779	0.880963	20	9.47167	1.02972	20	13.7016
F1RQ08	1-phosphatidylinositol 4,5-bisphosphate phosphodiesterase	PLCB3	1-phosphatidylinositol 4,5-bisphosphate phosphodiesterase OS=Sus scrofa OX=9823 GN=PLCB3 PE=1 SV=3 - [F1RQ08_PIG]	16.63	17	17	31	1233	138.663	6.16357	0.973725	31	13.8554	0.986657	31	11.7451	0.943757	31	12.8929	1.00456	31	23.8401	1.19436	31	15.6509	0.909478	31	24.3151	0.980293	31	8.09248	1.02424	31	13.3008
F2Z5G2	Structural maintenance of chromosomes protein	SMC3	Structural maintenance of chromosomes protein OS=Sus scrofa OX=9823 GN=SMC3 PE=1 SV=3 - [F2Z5G2_PIG]	24.82	27	27	38	1217	141.454	7.18115	0.966387	38	17.7081	1.02429	38	9.80338	1.02976	38	11.7494	0.984419	38	15.3791	0.949987	38	17.3795	1.0039	38	18.7667	0.98248	38	8.80054	0.985393	38	10.994
F1RGC9	Proteasome 26S subunit, non-ATPase 13	PSMD13	Proteasome 26S subunit, non-ATPase 13 OS=Sus scrofa OX=9823 GN=PSMD13 PE=1 SV=1 - [F1RGC9_PIG]	45.48	16	16	25	376	42.8401	5.69385	0.936856	25	19.5646	0.974286	25	9.51489	0.939078	25	7.45636	0.970667	25	12.8285	1.03657	25	10.3306	1.06622	25	16.0033	1.05676	25	9.75706	0.963573	25	17.285
F1S847	Internexin neuronal intermediate filament protein alpha	INA	Internexin neuronal intermediate filament protein alpha OS=Sus scrofa OX=9823 GN=INA PE=1 SV=1 - [F1S847_PIG]	20.84	7	10	26	499	55.3583	5.40186	1.01715	9	44.1644	1.08527	9	13.7794	1.15144	9	2.71476	1.18239	9	27.7022	0.92407	9	4.65952	0.841717	9	9.2626	0.931655	9	14.3582	0.893132	9	21.4167
F1SFF3	Nidogen 2	NID2	Nidogen 2 OS=Sus scrofa OX=9823 GN=NID2 PE=1 SV=3 - [F1SFF3_PIG]	22.56	23	25	47	1343	147.965	5.69385	0.984942	44	17.1532	0.990706	44	9.95963	1.11229	44	13.5843	0.999835	44	20.0443	0.89511	44	16.1954	0.931177	44	16.6102	1.01353	44	11.4816	1.05723	44	15.8613
P49924	Fatty acid-binding protein, liver	FABP1	Fatty acid-binding protein, liver OS=Sus scrofa OX=9823 GN=FABP1 PE=2 SV=1 - [FABPL_PIG]	67.72	2	6	22	127	14.0983	7.18115	1.12547	9	5.44179	1.49801	10	29.9705	0.655897	10	46.3938	0.793014	10	36.7295	1.18914	10	22.6675	1.15452	10	8.04773	0.916036	10	19.3765	0.835896	10	18.6202
A0A287APZ8	Superoxide dismutase	SOD2	Superoxide dismutase OS=Sus scrofa OX=9823 GN=SOD2 PE=1 SV=1 - [A0A287APZ8_PIG]	33.5	9	9	31	197	22.0332	8.41162	1.05188	31	11.6217	1.03572	31	12.3306	1.0072	31	16.3604	0.944056	31	20.3614	1.08709	31	13.3035	1.00723	31	18.9042	0.951804	31	11.2611	1.01152	31	7.12149
C0LZL0	Fascin	FSCN1	Fascin OS=Sus scrofa OX=9823 GN=FSCN1 PE=1 SV=1 - [C0LZL0_PIG]	38.95	18	18	36	493	54.649	6.48096	0.951373	36	13.1471	0.947437	36	12.5968	1.05189	36	9.62899	1.08878	36	18.0553	0.914935	36	8.15526	0.916376	36	17.6962	1.04435	36	6.71041	1.07159	36	12.7016
A0A287BRY0	Tropomyosin alpha-1 chain	TPM1	Tropomyosin alpha-1 chain OS=Sus scrofa OX=9823 GN=TPM1 PE=1 SV=1 - [A0A287BRY0_PIG]	60.08	4	25	63	248	28.6997	4.76709	1.03082	4	9.95655	1.01625	4	7.58304	1.011	4	7.44721	1.00687	4	10.2999	0.989207	4	8.9144	1.00178	4	6.40549	1.05426	4	1.22563	0.963178	4	2.36051
A0A286ZIU2	Chloride intracellular channel protein	CLIC5	Chloride intracellular channel protein OS=Sus scrofa OX=9823 GN=CLIC5 PE=1 SV=1 - [A0A286ZIU2_PIG]	59.92	8	11	16	252	28.4816	5.78271	0.991399	11	11.4831	1.13399	11	10.1457	0.967764	11	4.00184	0.928971	11	10.6548	1.11164	11	9.48229	1.08168	11	7.31553	0.971124	11	7.41851	0.969826	11	7.53822
I3L7E5	DNA helicase	MCM3	DNA helicase OS=Sus scrofa OX=9823 GN=MCM3 PE=1 SV=2 - [I3L7E5_PIG]	33.66	22	22	35	808	90.913	5.80811	1.01369	35	7.25163	0.98093	35	7.63874	1.01839	35	15.5458	1.03707	35	16.1762	0.947287	35	11.7682	1.07295	35	23.4918	0.986418	35	6.1151	1.03917	35	11.5925
Q52NJ3	GTP-binding protein SAR1a	SAR1A	GTP-binding protein SAR1a OS=Sus scrofa OX=9823 GN=SAR1A PE=2 SV=1 - [SAR1A_PIG]	36.87	3	6	20	198	22.3945	6.68311	0.963404	10	19.7235	1.04228	10	17.4645	0.904487	10	16.0737	1.15295	10	16.4533	1.00318	9	6.72981	0.870942	10	20.629	1.01554	10	10.1588	0.992102	10	13.4026
Q2YGT9	60S ribosomal protein L6	RPL6	60S ribosomal protein L6 OS=Sus scrofa OX=9823 GN=RPL6 PE=1 SV=3 - [RL6_PIG]	51.06	15	15	46	284	32.1704	10.7261	1.01101	46	13.5947	1.00811	46	12.0381	0.983022	46	14.1932	0.993643	46	19.507	1.00736	46	16.5922	1.08312	46	33.9794	0.949987	46	13.41	1.00221	46	17.4828
A0A287BPI1	Electron transfer flavoprotein-ubiquinone oxidoreductase, mitochondrial	ETFDH	Electron transfer flavoprotein-ubiquinone oxidoreductase, mitochondrial OS=Sus scrofa OX=9823 GN=ETFDH PE=1 SV=1 - [A0A287BPI1_PIG]	34.04	16	16	35	617	68.5918	7.43018	1.0157	35	9.68436	1.04009	35	7.76804	0.999203	35	9.2882	0.991378	35	11.4598	1.00719	35	13.6369	1.0082	35	14.8199	1.01191	35	8.94981	0.997711	35	8.80018
F1SM20	UDP-glucuronosyltransferase	UGT1A6	UDP-glucuronosyltransferase OS=Sus scrofa OX=9823 GN=UGT1A6 PE=1 SV=2 - [F1SM20_PIG]	16.89	2	8	24	533	59.0145	8.70459	0.960227	5	15.5861	1.15497	5	30.7482	0.942491	5	6.16238	1.0868	5	2.78105	0.935707	5	10.9081	0.968349	5	7.81784	0.926486	5	12.0516	1.11063	5	6.28437
F1RS45	DNA topoisomerase 2	TOP2B	DNA topoisomerase 2 OS=Sus scrofa OX=9823 GN=TOP2B PE=1 SV=3 - [F1RS45_PIG]	23.12	23	34	51	1613	181.736	8.19189	0.996143	32	7.89344	0.953283	32	8.13173	0.956645	32	4.81873	0.963749	32	8.97998	1.04616	32	9.82895	1.08661	32	17.5789	1.05803	32	5.04473	0.97834	32	8.68801
I3L7B9	Uncharacterized protein	LOC100739508	Uncharacterized protein OS=Sus scrofa OX=9823 GN=LOC100739508 PE=1 SV=2 - [I3L7B9_PIG]	33.16	4	6	13	193	21.7474	7.10791	1.05555	4	10.8587	0.868309	4	2.52438	1.01492	4	16.4023	0.862727	4	9.29431	1.06683	4	10.275	1.11005	4	4.23308	1.15856	4	2.13928	0.868602	4	9.94308
A0A286ZPR1	Adaptor related protein complex 2 subunit mu 1	AP2M1	Adaptor related protein complex 2 subunit mu 1 OS=Sus scrofa OX=9823 GN=AP2M1 PE=1 SV=1 - [A0A286ZPR1_PIG]	30.48	12	13	35	433	49.3579	9.53955	0.949718	33	13.2655	0.936012	33	12.1771	1.02614	33	7.07407	1.12965	33	10.5675	1.02376	33	15.0226	0.95701	33	18.721	1.0053	33	9.33641	1.04138	33	12.8185
F1SAL4	Meprin A subunit	MEP1B	Meprin A subunit OS=Sus scrofa OX=9823 GN=MEP1B PE=1 SV=3 - [F1SAL4_PIG]	30.81	15	15	46	701	79.3454	5.22412	1.03668	46	22.7821	1.09039	46	18.1066	0.923372	46	13.6803	0.924729	46	31.8542	1.05512	46	14.3248	1.03547	46	29.1326	0.971932	46	13.7526	0.972969	46	17.8388
B3STX9	Prothrombin		Prothrombin OS=Sus scrofa OX=9823 PE=2 SV=1 - [B3STX9_PIG]	27.77	14	14	23	623	69.9372	5.77002	0.995614	23	14.4194	1.05947	23	10.5736	1.11873	23	13.2293	0.947287	23	21.0423	0.914913	23	14.4576	0.972206	23	21.1261	1.00653	23	12.4116	0.998117	23	10.6454
F1SC82	Myoferlin	MYOF	Myoferlin OS=Sus scrofa OX=9823 GN=MYOF PE=1 SV=3 - [F1SC82_PIG]	16.48	26	26	34	2057	233.897	6.06201	1.02803	34	11.1782	1.00301	34	7.03674	1.05187	34	8.3722	0.96019	34	10.5259	0.975851	34	9.75048	1.00442	34	13.1348	1.00955	34	9.19147	1.03105	34	8.41953
F2Z5V0	tRNA-splicing ligase RtcB homolog	RTCB	tRNA-splicing ligase RtcB homolog OS=Sus scrofa OX=9823 GN=RTCB PE=3 SV=1 - [F2Z5V0_PIG]	36.04	17	17	36	505	55.1749	7.2251	0.982731	36	12.0267	0.979951	36	14.4466	0.978316	36	8.68584	1.01265	36	15.5964	1.01615	36	10.2405	1.00803	36	15.2788	1.04189	36	7.93226	1.03967	36	9.8429
A0A287BIV4	Proteasome subunit alpha type	PSMA4	Proteasome subunit alpha type OS=Sus scrofa OX=9823 GN=PSMA4 PE=1 SV=1 - [A0A287BIV4_PIG]	47.89	11	11	26	261	29.4652	7.72314	0.962153	26	8.1135	0.944097	26	7.4051	0.958138	26	10.4432	1.00072	26	19.1146	1.02777	26	10.2408	1.02856	26	21.5731	1.07063	26	10.3585	0.982972	26	10.7783
F1S5L7	Programmed cell death 4	PDCD4	Programmed cell death 4 OS=Sus scrofa OX=9823 GN=PDCD4 PE=1 SV=3 - [F1S5L7_PIG]	36.3	13	13	26	460	50.8275	5.24951	0.969739	26	11.0843	1.08791	26	12.166	0.936784	26	11.085	0.969239	26	19.061	1.14562	26	11.8092	1.10018	26	18.7601	0.96892	26	7.62879	0.922696	26	12.0806
A0A287BHY1	Transcription elongation factor A1	TCEA1	Transcription elongation factor A1 OS=Sus scrofa OX=9823 GN=TCEA1 PE=1 SV=1 - [A0A287BHY1_PIG]	49.17	13	13	24	301	33.8139	8.38232	0.981865	24	16.0623	0.96418	24	8.18383	1.02709	24	10.8239	1.09986	24	18.7216	0.998908	24	14.2856	1.0283	24	18.0288	0.987461	24	9.46397	1.00484	24	8.53172
F1RSM2	Proteasome 26S subunit, non-ATPase 12	PSMD12	Proteasome 26S subunit, non-ATPase 12 OS=Sus scrofa OX=9823 GN=PSMD12 PE=1 SV=1 - [F1RSM2_PIG]	33.33	13	13	24	456	52.9906	7.35693	0.990868	24	11.8927	0.969183	24	13.5887	0.971236	24	10.8506	1.01627	24	27.6792	0.952633	24	17.2491	1.03714	24	13.8645	1.01534	24	10.1981	1.01079	24	14.5796
Q06AU6	Ras-related protein Rab-5A	RAB5A	Ras-related protein Rab-5A OS=Sus scrofa OX=9823 GN=RAB5A PE=2 SV=1 - [RAB5A_PIG]	46.98	4	7	15	215	23.7319	8.06006	0.919722	4	12.9581	0.889156	4	18.3204	1.03338	4	1.43835	1.03485	4	19.3106	1.01802	4	6.31866	1.08497	4	9.5268	0.911086	4	17.5435	1.03527	4	17.3312
A0A286ZJQ4	Microtubule associated protein 1B	MAP1B	Microtubule associated protein 1B OS=Sus scrofa OX=9823 GN=MAP1B PE=1 SV=1 - [A0A286ZJQ4_PIG]	11.66	19	20	34	2452	268.164	4.75439	1.00248	30	11.9789	1.02337	30	10.5372	1.06093	30	7.02191	0.994835	30	13.1494	0.937942	30	17.982	0.928282	30	21.7425	0.975999	30	9.12058	1.04439	30	11.0766
F1SC47	Delta-1-pyrroline-5-carboxylate synthase	ALDH18A1	Delta-1-pyrroline-5-carboxylate synthase OS=Sus scrofa OX=9823 GN=ALDH18A1 PE=1 SV=1 - [F1SC47_PIG]	34.47	23	23	50	795	87.0314	7.03467	0.966491	50	13.7075	1.02139	50	11.5613	0.918674	50	10.3956	1.08572	50	21.7499	1.02759	50	11.2621	1.06751	50	24.0893	0.991988	50	6.78391	0.966228	50	14.3172
A0A286ZTD8	CRK proto-oncogene, adaptor protein	CRK	CRK proto-oncogene, adaptor protein OS=Sus scrofa OX=9823 GN=CRK PE=1 SV=1 - [A0A286ZTD8_PIG]	47.04	11	11	15	304	33.7889	5.42725	0.962277	15	10.9348	1.05055	15	18.7108	1.09257	15	14.544	1.06347	15	12.9288	0.889235	15	14.017	0.979716	15	23.3218	0.976784	15	12.9767	1.06064	15	14.5533
F1RZZ1	Uncharacterized protein	TBCD	Uncharacterized protein OS=Sus scrofa OX=9823 GN=TBCD PE=1 SV=3 - [F1RZZ1_PIG]	21.89	21	21	30	1197	132.334	6.68311	1.01262	30	11.6221	1.00825	30	12.5925	1.00466	30	13.7303	1.01456	30	22.424	0.958458	30	11.8137	1.04814	30	23.4768	1.00368	30	7.71493	0.982011	30	16.9129
I3LIM2	UDP-glucose 6-dehydrogenase	UGDH	UDP-glucose 6-dehydrogenase OS=Sus scrofa OX=9823 GN=UGDH PE=1 SV=1 - [I3LIM2_PIG]	37.25	15	15	24	494	55.0344	7.12256	0.959501	24	18.5291	0.985368	24	9.07288	0.972898	24	10.6862	1.03656	24	23.8932	1.02003	24	14.3877	1.02741	24	15.0391	0.971758	24	5.34883	1.10403	24	8.34317
F1S5A8	Uncharacterized protein	DHX15	Uncharacterized protein OS=Sus scrofa OX=9823 GN=DHX15 PE=1 SV=1 - [F1S5A8_PIG]	32.83	22	23	37	795	90.8752	7.45947	0.93073	36	10.2289	0.977512	36	13.1034	0.987266	36	9.68467	1.04504	36	16.1491	1.02458	36	10.336	1.00262	36	25.5466	1.01685	36	7.99179	1.01302	36	11.6003
F1SID4	Proteasome 26S subunit, ATPase 3	PSMC3	Proteasome 26S subunit, ATPase 3 OS=Sus scrofa OX=9823 GN=PSMC3 PE=1 SV=2 - [F1SID4_PIG]	52.71	19	19	37	442	49.5426	5.18604	0.989598	37	15.9663	0.972093	37	14.4024	0.963015	37	12.7572	0.881444	37	19.4005	1.02164	37	18.2188	1.11473	37	24.8279	1.03378	37	9.47088	0.897864	37	11.5931
F1RMH7	Unc-45 myosin chaperone A	UNC45A	Unc-45 myosin chaperone A OS=Sus scrofa OX=9823 GN=UNC45A PE=1 SV=2 - [F1RMH7_PIG]	26.8	19	19	32	929	101.714	6.46826	0.967331	31	10.2496	0.992168	31	12.3245	0.956966	31	10.598	0.98066	31	15.0285	1.00445	31	11.1931	1.10794	31	12.9153	1.03498	31	6.33416	1.01974	32	10.3071
P23687	Prolyl endopeptidase	PREP	Prolyl endopeptidase OS=Sus scrofa OX=9823 GN=PREP PE=1 SV=1 - [PPCE_PIG]	38.87	22	22	43	710	80.718	5.84619	0.977886	43	10.7406	0.98831	42	11.7906	1.01322	43	5.79088	0.949125	43	15.4301	1.03442	43	11.4758	1.06601	43	15.1204	1.03103	43	9.86693	0.957165	43	13.4207
Q95333	Xaa-Pro aminopeptidase 2	XPNPEP2	Xaa-Pro aminopeptidase 2 OS=Sus scrofa OX=9823 GN=XPNPEP2 PE=1 SV=1 - [XPP2_PIG]	18.72	13	13	23	673	75.7079	5.41455	1.10333	23	12.5343	0.982848	22	17.345	0.990432	23	14.1573	0.920833	23	20.7958	1.09252	23	13.0381	1.15824	23	16.318	0.997535	23	6.01458	0.840692	23	13.0172
A0A287ALB2	SWI/SNF related, matrix associated, actin dependent regulator of chromatin subfamily c member 2	SMARCC2	SWI/SNF related, matrix associated, actin dependent regulator of chromatin subfamily c member 2 OS=Sus scrofa OX=9823 GN=SMARCC2 PE=1 SV=1 - [A0A287ALB2_PIG]	16.37	10	12	20	1063	118.655	5.56689	1.09831	18	11.2376	0.952253	18	10.3298	1.06412	18	14.1319	0.989207	18	11.3292	0.979146	18	16.3979	1.02015	18	11.7261	0.980961	18	9.36558	0.977504	18	11.522
P00503	Aspartate aminotransferase, cytoplasmic	GOT1	Aspartate aminotransferase, cytoplasmic OS=Sus scrofa OX=9823 GN=GOT1 PE=1 SV=3 - [AATC_PIG]	46	14	14	31	413	46.4456	7.1958	0.966597	31	17.0574	1.02087	31	12.5497	0.945087	31	9.58442	0.97674	31	15.0018	0.953873	31	14.6228	1.05019	31	27.038	1.01568	31	9.64161	1.01617	31	13.2622
F2Z5Q2	Uncharacterized protein	RPL24	Uncharacterized protein OS=Sus scrofa OX=9823 GN=RPL24 PE=1 SV=3 - [F2Z5Q2_PIG]	50.32	11	11	30	157	17.7679	11.2534	0.97392	30	15.731	1.00635	30	12.4203	0.962523	30	9.0582	1.06076	30	17.3103	0.993673	30	12.3626	0.904654	30	22.6415	1.03072	30	7.55699	0.989359	30	10.2805
A0A287A4F2	Splicing factor proline and glutamine rich	SFPQ	Splicing factor proline and glutamine rich OS=Sus scrofa OX=9823 GN=SFPQ PE=4 SV=1 - [A0A287A4F2_PIG]	28.92	21	21	48	702	75.4553	9.43701	1.03314	48	18.603	0.957517	48	16.8923	1.02467	48	11.8655	0.982122	48	18.1858	1.01599	48	19.4904	1.0199	47	19.1618	1.04895	48	10.6847	1.0253	48	18.6016
K7GLU6	Aminopeptidase	ERAP1	Aminopeptidase OS=Sus scrofa OX=9823 GN=ERAP1 PE=1 SV=2 - [K7GLU6_PIG]	24.65	20	20	38	941	107.422	6.02393	0.99202	38	11.4857	0.889744	38	7.14032	0.969063	38	8.79478	0.993242	38	14.794	1.07657	38	15.1702	1.04333	38	14.3315	0.984661	38	10.0983	1.0411	38	8.28614
Q95250	Membrane-associated progesterone receptor component 1	PGRMC1	Membrane-associated progesterone receptor component 1 OS=Sus scrofa OX=9823 GN=PGRMC1 PE=1 SV=3 - [PGRC1_PIG]	45.88	8	9	35	194	21.5957	4.70361	1.10837	33	12.3544	1.04156	33	10.6893	1.02317	33	12.7692	0.902442	33	15.9779	1.05173	33	4.55993	1.11105	33	22.4009	0.936376	33	11.6972	0.89134	33	12.3356
A0A287AP66	Uncharacterized protein	RPL12	Uncharacterized protein OS=Sus scrofa OX=9823 GN=RPL12 PE=1 SV=1 - [A0A287AP66_PIG]	54.55	6	6	21	165	17.8075	9.42236	1.01967	21	13.911	1.02576	21	11.5576	1.04379	21	10.9088	1.03761	21	22.4735	0.9165	21	9.89911	0.89443	21	19.5379	0.971945	21	5.99718	1.06205	21	8.8741
A0A287AN95	PDZ and LIM domain 5	PDLIM5	PDZ and LIM domain 5 OS=Sus scrofa OX=9823 GN=PDLIM5 PE=1 SV=1 - [A0A287AN95_PIG]	31.6	15	15	31	595	63.4373	8.36768	0.948906	31	17.8863	1.00456	31	15.7622	0.984196	31	20.1222	1.0065	31	15.9859	1.08714	31	11.7267	1.1154	31	10.1303	0.980065	31	10.1257	0.973514	31	13.7135
F1RXA7	Proteasome 26S subunit, non-ATPase 3	PSMD3	Proteasome 26S subunit, non-ATPase 3 OS=Sus scrofa OX=9823 GN=PSMD3 PE=1 SV=3 - [F1RXA7_PIG]	40.26	21	21	40	534	60.9286	8.44092	0.984463	40	13.3891	1.00426	40	6.82794	0.961108	40	10.64	0.910772	40	13.1133	1.06081	40	11.1928	1.0566	40	16.5136	1.04527	40	7.29826	0.938962	40	11.3981
F1S3A1	Cadherin related family member 2	CDHR2	Cadherin related family member 2 OS=Sus scrofa OX=9823 GN=CDHR2 PE=1 SV=2 - [F1S3A1_PIG]	14.17	14	14	25	1200	130.422	4.50049	0.944555	25	12.3498	1.03475	25	11.9525	0.893692	25	9.23017	0.918624	25	16.4537	1.11796	25	13.8196	1.04405	25	20.672	0.987436	25	8.69877	0.98572	25	12.5082
A0A287B4R3	40S ribosomal protein S17	RPS17	40S ribosomal protein S17 OS=Sus scrofa OX=9823 GN=RPS17 PE=1 SV=1 - [A0A287B4R3_PIG]	56.3	8	8	30	135	15.5114	9.84717	0.979072	30	17.3267	0.983493	30	13.5919	1.02699	30	12.8977	1.27455	30	21.8526	0.845286	30	26.9535	0.892557	30	34.7494	0.884409	30	14.4258	1.09574	30	17.7211
B5APU6	Actin-related protein 2/3 complex subunit	ARPC1B	Actin-related protein 2/3 complex subunit OS=Sus scrofa OX=9823 GN=ARPC1B PE=1 SV=1 - [B5APU6_PIG]	37.37	11	11	25	372	40.9484	8.25049	1.11458	25	25.178	0.893071	25	17.2039	0.991965	25	11.3378	1.0586	25	23.9999	0.912426	25	10.726	0.940996	25	19.4401	0.989161	25	13.9901	1.00696	25	15.0439
Q9TV77	130 kDa regulatory subunit of myosin phosphatase (Fragment)		130 kDa regulatory subunit of myosin phosphatase (Fragment) OS=Sus scrofa OX=9823 PE=2 SV=1 - [Q9TV77_PIG]	18.53	11	11	19	815	89.6295	5.38916	1.0004	19	7.51578	1.02379	19	6.95575	1.0647	19	15.3592	1.02795	19	11.7923	0.954117	19	7.72528	0.989877	19	16.861	0.966025	19	8.62799	1.01719	19	18.5841
A0A286ZL94	Uncharacterized protein	SQOR	Uncharacterized protein OS=Sus scrofa OX=9823 GN=SQOR PE=1 SV=1 - [A0A286ZL94_PIG]	37.5	17	17	33	424	47.5354	9.11475	1.00677	33	8.06158	0.966687	33	8.1739	1.0318	33	9.55643	1.03397	33	22.3666	1.01673	33	17.7224	0.969615	33	16.5255	0.972629	33	7.66324	1.02253	33	11.6209
I3LQH7	Biliverdin reductase B	BLVRB	Biliverdin reductase B OS=Sus scrofa OX=9823 GN=BLVRB PE=1 SV=2 - [I3LQH7_PIG]	57.77	9	9	18	206	22.1994	6.85889	0.930219	18	15.9487	1.01766	18	11.0129	1.07997	18	13.6891	1.18342	18	22.0786	0.966349	18	16.7204	0.783535	18	32.5486	0.997775	18	11.1391	1.04812	18	10.2938
F1RX66	Glutathione reductase	GSR	Glutathione reductase OS=Sus scrofa OX=9823 GN=GSR PE=1 SV=3 - [F1RX66_PIG]	34.87	12	12	25	519	56.1656	8.26514	1.03828	25	17.4705	0.983755	25	11.4651	1.01346	25	9.10731	0.988722	25	26.3622	1.00265	25	15.4538	1.04666	25	15.9985	1.00456	25	7.11265	0.983971	25	15.5042
A0A287ALZ4	Actin-related protein 2/3 complex subunit 3	ARPC3	Actin-related protein 2/3 complex subunit 3 OS=Sus scrofa OX=9823 GN=ARPC3 PE=1 SV=1 - [A0A287ALZ4_PIG]	40	6	6	20	155	17.7969	8.51416	0.952383	20	20.0998	0.916053	20	10.734	0.925	20	11.8176	1.15266	20	34.3002	0.97248	20	22.8931	1.01682	20	22.4837	1.00473	20	12.6342	0.985961	20	12.1385
P22411	Dipeptidyl peptidase 4	DPP4	Dipeptidyl peptidase 4 OS=Sus scrofa OX=9823 GN=DPP4 PE=1 SV=3 - [DPP4_PIG]	23.5	18	18	33	766	88.1864	6.1001	1.06589	33	16.3443	0.890246	33	11.7957	1.04851	33	4.26684	0.917043	33	15.8328	1.0967	33	8.11831	0.963045	33	12.9001	1.0339	33	8.41104	1.02375	33	12.3897
A0A287AR67	Sorcin	SRI	Sorcin OS=Sus scrofa OX=9823 GN=SRI PE=1 SV=1 - [A0A287AR67_PIG]	58.47	8	8	24	183	20.3318	5.33838	0.91069	23	14.5875	1.01038	23	10.7869	0.962185	24	9.67791	1.01874	24	13.0999	1.14606	24	10.7588	0.937597	24	20.1809	1.01821	24	8.39322	0.979131	24	11.3147
P04404	Chromogranin-A (Fragment)	CHGA	Chromogranin-A (Fragment) OS=Sus scrofa OX=9823 GN=CHGA PE=1 SV=2 - [CMGA_PIG]	44.39	18	18	26	446	49.2928	4.62744	0.972585	26	13.8585	1.08393	26	10.9424	0.96347	26	10.5542	1.02162	26	23.1789	1.12843	26	18.405	0.999923	26	28.6567	0.920461	26	12.6351	0.992768	26	15.1369
A0A287AEC2	Uncharacterized protein	CDH1	Uncharacterized protein OS=Sus scrofa OX=9823 GN=CDH1 PE=1 SV=1 - [A0A287AEC2_PIG]	10	8	8	13	870	96.1951	4.89404	1.02734	13	17.1945	1.0454	13	4.26853	0.917161	13	11.1897	0.911713	13	19.7347	1.11862	13	12.2602	1.10956	13	24.4141	1.03124	13	11.4579	0.921502	13	9.74665
F1SI09	Uncharacterized protein	PPP1R7	Uncharacterized protein OS=Sus scrofa OX=9823 GN=PPP1R7 PE=1 SV=2 - [F1SI09_PIG]	31.11	9	9	18	360	41.3696	4.99561	0.968015	18	11.2939	0.996393	18	9.39467	0.988768	18	7.93108	0.982249	18	25.7547	1.00617	18	14.9828	1.08316	18	26.1008	0.949764	18	16.5969	0.963823	18	14.2861
A0A287ARZ1	Thioredoxin domain containing 5	TXNDC5	Thioredoxin domain containing 5 OS=Sus scrofa OX=9823 GN=TXNDC5 PE=1 SV=1 - [A0A287ARZ1_PIG]	33.86	12	13	37	440	47.9599	6.37939	1.18836	36	17.0294	1.00086	36	13.3792	1.03872	36	14.1313	0.956751	36	19.2012	0.947993	36	15.5447	0.977743	36	16.8974	0.922385	36	13.9679	0.945868	36	16.6179
A0A286ZPT6	Uncharacterized protein	NDUFV2	Uncharacterized protein OS=Sus scrofa OX=9823 GN=NDUFV2 PE=1 SV=1 - [A0A286ZPT6_PIG]	53.88	10	10	23	232	25.5271	7.38623	1.03221	23	17.5479	0.90386	23	12.68	1.00947	23	7.5521	1.05447	23	21.8217	1.01161	23	12.8291	0.965682	23	22.8183	1.00385	23	13.4195	1.03319	23	13.8918
F1SLA7	SRP receptor subunit beta	SRPRB	SRP receptor subunit beta OS=Sus scrofa OX=9823 GN=SRPRB PE=1 SV=3 - [F1SLA7_PIG]	33.95	7	7	11	271	29.8549	9.46631	1.03963	11	24.4157	1.06178	11	4.64983	0.908956	11	6.85233	0.918855	11	7.53692	1.1437	11	19.902	1.13255	11	7.69103	1.09872	11	15.9091	0.91659	11	7.71536
B1PK16	Alpha-galactosidase		Alpha-galactosidase OS=Sus scrofa OX=9823 PE=2 SV=1 - [B1PK16_PIG]	23.36	2	9	23	411	46.4031	5.94775	0.940557	3	10.684	0.941546	3	2.5429	0.933394	3	13.7326	0.950327	3	14.5546	1.11238	3	11.2419	0.780393	3	9.38318	1.16175	3	4.35405	1.01975	3	1.97919
F1RKW8	Proteasome 26S subunit, non-ATPase 11	PSMD11	Proteasome 26S subunit, non-ATPase 11 OS=Sus scrofa OX=9823 GN=PSMD11 PE=1 SV=2 - [F1RKW8_PIG]	38.57	14	14	25	420	47.292	6.66846	1.02192	25	10.4307	1.0541	25	16.1196	0.98973	25	13.4003	0.974045	25	13.0455	1.00693	25	13.7543	1.05299	25	9.85172	1.03602	25	7.53488	0.94698	25	6.63874
Q9TSX9	Peroxiredoxin-6	PRDX6	Peroxiredoxin-6 OS=Sus scrofa OX=9823 GN=PRDX6 PE=2 SV=3 - [PRDX6_PIG]	58.48	13	13	36	224	25.0211	6.01123	0.996058	34	19.5014	1.05663	35	15.7082	0.951499	35	14.5212	0.951717	35	29.7012	1.17602	35	23.7542	0.878848	34	29.5799	0.983073	34	15.6648	1.00773	35	22.0212
A0A287AGG3	Proteasome subunit beta	PSMB5	Proteasome subunit beta OS=Sus scrofa OX=9823 GN=PSMB5 PE=1 SV=1 - [A0A287AGG3_PIG]	42.91	11	11	18	275	30.1411	6.93213	1.03045	18	19.5359	1.01456	18	9.75806	1.00633	18	6.8611	0.974316	18	22.6309	1.05442	18	15.8323	1.01657	18	19.6534	0.955121	18	10.4743	0.954379	18	17.4817
F1S1V1	Sjogren syndrome antigen B	SSB	Sjogren syndrome antigen B OS=Sus scrofa OX=9823 GN=SSB PE=1 SV=3 - [F1S1V1_PIG]	43.14	22	22	51	401	47.2381	9.94971	0.989716	51	13.6909	1.0082	51	12.7755	0.991696	51	10.0602	0.998114	51	13.4144	0.980465	51	12.7988	1.06611	51	18.0208	1.04384	51	7.04815	0.968378	51	11.8857
A0A287AGM8	Dolichyl-diphosphooligosaccharide--protein glycosyltransferase 48 kDa subunit	DDOST	Dolichyl-diphosphooligosaccharide--protein glycosyltransferase 48 kDa subunit OS=Sus scrofa OX=9823 GN=DDOST PE=1 SV=1 - [A0A287AGM8_PIG]	20.14	8	8	18	437	48.7372	6.25244	1.04807	18	8.6063	1.06415	18	8.04982	0.922461	18	8.56099	0.989056	18	11.7577	1.07412	18	8.34338	0.997173	18	17.9096	0.979171	18	6.8728	0.95313	18	12.0513
A0A287AM78	Purine nucleoside phosphorylase	PNP	Purine nucleoside phosphorylase OS=Sus scrofa OX=9823 GN=PNP PE=1 SV=1 - [A0A287AM78_PIG]	30.9	9	9	19	288	32.0222	7.18115	0.966233	19	14.39	0.949052	19	10.2006	0.988678	19	8.65467	0.946284	19	13.4013	1.01568	19	10.1274	1.00031	19	15.4454	1.10636	19	12.7627	1.02568	19	10.0495
F1SLE7	Dysferlin	DYSF	Dysferlin OS=Sus scrofa OX=9823 GN=DYSF PE=1 SV=3 - [F1SLE7_PIG]	18.08	27	27	37	2041	232.26	5.70654	0.928467	37	20.7535	1.03956	37	11.0783	1.04583	37	7.16247	1.06769	37	18.5072	0.884675	37	14.5033	0.897177	37	19.7446	0.950079	37	13.4037	1.11911	37	17.5346
F1SK45	GTP:AMP phosphotransferase AK3, mitochondrial	AK3	GTP:AMP phosphotransferase AK3, mitochondrial OS=Sus scrofa OX=9823 GN=AK3 PE=1 SV=1 - [F1SK45_PIG]	40.53	8	8	22	227	25.5776	9.18799	1.06356	22	13.5271	1.10512	22	10.2612	0.957876	22	17.5019	0.890519	22	24.2546	1.08956	22	11.6288	1.07955	21	26.3036	0.942866	22	6.39708	0.969318	22	13.7218
A0A0B8RSA8	Ribosomal L1 domain containing 1	RSL1D1	Ribosomal L1 domain containing 1 OS=Sus scrofa domesticus OX=9825 GN=RSL1D1 PE=4 SV=1 - [A0A0B8RSA8_PIG]	23.33	11	11	24	493	54.1274	10.1841	0.971338	23	16.0534	0.92975	23	8.42686	0.946916	23	11.4903	0.999563	23	15.45	1.04063	23	14.1495	1.04138	23	19.8956	1.02266	23	7.31179	0.986959	23	10.4282
Q29297	Adseverin (Fragment)	SCIN	Adseverin (Fragment) OS=Sus scrofa OX=9823 GN=SCIN PE=2 SV=1 - [ADSV_PIG]	38.4	2	5	14	125	13.96	9.1001	0.786757	2	13.884	0.860078	2	33.6243	1.16112	2	10.3007	0.834889	2	16.2567	0.975112	2	40.953	1.08427	2	12.7374	1.1535	2	7.95059	1.07644	2	19.5003
A0A287B9Y4	UPF1, RNA helicase and ATPase	UPF1	UPF1, RNA helicase and ATPase OS=Sus scrofa OX=9823 GN=UPF1 PE=1 SV=1 - [A0A287B9Y4_PIG]	28	20	20	28	1043	115.867	7.54736	1.00356	28	12.0516	0.997517	28	10.0759	1.0277	28	10.1131	1.0097	28	14.3162	0.977943	28	11.79	0.996906	28	16.3978	0.952486	28	7.36385	0.996143	28	11.0607
F1RGS2	Glucosylceramidase	GBA	Glucosylceramidase OS=Sus scrofa OX=9823 GN=GBA PE=3 SV=2 - [F1RGS2_PIG]	16.98	8	8	27	536	59.8224	7.94287	1.22461	27	15.7015	0.888252	27	13.581	0.956711	27	5.20067	0.78535	27	18.0816	1.2504	27	13.2447	1.02824	27	16.6862	1.08515	27	7.67101	0.852301	27	14.9089
B8XSJ2	ER lipid raft-associated 2 isoform 2	ERLIN2	ER lipid raft-associated 2 isoform 2 OS=Sus scrofa OX=9823 GN=ERLIN2 PE=2 SV=1 - [B8XSJ2_PIG]	32.74	8	11	26	339	37.7794	5.49072	0.870457	20	17.1313	0.998334	20	9.73883	0.906392	20	7.48994	1.0449	20	11.4979	1.15924	20	10.9881	0.968843	20	11.462	0.999344	20	7.15948	1.02965	20	6.68265
A3EX84	Galectin	LGALS3	Galectin OS=Sus scrofa OX=9823 GN=LGALS3 PE=1 SV=1 - [A3EX84_PIG]	30.38	8	8	54	260	27.1975	8.67529	1.09194	54	12.2529	0.94217	54	13.1735	0.958049	54	10.516	0.995181	54	16.3876	1.10074	54	14.7192	0.904969	54	19.0264	0.987775	54	12.1382	1.00081	54	11.1333
Q2EN76	Nucleoside diphosphate kinase B	NME2	Nucleoside diphosphate kinase B OS=Sus scrofa OX=9823 GN=NME2 PE=2 SV=1 - [NDKB_PIG]	73.03	6	10	49	152	17.1649	7.97217	0.878587	20	16.1284	0.957746	20	13.4759	0.992821	20	12.1707	1.12168	20	20.1664	1.03635	20	13.1012	0.928614	20	31.6059	1.04096	20	15.3877	1.05722	20	17.9357
D5LIE7	Mitochondrial carnitine palmitoyltransferase II		Mitochondrial carnitine palmitoyltransferase II OS=Sus scrofa OX=9823 PE=2 SV=1 - [D5LIE7_PIG]	24.47	14	14	21	658	73.83	8.88037	1.04616	20	11.5353	1.03205	20	9.31729	1.01147	20	21.236	0.99242	20	12.6324	0.967533	20	12.9208	1.10215	20	15.6393	0.93117	20	7.19174	0.948675	21	14.9971
A0A287AT21	Sorbitol dehydrogenase	SORD	Sorbitol dehydrogenase OS=Sus scrofa OX=9823 GN=SORD PE=1 SV=1 - [A0A287AT21_PIG]	31.18	6	9	17	356	38.0246	7.23975	0.96513	11	6.59439	0.995953	11	8.94007	0.963101	11	15.1907	0.953169	11	15.8666	1.07717	11	13.2608	0.902949	11	17.3205	1	11	6.49142	1.02228	11	11.5616
K9J4R3	Alpha-mannosidase	MAN2B1	Alpha-mannosidase OS=Sus scrofa OX=9823 GN=MAN2B1 PE=2 SV=1 - [K9J4R3_PIG]	23.81	21	21	43	1008	113.836	6.97607	0.953931	43	15.3522	0.906739	43	15.845	0.986248	43	12.7487	1.11239	43	18.8821	0.954551	43	8.50318	1.05675	43	14.8338	0.931813	43	7.93299	1.01083	43	14.5361
F1S8J6	RAB2B, member RAS oncogene family	RAB2B	RAB2B, member RAS oncogene family OS=Sus scrofa OX=9823 GN=RAB2B PE=1 SV=1 - [F1S8J6_PIG]	42.59	2	8	18	216	24.2211	7.38623	0.998034	2	16.6993	1.02235	2	4.72917	1.08596	2	8.49496	1.07955	2	13.0609	0.959525	2	15.3688	0.922956	2	13.7464	0.984293	2	9.92541	1.01336	2	3.06484
A0A287BFE6	Uncharacterized protein	RAB35	Uncharacterized protein OS=Sus scrofa OX=9823 GN=RAB35 PE=1 SV=1 - [A0A287BFE6_PIG]	38.31	4	7	22	201	23.0108	8.29443	0.920369	6	7.87689	1.02194	6	9.60361	0.966709	6	4.61164	1.00048	6	30.0655	0.998741	6	11.9869	0.912308	6	9.6068	1.04575	6	10.0012	1.03026	6	13.5284
F1S0A3	Sorting nexin 1	SNX1	Sorting nexin 1 OS=Sus scrofa OX=9823 GN=SNX1 PE=1 SV=2 - [F1S0A3_PIG]	31.86	12	14	24	474	54.6121	5.51611	0.99048	17	16.3052	0.969677	17	11.7304	1.02374	17	7.25248	0.975349	17	18.7725	1.06294	17	15.3885	1.00891	17	15.0479	1.06493	17	6.29747	1.00686	17	10.5076
F1RWT2	Plastin 3	PLS3	Plastin 3 OS=Sus scrofa OX=9823 GN=PLS3 PE=1 SV=3 - [F1RWT2_PIG]	41.58	13	22	51	570	63.8108	6.04932	0.958617	19	14.7322	0.934466	19	11.7435	1.00957	19	9.54708	1.03925	19	15.8448	0.886064	19	11.5732	0.99569	19	16.0314	1.11128	19	8.17932	1.06634	19	14.0582
F1RHA7	Transforming growth factor-beta-induced protein ig-h3	TGFBI	Transforming growth factor-beta-induced protein ig-h3 OS=Sus scrofa OX=9823 GN=TGFBI PE=1 SV=3 - [F1RHA7_PIG]	27.27	1	15	27	682	74.3017	7.40088							2.1398	1		2.02586	1		1.03721	1					1.08989	1		1.51846	1
F1RZN9	Sorbin and SH3 domain-containing protein 2	SORBS2	Sorbin and SH3 domain-containing protein 2 OS=Sus scrofa OX=9823 GN=SORBS2 PE=1 SV=3 - [F1RZN9_PIG]	30.98	16	17	30	723	80.0692	9.39307	1.03456	29	17.6682	1.11486	29	11.8947	1.01898	29	9.75916	1.0418	29	10.728	1.00958	29	11.5182	0.955146	29	16.5734	0.898164	29	13.5399	1.02554	29	9.35781
F1SNF6	MICOS complex subunit	CHCHD3	MICOS complex subunit OS=Sus scrofa OX=9823 GN=CHCHD3 PE=1 SV=2 - [F1SNF6_PIG]	40.97	11	11	17	227	26.1362	8.01611	0.988425	17	10.4859	1.03052	17	6.66561	0.976357	17	6.87176	0.955029	17	7.11727	1.0709	17	8.92536	1.06939	17	20.0557	1.02108	17	5.3202	0.963679	17	11.411
A0A287AWS9	Heme oxygenase	HMOX1	Heme oxygenase OS=Sus scrofa OX=9823 GN=HMOX1 PE=3 SV=1 - [A0A287AWS9_PIG]	38.26	1	8	18	264	30.6007	7.15186	1.07083	1		1.06914	1		0.944724	1		0.935589	1		1.0894	1		1.19267	1		1.0136	1		0.831657	1
A0A287AAG0	UDP-N-acetylglucosamine pyrophosphorylase 1 like 1	UAP1L1	UDP-N-acetylglucosamine pyrophosphorylase 1 like 1 OS=Sus scrofa OX=9823 GN=UAP1L1 PE=4 SV=1 - [A0A287AAG0_PIG]	54.56	20	22	43	504	55.9097	6.20166	1.00113	40	7.83273	1.08258	40	12.1525	0.956705	40	9.96118	1.01859	40	17.5305	1.02644	40	18.9331	0.99173	40	21.5713	0.944906	40	9.38766	0.980758	40	11.0564
K9J6K8	AP-2 complex subunit alpha	AP2A2	AP-2 complex subunit alpha OS=Sus scrofa OX=9823 GN=AP2A2 PE=2 SV=1 - [K9J6K8_PIG]	29.14	1	26	46	937	103.268	7.18115	1.10908	1		1.3052	1		1.01621	1		0.928962	1		0.969005	1		0.97439	1		0.859092	1		0.979334	1
F1RZ02	AP-2 complex subunit alpha	AP2A2	AP-2 complex subunit alpha OS=Sus scrofa OX=9823 GN=AP2A2 PE=1 SV=3 - [F1RZ02_PIG]	29.21	1	26	46	938	103.367	7.04932	1.09628	1		1.09195	1		1.07963	1		0.962255	1		0.960639	1		0.964161	1		0.909826	1		1.04705	1
I3LLV0	WASH complex subunit 4	WASHC4	WASH complex subunit 4 OS=Sus scrofa OX=9823 GN=WASHC4 PE=1 SV=2 - [I3LLV0_PIG]	10.58	11	12	23	1172	136.141	7.41553	1.01632	21	16.9095	0.945482	21	9.2904	0.971154	21	4.9862	0.935361	21	22.837	1.12072	21	11.3436	0.970823	21	13.3316	1.05332	21	6.55847	0.966904	21	15.3474
F1S827	SERPINE1 mRNA binding protein 1	SERBP1	SERPINE1 mRNA binding protein 1 OS=Sus scrofa OX=9823 GN=SERBP1 PE=1 SV=2 - [F1S827_PIG]	25.8	11	11	26	407	44.8084	8.54346	0.958734	26	16.2198	0.99107	26	13.962	0.966959	26	9.84437	0.958449	26	11.5516	1.0446	26	13.6187	1.19097	26	12.8776	1.04084	26	8.59036	0.968214	26	11.437
F1SB57	Uncharacterized protein	ARMC10	Uncharacterized protein OS=Sus scrofa OX=9823 GN=ARMC10 PE=4 SV=2 - [F1SB57_PIG]	31.79	6	6	13	302	32.9853	6.78564	1.02048	13	13.5642	0.956716	13	12.3333	1.05451	13	15.2121	1.07062	13	26.0659	0.873743	13	11.8941	0.937778	12	17.6061	0.950285	13	10.883	1.07044	13	16.3551
A0A0E3MY68	Multi-drug resistance protein 1 transcript variant 2	ABCB1	Multi-drug resistance protein 1 transcript variant 2 OS=Sus scrofa OX=9823 GN=ABCB1 PE=2 SV=1 - [A0A0E3MY68_PIG]	16.25	1	19	29	1286	141.877	8.89502	0.989428	3	1.00694	1.31776	3	22.5338	0.805136	3	8.56704	0.853429	3	15.1979	0.941948	3	2.48452	1.09586	3	10.3502	0.958372	3	0.556211	0.932552	3	6.40187
I3LP37	Uncharacterized protein	GART	Uncharacterized protein OS=Sus scrofa OX=9823 GN=GART PE=1 SV=2 - [I3LP37_PIG]	15.09	11	11	19	994	106.23	6.82959	0.946761	19	16.6852	1.0826	19	11.0443	0.912137	19	10.2555	0.957658	19	18.3062	1.10383	19	10.5909	1.03071	19	16.582	0.957691	19	10.8335	1.02654	19	13.3146
A0A0B8S035	Prenylcysteine oxidase 1	PCYOX1	Prenylcysteine oxidase 1 OS=Sus scrofa domesticus OX=9825 GN=PCYOX1 PE=3 SV=1 - [A0A0B8S035_PIG]	8.45	3	3	10	509	56.9649	6.25244	0.903295	10	9.4397	0.999974	10	13.9433	0.971469	10	11.4832	1.26862	10	21.772	0.971743	10	7.69542	0.854161	10	14.3642	0.946068	10	18.7187	0.99442	10	16.8718
P46405	40S ribosomal protein S12	RPS12	40S ribosomal protein S12 OS=Sus scrofa OX=9823 GN=RPS12 PE=2 SV=2 - [RS12_PIG]	53.79	7	7	29	132	14.5055	7.21045	1.02794	29	18.2543	0.995604	29	10.9158	0.996178	29	10.2253	1.05045	29	18.8927	0.914954	29	15.2232	0.998627	29	20.4835	0.955626	29	10.819	1.03892	29	13.9916
A0A287A5S7	Dimethylarginine dimethylaminohydrolase 2	DDAH2	Dimethylarginine dimethylaminohydrolase 2 OS=Sus scrofa OX=9823 GN=DDAH2 PE=4 SV=1 - [A0A287A5S7_PIG]	46.67	9	10	22	285	29.6995	6.01123	1.01149	18	9.29224	1.03117	18	6.81776	1.06457	18	9.85267	1.04075	18	12.941	0.88185	18	8.29866	1.04813	18	14.3654	0.956492	18	10.7556	1.06822	18	10.3494
P41367	Medium-chain specific acyl-CoA dehydrogenase, mitochondrial	ACADM	Medium-chain specific acyl-CoA dehydrogenase, mitochondrial OS=Sus scrofa OX=9823 GN=ACADM PE=1 SV=3 - [ACADM_PIG]	44.89	16	16	38	421	46.4556	8.27979	0.963618	37	17.9554	1.10569	37	11.5687	0.916132	37	9.67276	1.00307	37	24.0911	0.966143	37	18.984	0.989994	37	35.3989	0.9699	37	9.96641	1.06783	37	15.2715
A0A287A8T0	Uncharacterized protein	RPL7	Uncharacterized protein OS=Sus scrofa OX=9823 GN=RPL7 PE=1 SV=1 - [A0A287A8T0_PIG]	43.2	14	14	40	250	29.3914	10.7261	0.983014	40	18.8561	0.997763	40	13.7485	0.993669	40	12.3475	1.06283	40	25.2249	1.01733	40	19.7687	0.95367	40	20.1195	1.01577	40	13.4973	1.01843	40	18.1975
K7GNA9	Platelet endothelial cell adhesion molecule	PECAM1	Platelet endothelial cell adhesion molecule OS=Sus scrofa OX=9823 GN=PECAM1 PE=4 SV=2 - [K7GNA9_PIG]	14.62	9	9	18	725	80.459	7.09326	0.99199	18	13.7731	1.04728	18	14.6477	0.986256	18	5.14717	0.978258	18	14.4194	0.96685	18	14.6777	1.11011	18	14.7996	0.958873	18	8.81545	1.00172	18	8.72592
A0A287BMU2	Sarcolemma associated protein	SLMAP	Sarcolemma associated protein OS=Sus scrofa OX=9823 GN=SLMAP PE=4 SV=1 - [A0A287BMU2_PIG]	29.02	18	18	32	672	77.758	5.09717	0.897257	32	13.2579	0.996564	32	13.0256	1.01653	32	8.83806	0.988878	32	11.2488	0.94224	32	14.2085	1.06039	32	18.2393	1.00547	32	8.5986	1.04373	32	13.1423
I3LN42	GC, vitamin D binding protein	GC	GC, vitamin D binding protein OS=Sus scrofa OX=9823 GN=GC PE=1 SV=2 - [I3LN42_PIG]	41.23	16	16	33	473	53.127	5.5415	0.986804	33	13.9348	1.05955	33	9.5881	1.20901	33	8.37061	1.04395	33	12.1286	0.791733	33	14.8729	0.889696	33	18.9522	0.974409	33	10.0833	1.06772	33	12.3646
A0A286ZJM4	DNA replication licensing factor MCM7	MCM7	DNA replication licensing factor MCM7 OS=Sus scrofa OX=9823 GN=MCM7 PE=3 SV=1 - [A0A286ZJM4_PIG]	27.96	15	15	24	719	81.2746	6.32861	0.981061	24	14.9943	0.925511	24	12.2824	1.02663	24	12.9036	1.04197	24	13.4367	0.862337	24	13.1712	0.985331	24	17.1834	0.991289	24	8.44459	1.08369	24	10.8677
F1RMA3	Uncharacterized protein	CCAR2	Uncharacterized protein OS=Sus scrofa OX=9823 GN=CCAR2 PE=1 SV=2 - [F1RMA3_PIG]	26.2	19	19	31	916	101.83	5.24951	0.983127	31	13.6314	1.02907	31	16.991	0.996617	31	9.79682	1.07819	31	20.7951	0.974928	31	14.7588	0.961063	31	16.761	0.950514	31	10.5421	1.03161	31	9.54296
B1PEY3	Histone H2A	H2A.Z	Histone H2A OS=Sus scrofa OX=9823 GN=H2A.Z PE=2 SV=1 - [B1PEY3_PIG]	31.25	2	4	41	128	13.5446	10.5796	1.12455	11	18.1654	0.954736	11	16.5747	1.16964	11	14.9096	1.10935	11	12.8986	0.753611	11	22.3809	0.958665	11	7.44967	0.916855	11	20.09	1.01648	11	15.4326
A0A2C9F3A3	ATP synthase subunit O, mitochondrial	ATP5PO	ATP synthase subunit O, mitochondrial OS=Sus scrofa OX=9823 GN=ATP5PO PE=3 SV=1 - [A0A2C9F3A3_PIG]	65.26	13	13	35	213	23.3686	9.96436	1.00079	35	25.2348	0.962629	35	15.9208	0.995776	35	16.1758	1.2029	35	31.0881	0.879529	35	25.3454	0.83421	35	18.8076	0.932406	35	16.2589	1.0955	35	18.4589
Q06AT6	RHOG	RHOG	RHOG OS=Sus scrofa OX=9823 GN=RHOG PE=1 SV=1 - [Q06AT6_PIG]	40.31	7	8	17	191	21.2969	8.11865	1.08262	14	20.6323	1.01431	14	11.2434	0.983118	14	8.78986	1.1369	14	12.9003	1.00051	14	21.2452	0.884208	14	13.2879	0.971634	14	20.2389	1.04466	14	16.9777
A0A287BMK8	Inosine-5'-monophosphate dehydrogenase	IMPDH2	Inosine-5'-monophosphate dehydrogenase OS=Sus scrofa OX=9823 GN=IMPDH2 PE=1 SV=1 - [A0A287BMK8_PIG]	32.87	16	16	30	508	54.9452	6.75635	0.964289	30	16.1564	1.00549	30	10.9082	1.02119	30	10.2171	1.01762	30	15.2976	1.0096	30	11.5921	0.966225	30	13.0854	1.05174	30	10.9647	1.0199	30	8.1251
I3LR86	DNA helicase	MCM5	DNA helicase OS=Sus scrofa OX=9823 GN=MCM5 PE=1 SV=2 - [I3LR86_PIG]	20.86	12	12	24	724	81.0166	8.1333	0.973547	24	11.018	1.00818	24	13.6231	0.995028	24	16.1926	0.995022	24	9.27869	1.00425	24	9.7541	1.04895	24	16.9956	1.0073	24	9.13811	0.977585	24	10.851
Q45FY6	Hypoxanthine-guanine phosphoribosyltransferase	HPRT1	Hypoxanthine-guanine phosphoribosyltransferase OS=Sus scrofa OX=9823 GN=HPRT1 PE=2 SV=3 - [HPRT_PIG]	47.25	8	9	22	218	24.5396	6.78564	1.06775	21	19.7531	1.07563	21	9.03987	1.00983	21	10.8865	0.972678	21	17.2285	0.995564	21	13.9949	0.959062	21	12.8491	0.986896	21	10.0896	0.983378	21	11.8582
A0A287AZH1	Nucleosome assembly protein 1 like 4	NAP1L4	Nucleosome assembly protein 1 like 4 OS=Sus scrofa OX=9823 GN=NAP1L4 PE=1 SV=1 - [A0A287AZH1_PIG]	25.87	8	9	22	375	42.5758	4.62744	1.0369	18	14.2711	0.950539	18	8.34956	0.963849	19	11.3016	1.06451	19	22.7883	0.966721	18	12.2552	0.985426	19	20.8168	1.02784	19	7.8285	1.08258	19	22.5854
A0A286ZTN5	G3BP stress granule assembly factor 1	G3BP1	G3BP stress granule assembly factor 1 OS=Sus scrofa OX=9823 GN=G3BP1 PE=1 SV=1 - [A0A286ZTN5_PIG]	35.05	10	12	24	465	52.0401	5.51611	0.955629	19	13.7649	1.02034	19	6.90209	0.998943	19	14.6704	1.06085	19	14.3861	0.984949	19	10.276	0.936961	19	22.3596	0.940115	19	10.8944	1.037	19	11.6782
F1RLL9	Collagen type IV alpha 2 chain	COL4A2	Collagen type IV alpha 2 chain OS=Sus scrofa OX=9823 GN=COL4A2 PE=1 SV=3 - [F1RLL9_PIG]	7.07	8	8	23	1712	167.138	8.38232	1.06178	23	11.807	0.987028	23	12.6827	1.08472	23	11.4462	1.01616	23	13.6355	0.876566	23	19.5872	0.956566	23	13.1029	0.990623	23	6.27123	1.05394	23	8.49792
F2Z5M9	Signal recognition particle 54 kDa protein	SRP54	Signal recognition particle 54 kDa protein OS=Sus scrofa OX=9823 GN=SRP54 PE=1 SV=1 - [F2Z5M9_PIG]	32.74	13	13	20	504	55.6683	8.74854	0.949932	20	11.4649	1.02342	20	15.0883	0.929879	20	8.75158	1.02965	20	12.1687	1.04335	20	11.1683	0.979588	20	12.2548	1.01178	20	7.47074	1.00091	20	9.83442
F1RXD5	Copine 3	CPNE3	Copine 3 OS=Sus scrofa OX=9823 GN=CPNE3 PE=1 SV=1 - [F1RXD5_PIG]	26.08	9	11	21	533	59.6061	5.8335	0.986682	17	20.297	1.03224	17	17.9601	1.11077	17	8.99724	1.06228	17	8.31045	0.957327	17	12.4375	0.920652	17	9.51193	0.974882	17	13.9637	1.04019	17	19.3491
A0A287AN76	Solute carrier family 25 member 11	SLC25A11	Solute carrier family 25 member 11 OS=Sus scrofa OX=9823 GN=SLC25A11 PE=1 SV=1 - [A0A287AN76_PIG]	22.93	6	6	13	314	34.0849	9.87646	0.999951	12	14.7685	1.12982	12	14.865	0.972285	13	5.95108	1.13349	13	29.0732	0.955203	13	5.60578	0.947469	13	24.2074	0.932344	13	12.6609	1.0758	13	14.2986
A0A286ZRL8	NOP58 ribonucleoprotein	NOP58	NOP58 ribonucleoprotein OS=Sus scrofa OX=9823 GN=NOP58 PE=1 SV=1 - [A0A286ZRL8_PIG]	39.18	15	15	31	513	57.3704	9.08545	0.993003	31	17.2581	1.024	31	12.8661	0.973852	31	6.44307	1.09734	31	16.9205	0.942111	31	9.62729	0.942526	31	11.6165	1.00177	31	8.54636	1.06462	31	9.56682
A0A1V0CLY1	Membrane glycoprotein (Fragment)	thy-1	Membrane glycoprotein (Fragment) OS=Sus scrofa OX=9823 GN=thy-1 PE=2 SV=1 - [A0A1V0CLY1_PIG]	38.96	4	4	16	154	17.2172	8.93896	1.03697	16	14.7375	0.921302	16	11.4088	1.04051	16	16.0579	0.96503	16	26.7278	0.892133	16	11.3871	0.956422	16	22.2974	1.05239	16	15.6231	1.08705	16	9.72364
Q9TTA0	Heat shock protein 47 (Fragment)		Heat shock protein 47 (Fragment) OS=Sus scrofa OX=9823 PE=2 SV=1 - [Q9TTA0_PIG]	54.17	1	4	22	96	11.6059	8.45557	1.04574	1		0.783126	1		1.04673	1		1.20124	1		1.13049	1		0.652968	1		1.14128	1		1.04339	1
P82125	1,5-anhydro-D-fructose reductase	AKR1E2	1,5-anhydro-D-fructose reductase OS=Sus scrofa OX=9823 GN=AKR1E2 PE=1 SV=2 - [AKCL2_PIG]	51.5	13	14	35	301	34.0858	6.93213	1.0334	31	13.0991	1.00058	30	12.1344	1.02612	31	8.7701	1.00587	31	28.3715	1.12592	31	17.8833	0.915011	30	20.0756	0.905138	31	12.1186	0.968445	31	12.978
P61292	Serine/threonine-protein phosphatase PP1-beta catalytic subunit	PPP1CB	Serine/threonine-protein phosphatase PP1-beta catalytic subunit OS=Sus scrofa OX=9823 GN=PPP1CB PE=1 SV=3 - [PP1B_PIG]	36.7	1	9	33	327	37.1626	6.18896	0.99155	3	11.6706	0.989635	3	2.68028	1.32527	3	12.1132	1.1501	3	5.55235	0.900209	3	7.38538	0.814066	3	31.3553	0.906551	3	9.11832	1.11097	3	20.9473
I3LFU3	Ring finger protein 213	RNF213	Ring finger protein 213 OS=Sus scrofa OX=9823 GN=RNF213 PE=1 SV=2 - [I3LFU3_PIG]	13.58	4	23	32	2077	233.465	6.72705	1.02568	7	11.314	0.985072	7	9.14678	1.14429	7	10.3304	0.988109	7	20.7715	0.997104	7	27.1295	0.981686	7	23.8209	0.895565	7	12.9952	0.968371	7	14.1437
A0A287A9G3	G protein subunit alpha o1	GNAO1	G protein subunit alpha o1 OS=Sus scrofa OX=9823 GN=GNAO1 PE=1 SV=1 - [A0A287A9G3_PIG]	27.97	5	8	25	354	40.1051	5.89697	1.01787	11	16.0812	1.07495	12	11.5067	1.10776	12	7.65374	0.932913	12	15.9878	0.927606	12	11.8648	1.12852	12	11.5747	0.923973	12	10.6994	0.998889	12	18.4907
A0A173G6G8	Septin 9		Septin 9 OS=Sus scrofa OX=9823 PE=2 SV=1 - [A0A173G6G8_PIG]	36.66	12	12	31	371	42.1927	7.25439	1.01295	31	15.461	1.01377	31	10.6542	1.03324	31	11.4158	1.02568	31	17.0954	0.935909	31	13.4524	0.906106	31	16.0407	0.982539	31	13.4485	1.05672	31	11.4456
A0A287BTC2	DNA-(apurinic or apyrimidinic site) lyase	APEX1	DNA-(apurinic or apyrimidinic site) lyase OS=Sus scrofa OX=9823 GN=APEX1 PE=1 SV=1 - [A0A287BTC2_PIG]	28.3	7	7	12	318	35.3761	7.92822	0.943275	12	23.0778	0.914943	12	9.28877	1.08379	12	25.7956	0.856421	12	30.0589	0.975142	12	12.3912	0.943251	12	27.771	1.08643	12	9.20678	0.989201	12	11.2057
A0A287BLM6	Mitogen-activated protein kinase	MAPK3	Mitogen-activated protein kinase OS=Sus scrofa OX=9823 GN=MAPK3 PE=1 SV=1 - [A0A287BLM6_PIG]	37.11	7	13	31	380	43.0401	6.46826	1.07416	9	15.9098	1.0978	9	18.0224	0.988259	9	12.5051	0.946901	9	9.56947	0.973488	9	15.5053	1.08647	9	13.6784	0.944906	9	3.57658	0.946777	9	7.06188
Q9GJT2	S-formylglutathione hydrolase	ESD	S-formylglutathione hydrolase OS=Sus scrofa OX=9823 GN=ESD PE=2 SV=1 - [ESTD_PIG]	43.26	10	10	20	282	31.4615	7.02002	0.935977	20	14.9851	0.969989	20	17.4012	0.976177	19	8.44631	1.02807	20	21.9222	1.05235	20	18.7149	0.986219	20	31.6804	0.99303	20	11.2284	1.09186	20	24.9188
F1SKJ5	Eukaryotic translation initiation factor 3 subunit D	EIF3D	Eukaryotic translation initiation factor 3 subunit D OS=Sus scrofa OX=9823 GN=EIF3D PE=1 SV=1 - [F1SKJ5_PIG]	23.18	9	9	14	548	63.9204	6.04932	1.02392	13	17.4395	0.945945	14	19.6767	0.948841	14	6.84785	1.11931	14	17.9871	0.945652	13	17.4911	1.02951	14	19.141	1.01195	14	6.95661	1.08441	13	19.3108
F1S0D9	Aspartyl-tRNA synthetase	DARS	Aspartyl-tRNA synthetase OS=Sus scrofa OX=9823 GN=DARS PE=1 SV=1 - [F1S0D9_PIG]	53.89	22	22	46	501	57.107	6.49365	0.997511	46	11.8383	0.995588	46	11.5146	0.984164	46	9.02058	0.997635	46	21.6733	1.00643	46	13.3409	1.00898	46	23.6262	1.01975	46	11.3495	0.992109	46	17.1312
A0A287ATL7	Apoptotic chromatin condensation inducer 1	ACIN1	Apoptotic chromatin condensation inducer 1 OS=Sus scrofa OX=9823 GN=ACIN1 PE=1 SV=1 - [A0A287ATL7_PIG]	16.93	16	16	25	1252	141.396	6.13818	1.07917	25	10.1589	1.00436	25	14.0522	1.04691	24	18.1074	0.904324	25	23.2445	0.984628	24	8.53305	1.06654	24	20.3103	0.988819	25	7.56987	0.980801	25	11.3607
A0A287AZ96	PDZ and LIM domain 7	PDLIM7	PDZ and LIM domain 7 OS=Sus scrofa OX=9823 GN=PDLIM7 PE=1 SV=1 - [A0A287AZ96_PIG]	27.86	12	12	35	481	51.8665	8.23584	0.929067	35	18.6641	1.00562	35	13.3764	1.08621	35	7.99822	0.983585	35	19.9381	0.869874	35	7.55663	0.940431	35	20.3615	0.989134	35	7.49019	1.10957	35	15.0207
A0A2C9F3C0	Beta-glucuronidase	GUSB	Beta-glucuronidase OS=Sus scrofa OX=9823 GN=GUSB PE=3 SV=1 - [A0A2C9F3C0_PIG]	22.62	12	12	40	641	73.8572	6.94678	1.1586	40	15.7033	0.917216	40	12.4043	1.06054	40	8.05804	0.928545	40	18.121	0.994889	40	13.5178	1.01802	40	16.4074	0.993052	40	8.75702	0.987858	40	12.376
P05027	Sodium/potassium-transporting ATPase subunit beta-1	ATP1B1	Sodium/potassium-transporting ATPase subunit beta-1 OS=Sus scrofa OX=9823 GN=ATP1B1 PE=1 SV=2 - [AT1B1_PIG]	33.66	9	9	25	303	35.1358	8.52881	1.05399	23	16.061	1.03119	23	7.13265	0.91681	23	8.22447	0.964805	23	12.8564	1.14429	23	9.60908	1.06347	23	14.3234	1.0392	23	11.0466	0.945802	23	14.5471
F1SAE9	Laminin subunit beta 1	LAMB1	Laminin subunit beta 1 OS=Sus scrofa OX=9823 GN=LAMB1 PE=1 SV=3 - [F1SAE9_PIG]	16.29	23	23	39	1756	194.051	4.91943	0.948534	39	9.93261	1.00856	39	10.7342	1.03958	39	9.07295	1.01529	39	13.2115	0.979619	39	12.6355	1.00151	39	19.6728	0.973527	39	9.04163	1.05771	39	11.0359
A0A286ZQ40	40S ribosomal protein S26	RPS26	40S ribosomal protein S26 OS=Sus scrofa OX=9823 GN=RPS26 PE=1 SV=1 - [A0A286ZQ40_PIG]	33.33	3	3	9	108	12.3527	10.8286	0.955114	9	22.205	0.929984	9	17.8062	0.961119	9	8.56874	1.12987	9	9.35124	0.978117	9	5.56019	1.06667	9	14.4927	1.01757	9	4.76625	1.04743	9	5.53572
Q8MIZ3	m7GpppX diphosphatase	DCPS	m7GpppX diphosphatase OS=Sus scrofa OX=9823 GN=DCPS PE=2 SV=1 - [DCPS_PIG]	41.84	12	12	28	337	38.5571	6.31592	1.0217	28	14.6006	1.00078	28	11.6211	1.05974	28	11.067	0.958404	28	18.3298	1.01172	28	8.87347	1.00624	28	16.3015	0.973759	28	14.2645	0.930551	28	13.2528
F1SN33	Myosin IB	MYO1B	Myosin IB OS=Sus scrofa OX=9823 GN=MYO1B PE=1 SV=3 - [F1SN33_PIG]	14.67	9	12	22	1036	119.942	9.12939	0.977359	13	12.7694	0.975577	13	8.45885	0.974483	13	9.60322	0.965828	13	10.5706	1.00128	13	5.93371	1.06299	13	16.8403	1.05511	13	6.86215	1.03511	13	9.92723
I3LL16	AP-3 complex subunit beta	AP3B1	AP-3 complex subunit beta OS=Sus scrofa OX=9823 GN=AP3B1 PE=1 SV=2 - [I3LL16_PIG]	18.65	1	18	36	1008	111.51	5.73193	1.0432	1		0.914198	1		1.00751	1		0.944079	1		1.1718	1		1.04349	1		1.12216	1		0.862376	1
F1S5B1	Glucosylceramidase beta 3 (gene/pseudogene)	GBA3	Glucosylceramidase beta 3 (gene/pseudogene) OS=Sus scrofa OX=9823 GN=GBA3 PE=1 SV=3 - [F1S5B1_PIG]	34.97	17	17	46	469	53.8659	5.78271	1.05266	46	18.5076	0.986138	46	15.5356	0.995029	46	7.16264	0.88971	46	12.5988	1.18365	46	13.5576	1.02499	46	16.9991	0.948926	46	11.885	0.964902	46	14.9613
I3LCX3	Dual specificity phosphatase 3	DUSP3	Dual specificity phosphatase 3 OS=Sus scrofa OX=9823 GN=DUSP3 PE=1 SV=1 - [I3LCX3_PIG]	34.59	5	5	12	185	20.5385	8.1626	0.971086	12	18.3846	0.97053	12	6.00963	0.990381	12	5.11023	1.0222	12	9.88758	1.18009	12	9.61941	0.979705	12	11.8569	1.00216	12	5.14085	0.960807	12	12.8092
A0A287B047	Patatin like phospholipase domain containing 6	PNPLA6	Patatin like phospholipase domain containing 6 OS=Sus scrofa OX=9823 GN=PNPLA6 PE=1 SV=1 - [A0A287B047_PIG]	11.63	9	10	15	1169	129.058	7.89893	1.03989	14	18.5624	1.07656	13	11.6735	0.982111	13	22.5452	1.0074	12	8.01242	1.01366	12	19.3309	1.07398	13	37.5712	1.05288	13	6.34833	0.956452	12	17.1038
F1SR53	Integrin subunit alpha 5	ITGA5	Integrin subunit alpha 5 OS=Sus scrofa OX=9823 GN=ITGA5 PE=1 SV=3 - [F1SR53_PIG]	17.69	15	15	27	1057	115.369	5.90967	0.982463	27	10.394	1.06055	27	8.53732	1.00102	27	8.49152	1.06367	27	11.5485	0.906373	27	17.7436	0.998049	27	14.8874	0.922707	27	12.259	1.12045	27	11.5645
A0A287AJM8	Thimet oligopeptidase	THOP1	Thimet oligopeptidase OS=Sus scrofa OX=9823 GN=THOP1 PE=1 SV=1 - [A0A287AJM8_PIG]	29.97	15	15	27	654	74.6047	6.34131	0.924963	27	13.3585	0.970285	27	10.0729	1.00232	27	12.7402	1.095	27	20.1417	0.99205	26	12.911	0.933768	26	15.8014	0.993945	27	10.9609	1.05872	27	10.7843
Q29290	Cystatin-B	CSTB	Cystatin-B OS=Sus scrofa OX=9823 GN=CSTB PE=1 SV=1 - [CYTB_PIG]	65.31	1	7	17	98	11.1236	6.29053	0.996154	7	12.0384	1.11969	7	6.641	1.08772	7	18.507	0.770951	7	15.5468	1.70383	7	10.077	1.01861	7	24.0624	0.884648	7	3.47592	0.712259	7	5.65833
I3LLQ8	AFG3 like matrix AAA peptidase subunit 2	AFG3L2	AFG3 like matrix AAA peptidase subunit 2 OS=Sus scrofa OX=9823 GN=AFG3L2 PE=1 SV=2 - [I3LLQ8_PIG]	14.81	8	9	14	790	87.5605	8.35303	0.999636	10	12.5299	0.930255	10	12.5639	0.985897	10	7.70133	1.14048	10	8.27932	1.04052	10	7.15892	0.923253	10	14.5883	1.0666	10	6.1449	1.05427	10	8.00345
F1S253	Glycoprotein A33	GPA33	Glycoprotein A33 OS=Sus scrofa OX=9823 GN=GPA33 PE=1 SV=2 - [F1S253_PIG]	32.19	9	9	26	320	35.4632	4.77979	1.11703	26	10.8859	0.93709	26	12.6638	0.962315	26	6.75526	0.971122	26	17.5122	1.12096	26	9.75056	0.931024	26	11.6345	1.01842	26	9.59044	0.967557	26	12.9641
F2Z5I5	Uncharacterized protein	CSNK2A1	Uncharacterized protein OS=Sus scrofa OX=9823 GN=CSNK2A1 PE=1 SV=1 - [F2Z5I5_PIG]	37.6	11	12	26	391	45.1148	7.73779	1.02213	23	24.5194	0.964722	23	16.5512	0.975179	23	8.12281	0.992599	23	18.7839	1.02578	23	19.3317	1.01158	23	31.1427	1.01572	23	11.9128	1.05034	23	11.5835
F1RIW3	Palladin, cytoskeletal associated protein	PALLD	Palladin, cytoskeletal associated protein OS=Sus scrofa OX=9823 GN=PALLD PE=1 SV=2 - [F1RIW3_PIG]	17.85	20	20	34	1333	142.335	6.78564	0.978773	34	9.98112	0.986972	33	9.20567	1.08208	34	10.0535	0.986507	34	16.1921	0.866815	34	11.6758	1.05065	33	21.2682	0.958922	34	9.69134	1.06777	34	13.3344
A0A287BEC7	Vesicle associated membrane protein 3	VAMP3	Vesicle associated membrane protein 3 OS=Sus scrofa OX=9823 GN=VAMP3 PE=1 SV=1 - [A0A287BEC7_PIG]	29.41	1	3	10	136	15.2538	8.36768	0.99757	2	3.22668	0.990534	2	10.0271	0.967808	2	6.07008	1.05787	2	9.80477	1.06497	2	6.34533	0.963398	2	10.1264	1.01868	2	4.04569	1.01175	2	8.29166
A7E1T5	Uncharacterized protein (Fragment)		Uncharacterized protein (Fragment) OS=Sus scrofa OX=9823 PE=2 SV=1 - [A7E1T5_PIG]	52.85	11	13	48	193	22.0971	9.45166	1.03291	39	24.8778	0.958265	39	16.9696	1.0577	39	16.71	1.0999	39	25.5423	0.884967	39	23.0451	0.957931	39	43.2437	0.951842	39	17.8817	1.03858	39	17.4779
F1SRC8	C-type lectin domain family 3 member B	CLEC3B	C-type lectin domain family 3 member B OS=Sus scrofa OX=9823 GN=CLEC3B PE=1 SV=1 - [F1SRC8_PIG]	24.75	4	4	9	202	22.1761	5.65576	0.851303	9	7.37519	0.987468	9	7.90598	1.07686	9	7.38356	1.08362	9	8.89748	0.849014	9	7.51445	0.912447	9	9.85856	1.10505	9	7.81006	1.13971	9	11.5318
A0A287A2E1	Eukaryotic translation initiation factor 4 gamma 1	EIF4G1	Eukaryotic translation initiation factor 4 gamma 1 OS=Sus scrofa OX=9823 GN=EIF4G1 PE=1 SV=1 - [A0A287A2E1_PIG]	17.14	21	25	38	1517	167.315	5.22412	0.999801	31	20.5005	0.991075	31	10.8888	0.915973	31	10.8597	0.929038	31	16.3876	1.02712	31	14.9626	1.03928	31	16.4905	1.02129	31	9.74174	0.978063	31	14.9808
P08552	Neurofilament medium polypeptide (Fragment)	NEFM	Neurofilament medium polypeptide (Fragment) OS=Sus scrofa OX=9823 GN=NEFM PE=1 SV=2 - [NFM_PIG]	14.73	4	6	18	455	51.954	5.23682	1.27877	5	27.2235	1.19557	5	8.18308	1.13669	5	9.30588	1.33122	5	7.79468	0.838771	5	4.02021	0.853092	5	11.7232	0.67894	5	21.5123	0.9027	5	11.8399
F2Z5C7	40S ribosomal protein S3a	RPS3A	40S ribosomal protein S3a OS=Sus scrofa OX=9823 GN=RPS3A PE=1 SV=1 - [F2Z5C7_PIG]	48.86	16	16	52	264	29.9257	9.72998	1.03117	52	13.2429	1.00176	52	17.4521	0.981963	52	10.3968	0.985802	52	17.3481	1.0178	52	12.8903	1.07189	52	22.0823	0.978469	52	9.28721	0.937776	52	17.128
F1SPF3	DNA helicase	MCM2	DNA helicase OS=Sus scrofa OX=9823 GN=MCM2 PE=1 SV=2 - [F1SPF3_PIG]	27.46	21	21	30	903	101.465	5.51611	0.98274	30	9.46445	0.991275	30	8.68151	0.959144	30	14.721	0.968456	30	10.1399	0.960623	30	9.83342	1.039	30	12.1478	1.04184	30	7.17295	1.02185	30	7.07926
A0A287B7U9	N-acetylgalactosamine-6-sulfatase	GALNS	N-acetylgalactosamine-6-sulfatase OS=Sus scrofa OX=9823 GN=GALNS PE=4 SV=1 - [A0A287B7U9_PIG]	22.15	10	10	20	483	53.7208	7.07861	1.11746	20	31.6251	0.953917	19	19.1156	0.985575	20	10.2948	0.852672	20	29.5527	1.13618	20	8.70166	1.07435	20	16.44	0.987797	19	9.39271	0.977709	20	19.1585
A0A287B4I0	ATP synthase subunit d, mitochondrial	ATP5PD	ATP synthase subunit d, mitochondrial OS=Sus scrofa OX=9823 GN=ATP5PD PE=1 SV=1 - [A0A287B4I0_PIG]	74.53	12	12	28	161	18.5037	6.23975	1.02873	28	15.4463	1.12411	28	15.3012	0.91949	28	13.2257	0.981579	28	16.6024	1.03177	28	16.287	1.03267	28	18.793	0.908233	28	18.2213	1.03351	28	15.3292
F1SE75	Serine protease inhibitor Kazal-type 4	SPINK4	Serine protease inhibitor Kazal-type 4 OS=Sus scrofa OX=9823 GN=SPINK4 PE=4 SV=1 - [F1SE75_PIG]	38.37	2	2	9	86	9.63773	4.95752	1.17664	9	10.3656	1.11532	9	9.84802	0.984893	9	8.92139	0.951214	9	9.51207	1.0319	9	12.6081	0.8751	9	12.5398	0.870108	9	6.31402	1.10368	9	29.6717
A0A287AXM3	N-acetylglucosamine-6-sulfatase	GNS	N-acetylglucosamine-6-sulfatase OS=Sus scrofa OX=9823 GN=GNS PE=1 SV=1 - [A0A287AXM3_PIG]	18.55	8	8	25	496	55.6158	8.19189	1.04263	25	8.72335	0.94433	25	10.8136	0.881306	25	15.3415	0.959776	25	13.603	1.17634	25	14.565	0.996872	25	14.4936	1.16043	25	8.34525	0.930724	25	10.4926
A0A0B8RTC3	Peroxiredoxin 4	PRDX4	Peroxiredoxin 4 OS=Sus scrofa domesticus OX=9825 GN=PRDX4 PE=4 SV=1 - [A0A0B8RTC3_PIG]	55.88	9	12	34	272	30.5359	6.44287	1.03862	14	13.2977	0.995817	14	13.0254	1.04731	14	11.278	1.1077	14	17.8829	0.95368	13	16.1039	0.957483	13	9.93878	0.947336	14	16.5026	0.977642	14	9.02241
A0A287A277	Uncharacterized protein	TJP2	Uncharacterized protein OS=Sus scrofa OX=9823 GN=TJP2 PE=1 SV=1 - [A0A287A277_PIG]	18.01	17	18	30	1094	122.954	7.02002	0.984392	29	13.0719	1.01886	29	6.35295	0.950686	29	21.0879	0.962378	29	13.3962	1.00895	29	14.9285	1.00637	29	19.061	0.999339	29	8.72623	0.973287	29	11.6266
F1S9F3	Leucine zipper and EF-hand containing transmembrane protein 1	LETM1	Leucine zipper and EF-hand containing transmembrane protein 1 OS=Sus scrofa OX=9823 GN=LETM1 PE=1 SV=3 - [F1S9F3_PIG]	27.78	17	17	33	720	80.6688	6.69775	0.971001	33	16.1465	0.985284	32	14.3632	0.971285	33	11.5234	1.03573	33	16.8924	1.04454	32	13.9193	0.941349	33	19.8346	1.02431	33	10.6927	1.01377	33	10.5423
H6UWK6	Olfactomedin-like protein 3	OLFML3	Olfactomedin-like protein 3 OS=Sus scrofa OX=9823 GN=OLFML3 PE=4 SV=1 - [H6UWK6_PIG]	31.2	9	9	18	407	45.8973	6.7124	1.0096	18	10.1766	1.00334	18	5.06257	1.04748	18	8.35217	1.13558	18	11.5115	0.855905	18	13.966	0.927049	18	12.3512	1.01173	18	9.88276	1.02937	18	9.00171
F1RSB4	Eosinophil peroxidase	EPX	Eosinophil peroxidase OS=Sus scrofa OX=9823 GN=EPX PE=1 SV=3 - [F1RSB4_PIG]	18.93	11	13	23	708	80.0271	10.0522	1.16697	21	9.13932	0.901671	21	10.7073	0.944821	21	27.6244	0.975282	21	16.9732	1.05644	21	9.72292	1.01439	21	11.8455	1.15283	21	12.2242	0.841321	21	13.0069
A0A287A8G7	Splicing factor 3b subunit 1	SF3B1	Splicing factor 3b subunit 1 OS=Sus scrofa OX=9823 GN=SF3B1 PE=1 SV=1 - [A0A287A8G7_PIG]	26.21	24	24	41	1099	122.312	7.40088	1.03504	41	15.4372	0.989582	41	9.68534	1.01255	41	10.0568	1.00689	41	15.0168	1.03224	41	9.14649	0.985741	41	23.8819	1.04292	41	9.00788	0.967981	41	11.37
I3LKU0	Rac family small GTPase 2	RAC2	Rac family small GTPase 2 OS=Sus scrofa OX=9823 GN=RAC2 PE=1 SV=1 - [I3LKU0_PIG]	42.71	4	9	25	192	21.4101	7.60596	1.0301	13	26.5673	0.833995	13	15.2771	0.978338	13	11.187	0.988252	13	20.3244	0.986579	13	19.9868	1.09106	13	22.2145	1.18589	13	14.0416	0.968457	13	7.69225
F6Q4F9	Cell division cycle 37	CDC37	Cell division cycle 37 OS=Sus scrofa OX=9823 GN=CDC37 PE=1 SV=1 - [F6Q4F9_PIG]	34.9	10	10	19	341	39.7266	5.12256	1.09658	19	24.3671	1.00347	19	9.04952	0.992367	19	13.904	1.03827	19	16.4095	0.931232	19	13.6399	0.966412	19	14.588	0.928406	19	18.8317	1.00841	19	8.66671
M3TYT0	Rho-associated protein kinase 2	ROCK2	Rho-associated protein kinase 2 OS=Sus scrofa OX=9823 GN=ROCK2 PE=1 SV=1 - [ROCK2_PIG]	19.74	17	23	27	1388	160.649	5.98584	0.939722	20	12.9088	1.01255	20	8.15064	0.9971	20	4.1514	1.00887	20	15.8492	1.03569	20	10.3014	0.994785	20	18.1283	1.03026	20	7.2363	1.04924	20	10.2795
F1S6W7	Ubiquitin specific peptidase 47	USP47	Ubiquitin specific peptidase 47 OS=Sus scrofa OX=9823 GN=USP47 PE=1 SV=3 - [F1S6W7_PIG]	13.57	13	13	17	1326	151.119	5.021	0.975158	17	11.2534	1.03912	17	6.68353	0.991261	17	10.648	0.99772	17	11.7934	0.996904	17	9.38473	1.02718	17	13.852	0.952283	17	6.99061	1.03219	17	8.93824
F1RPW9	Elongation factor 1-gamma	EEF1G	Elongation factor 1-gamma OS=Sus scrofa OX=9823 GN=EEF1G PE=4 SV=2 - [F1RPW9_PIG]	35.85	16	16	40	424	48.4282	6.07471	0.998508	40	24.4952	1.0406	40	13.8567	0.950386	40	10.36	1.01198	40	25.7174	0.940336	40	26.1261	1.04616	40	23.6667	0.963302	40	14.6758	0.997138	40	16.9925
F2Z5F2	Uncharacterized protein	RAB10	Uncharacterized protein OS=Sus scrofa OX=9823 GN=RAB10 PE=1 SV=1 - [F2Z5F2_PIG]	48.5	6	9	25	200	22.5266	8.38232	0.902273	9	15.6654	0.991057	9	4.18376	0.949185	9	5.75795	0.961376	9	13.2575	1.08811	9	11.964	1.06489	9	8.53582	1.03396	9	8.31144	0.953325	9	16.5139
A0A287AYC6	Uncharacterized protein	LOC100626015	Uncharacterized protein OS=Sus scrofa OX=9823 GN=LOC100626015 PE=1 SV=1 - [A0A287AYC6_PIG]	14.95	12	12	20	1144	125.513	5.71924	1.08326	20	12.2112	1.03469	20	13.0224	1.04717	20	8.21455	0.930252	20	10.1875	1.01761	20	11.08	1.00278	20	14.6931	0.958766	20	8.78328	1.00401	20	11.6161
A0A287AM26	Arginyl aminopeptidase	RNPEP	Arginyl aminopeptidase OS=Sus scrofa OX=9823 GN=RNPEP PE=1 SV=1 - [A0A287AM26_PIG]	30.25	18	18	31	648	72.0942	5.66846	0.957942	31	8.05722	0.95578	31	8.48617	0.972354	31	8.06109	0.979059	31	12.9838	1.07013	31	13.0627	1.00093	31	15.9277	1.0572	31	6.25383	1.02223	31	7.5065
A0A287B759	N-acetylglucosamine kinase	NAGK	N-acetylglucosamine kinase OS=Sus scrofa OX=9823 GN=NAGK PE=1 SV=1 - [A0A287B759_PIG]	43.34	11	11	20	293	31.9452	6.53662	1.05632	20	19.7433	1.03911	20	8.76281	1.00864	20	10.9227	1.05503	20	26.2806	0.969754	20	12.8533	0.916155	19	10.8143	0.920776	20	9.53782	1.03144	20	16.2566
A0A1S7J1Y9	Alpha2 chain of type I collagen	COL1A2	Alpha2 chain of type I collagen OS=Sus scrofa domesticus OX=9825 GN=COL1A2 PE=2 SV=1 - [A0A1S7J1Y9_PIG]	11.71	12	12	24	1366	129.081	9.0708	1.04314	24	15.655	1.02351	24	8.41841	1.12768	24	16.7939	0.828951	24	14.6901	0.914542	24	12.5109	1.14283	24	18.52	0.993778	24	9.61806	0.838798	24	16.544
A0A287AHM1	ATP synthase subunit gamma	ATP5F1C	ATP synthase subunit gamma OS=Sus scrofa OX=9823 GN=ATP5F1C PE=3 SV=1 - [A0A287AHM1_PIG]	37.04	10	11	34	297	32.8423	9.39307	0.959553	32	18.6697	0.967036	32	13.7298	0.956257	32	7.8415	1.12598	32	21.7492	0.987695	32	11.056	0.90108	32	19.6679	0.987009	32	9.23867	1.0503	32	12.34
I3LM93	Transportin 1	TNPO1	Transportin 1 OS=Sus scrofa OX=9823 GN=TNPO1 PE=1 SV=2 - [I3LM93_PIG]	17.87	9	13	24	890	101.258	4.95752	1.03149	17	9.68374	0.969334	17	13.0207	0.997971	17	11.1541	1.07609	17	15.8726	0.944518	17	17.7497	0.916013	17	10.0013	1.01149	17	7.849	1.02229	17	8.62318
A0A287B2U6	Synaptosomal-associated protein	SNAP23	Synaptosomal-associated protein OS=Sus scrofa OX=9823 GN=SNAP23 PE=1 SV=1 - [A0A287B2U6_PIG]	40.28	5	6	13	211	23.2434	4.88135	0.926515	11	20.1426	1.03974	11	6.84894	0.922449	11	10.4638	1.10502	11	30.6065	1.00686	11	12.0134	0.832541	11	27.5483	0.996158	11	7.38525	1.05519	11	10.5531
I3LIC2	Leucine rich pentatricopeptide repeat containing	LRPPRC	Leucine rich pentatricopeptide repeat containing OS=Sus scrofa OX=9823 GN=LRPPRC PE=1 SV=2 - [I3LIC2_PIG]	31.99	37	38	52	1369	155.883	6.48096	0.939481	45	13.5349	0.981338	46	12.7112	0.947757	44	8.45817	1.1419	45	12.5335	1.00188	47	11.3352	0.954986	45	18.6981	0.989075	46	9.88814	1.07057	46	9.31132
A0A0B8S023	RAB31, member RAS oncogene family	RAB31	RAB31, member RAS oncogene family OS=Sus scrofa domesticus OX=9825 GN=RAB31 PE=4 SV=1 - [A0A0B8S023_PIG]	38.46	4	6	11	195	21.6049	7.2251	1.01174	9	12.4632	1.03684	9	14.4669	0.984105	9	19.4442	0.984231	9	5.52627	1.1959	9	13.8011	0.941866	9	10.974	1.04652	9	5.4108	0.918117	9	1.75951
Q29201	40S ribosomal protein S16	RPS16	40S ribosomal protein S16 OS=Sus scrofa OX=9823 GN=RPS16 PE=1 SV=4 - [RS16_PIG]	59.59	13	13	35	146	16.435	10.2134	0.977287	35	18.3014	0.986752	35	15.2677	1.00369	35	11.5516	1.09685	35	14.6215	0.989435	35	20.4255	1.02479	35	27.2213	0.980885	35	9.65463	0.999632	35	13.6458
G3M430	Mucin 13A (Fragment)	MUC13A	Mucin 13A (Fragment) OS=Sus scrofa OX=9823 GN=MUC13A PE=2 SV=1 - [G3M430_PIG]	23.44	1	6	10	384	41.6379	4.91943	0.875302	1		0.803736	1		1.34975	1		1.18385	1		0.873074	1		0.859454	1		1.08021	1		1.02512	1
F1RQM2	Phosphoacetylglucosamine mutase	PGM3	Phosphoacetylglucosamine mutase OS=Sus scrofa OX=9823 GN=PGM3 PE=1 SV=2 - [AGM1_PIG]	33.58	15	15	30	542	59.4371	6.07471	1.00695	30	9.94175	0.996397	30	13.8625	0.948234	30	8.38402	1.00861	30	12.6028	1.11431	30	10.4305	0.981844	30	12.4248	0.965284	30	10.9828	0.988372	30	10.3949
A0A286ZVS0	Splicing factor 3b subunit 3	SF3B3	Splicing factor 3b subunit 3 OS=Sus scrofa OX=9823 GN=SF3B3 PE=1 SV=1 - [A0A286ZVS0_PIG]	21.2	22	22	36	1217	135.478	5.26221	0.97241	35	11.1428	0.995514	35	10.5793	0.975172	35	8.51382	1.04954	35	14.8034	1.01114	35	10.291	0.985438	35	13.5611	1.04929	35	11.1245	1.00703	35	12.9568
F1RJ01	High mobility group protein B2	HMGB2	High mobility group protein B2 OS=Sus scrofa OX=9823 GN=HMGB2 PE=4 SV=3 - [F1RJ01_PIG]	40.95	9	13	35	210	24.0907	7.38623	0.956115	23	11.7956	1.00162	23	16.1954	0.999779	23	8.00995	1.04038	23	16.3251	1.01635	23	20.5769	1.04181	23	15.1156	0.974638	23	6.87973	0.968888	23	16.1067
F1RW98	Uncharacterized protein	RSU1	Uncharacterized protein OS=Sus scrofa OX=9823 GN=RSU1 PE=4 SV=3 - [F1RW98_PIG]	39.35	11	11	25	277	31.4907	8.63135	0.934323	25	12.9769	1.04583	25	12.3261	1.01252	25	4.40277	1.05473	25	21.3266	0.87691	25	14.5776	0.967422	25	20.7734	0.956366	25	10.6959	1.11718	25	11.9161
P50578	Aldo-keto reductase family 1 member A1	AKR1A1	Aldo-keto reductase family 1 member A1 OS=Sus scrofa OX=9823 GN=AKR1A1 PE=1 SV=3 - [AK1A1_PIG]	43.69	16	17	73	325	36.559	6.99072	0.963631	69	13.3824	0.969713	69	10.9646	0.992231	69	8.64132	1.00449	69	16.0611	1.01772	69	11.6435	0.948851	69	21.051	1.0245	69	13.5678	1.02898	69	13.8578
Q9N1F5	Glutathione S-transferase omega-1	GSTO1	Glutathione S-transferase omega-1 OS=Sus scrofa OX=9823 GN=GSTO1 PE=1 SV=2 - [GSTO1_PIG]	41.91	11	11	21	241	27.4011	7.23975	0.943671	21	9.42316	0.970026	21	11.8255	1.04646	21	7.38668	1.08313	21	23.6125	1.00466	21	8.54085	0.946096	21	25.6186	0.96941	21	15.3651	1.12591	21	18.5004
F1RGG1	40S ribosomal protein S19	RPS19	40S ribosomal protein S19 OS=Sus scrofa OX=9823 GN=RPS19 PE=1 SV=2 - [F1RGG1_PIG]	55.17	11	11	33	145	16.0505	10.3159	0.964733	33	18.264	1.01949	33	10.6164	0.957434	33	12.964	1.20765	33	17.5922	0.979868	33	26.6246	0.840344	33	36.0858	1.02698	33	11.0217	1.11772	33	19.8442
A0A173G6G7	Septin 10		Septin 10 OS=Sus scrofa OX=9823 PE=2 SV=1 - [A0A173G6G7_PIG]	35.68	10	12	24	454	52.7146	7.06396	0.919957	18	10.1303	1.01747	18	6.31882	1.07922	18	12.3807	0.993168	18	15.5646	0.92097	18	16.111	1.06677	18	7.88676	1.07569	18	7.68885	0.993164	18	5.00874
P62272	40S ribosomal protein S18	RPS18	40S ribosomal protein S18 OS=Sus scrofa OX=9823 GN=RPS18 PE=1 SV=3 - [RS18_PIG]	52.63	9	10	35	152	17.7079	10.9897	0.984712	32	22.215	0.977277	32	19.5588	0.962919	32	11.839	1.01508	32	26.8049	0.927458	32	15.2696	0.911903	32	22.1665	1.01285	32	7.64918	1.00018	32	26.4926
A0A287AH93	Extended synaptotagmin 1	ESYT1	Extended synaptotagmin 1 OS=Sus scrofa OX=9823 GN=ESYT1 PE=1 SV=1 - [A0A287AH93_PIG]	14.91	14	14	22	1033	115.1	6.34131	1.01066	22	9.22178	0.995536	22	9.69195	0.983893	22	10.1964	1.02948	22	13.1189	0.985787	22	14.0108	1.01768	22	18.1555	1.01856	22	9.65235	1.02368	22	13.994
F1RG66	Uncharacterized protein	PITPNB	Uncharacterized protein OS=Sus scrofa OX=9823 GN=PITPNB PE=1 SV=3 - [F1RG66_PIG]	46.47	10	13	32	269	31.2738	6.87354	1.01046	24	19.7103	0.987355	24	15.2216	0.989996	24	13.4433	0.989291	24	9.95386	1.03488	24	13.1716	1.02276	24	11.7421	1.0209	24	10.2877	0.979805	24	10.1503
A0A287BI63	RAB6A, member RAS oncogene family	RAB6A	RAB6A, member RAS oncogene family OS=Sus scrofa OX=9823 GN=RAB6A PE=1 SV=1 - [A0A287BI63_PIG]	45.19	1	9	24	208	23.5039	5.5415	1.06561	1		1.1496	1		0.913241	1		0.990075	1		0.980374	1		0.794446	1		0.930235	1		1.22502	1
I3LNY6	Nestin	NES	Nestin OS=Sus scrofa OX=9823 GN=NES PE=1 SV=2 - [I3LNY6_PIG]	15.36	18	18	24	1699	184.7	4.36084	0.972043	24	16.129	0.980227	24	5.99003	1.08535	24	8.33191	1.03929	24	14.7396	0.880591	24	9.01905	1.00318	24	11.6164	0.990959	24	8.57704	1.01194	24	9.84986
A0A287ANI6	3-hydroxy-3-methylglutaryl-CoA lyase	HMGCL	3-hydroxy-3-methylglutaryl-CoA lyase OS=Sus scrofa OX=9823 GN=HMGCL PE=1 SV=1 - [A0A287ANI6_PIG]	32.85	10	10	19	347	36.6502	9.37842	0.961591	19	11.4482	1.05247	19	14.2815	0.907867	19	7.0747	1.03718	19	21.3588	0.937691	19	9.12746	0.966112	19	17.9462	1.04328	19	6.59154	1.05119	19	16.273
F1S6B5	Fibromodulin	FMOD	Fibromodulin OS=Sus scrofa OX=9823 GN=FMOD PE=1 SV=3 - [F1S6B5_PIG]	18.35	5	5	18	376	43.1705	6.13818	1.053	18	13.94	1.05865	18	11.0927	1.20253	18	6.43579	0.908148	18	11.9209	0.823224	18	15.3597	0.917201	18	26.3122	0.956089	18	8.48169	1.06088	18	10.8382
A0A287AW14	Olfactomedin 4	OLFM4	Olfactomedin 4 OS=Sus scrofa OX=9823 GN=OLFM4 PE=1 SV=1 - [A0A287AW14_PIG]	16.55	4	5	9	417	47.3839	7.94287	1.06503	7	2.62286	0.778531	7	30.7196	1.04925	7	11.1566	0.996505	7	2.15206	1.23058	7	13.3029	0.938656	7	21.7857	1.03423	7	6.60661	0.943729	7	7.47771
I3LR17	Coronin	CORO1A	Coronin OS=Sus scrofa OX=9823 GN=CORO1A PE=1 SV=2 - [I3LR17_PIG]	39.05	18	19	39	461	50.8948	6.55127	1.04568	37	11.6985	0.848593	36	20.6079	1.01976	37	10.0727	1.00676	37	19.8237	0.923609	36	8.63417	1.0178	36	10.8634	1.17288	36	7.62658	0.989356	37	11.601
F1SAG9	Melanoma cell adhesion molecule	MCAM	Melanoma cell adhesion molecule OS=Sus scrofa OX=9823 GN=MCAM PE=1 SV=2 - [F1SAG9_PIG]	13.52	7	7	18	636	70.3267	5.80811	0.993734	18	18.184	1.05656	18	14.4169	1.13384	18	7.90985	0.991758	18	9.74172	0.940531	18	9.74642	0.986789	18	11.1403	0.975111	18	4.36907	0.996886	18	17.7831
A0A287B4G4	Rac family small GTPase 1	RAC1	Rac family small GTPase 1 OS=Sus scrofa OX=9823 GN=RAC1 PE=1 SV=1 - [A0A287B4G4_PIG]	44.27	4	10	33	192	21.4362	8.49951	0.944493	18	12.4184	0.988649	18	18.5077	1.03564	18	11.3648	1.14029	18	9.72489	0.950833	18	23.3826	0.885793	18	28.2316	1.00385	18	20.0563	1.11668	18	19.5004
I3LDM3	Importin 7	IPO7	Importin 7 OS=Sus scrofa OX=9823 GN=IPO7 PE=1 SV=2 - [I3LDM3_PIG]	14.86	13	13	19	976	112.45	4.79248	0.919116	19	17.0889	0.941813	19	11.9438	0.964424	19	8.32937	1.08437	19	21.6291	1.03715	19	15.9301	1.0549	19	20.7708	1.03123	19	12.5109	1.05842	19	10.1991
A0A286ZPI3	COP9 signalosome subunit 2	COPS2	COP9 signalosome subunit 2 OS=Sus scrofa OX=9823 GN=COPS2 PE=1 SV=1 - [A0A286ZPI3_PIG]	27.99	10	10	22	393	45.7528	8.07471	0.967503	22	11.4886	0.984021	22	7.48273	1.02858	22	5.99454	1.04512	22	22.9029	0.94943	22	12.9003	0.940416	22	30.2354	1.01523	22	12.2156	1.04975	22	12.1
F1S3C7	AP-1 complex subunit gamma	AP1G1	AP-1 complex subunit gamma OS=Sus scrofa OX=9823 GN=AP1G1 PE=1 SV=3 - [F1S3C7_PIG]	14.96	11	12	20	822	91.3391	6.80029	0.987538	18	9.32715	1.00837	18	8.74758	0.97632	18	11.5199	0.987162	18	18.707	1.10275	18	11.9277	1.06077	18	18.4782	1.01039	18	8.09645	0.941808	18	13.1574
F1SFI6	Fetuin B	FETUB	Fetuin B OS=Sus scrofa OX=9823 GN=FETUB PE=1 SV=3 - [F1SFI6_PIG]	38.73	12	12	27	377	41.1979	7.51807	1.13062	27	16.5274	0.835121	27	12.2296	1.14851	27	6.11729	0.911824	27	19.8091	0.944176	27	10.3765	0.991862	27	14.8485	1.15836	27	13.4693	0.986279	27	11.684
A0A287BGW4	Delta-aminolevulinic acid dehydratase	ALAD	Delta-aminolevulinic acid dehydratase OS=Sus scrofa OX=9823 GN=ALAD PE=1 SV=1 - [A0A287BGW4_PIG]	32.7	8	8	17	318	34.7205	7.41553	1.01959	16	11.4767	1.0148	16	5.43635	1.02427	16	9.26636	0.950517	16	14.3204	1.11664	16	16.2326	1.12522	16	15.6597	0.952906	16	8.64932	0.944939	16	15.8348
P00761	Trypsin		Trypsin OS=Sus scrofa OX=9823 PE=1 SV=1 - [TRYP_PIG]	25.11	4	4	18	231	24.3938	7.18115	1.03567	18	20.5366	1.01757	18	8.77384	1.07812	18	11.8033	1.09216	18	19.6197	0.963935	18	5.06096	0.812999	18	22.3295	0.95176	18	13.2507	1.07963	18	9.67234
F1SL82	Myosin IA	MYO1A	Myosin IA OS=Sus scrofa OX=9823 GN=MYO1A PE=1 SV=3 - [F1SL82_PIG]	24.09	20	23	41	1042	118.435	9.36377	0.985571	32	8.13344	0.943788	32	12.9384	0.960647	32	8.76387	1.07773	32	18.9412	1.03364	32	10.399	0.911556	32	18.3937	1.00898	32	10.4994	1.08471	32	10.9576
F1SAS2	Acyl-CoA synthetase short chain family member 1	ACSS1	Acyl-CoA synthetase short chain family member 1 OS=Sus scrofa OX=9823 GN=ACSS1 PE=1 SV=3 - [F1SAS2_PIG]	21.9	12	12	32	621	67.9958	7.57666	1.04909	32	20.1402	0.971515	32	15.7575	0.892788	32	13.1663	1.04946	32	25.2077	1.12726	32	12.3125	0.986841	32	22.9177	0.963921	32	13.9818	0.931314	32	17.3843
I3LUR1	Uncharacterized protein	HNRNPUL2	Uncharacterized protein OS=Sus scrofa OX=9823 GN=HNRNPUL2 PE=1 SV=2 - [I3LUR1_PIG]	32.23	19	19	34	757	82.7131	4.53857	0.989607	34	17.7214	0.972949	33	8.55982	0.973607	34	8.06287	1.00569	32	16.8142	1.01579	33	13.0845	1.05439	33	16.7143	1.01605	34	8.49432	0.978994	34	12.9419
Q3YLA6	Serine/arginine-rich splicing factor 1	SRSF1	Serine/arginine-rich splicing factor 1 OS=Sus scrofa OX=9823 GN=SRSF1 PE=2 SV=3 - [SRSF1_PIG]	47.18	12	13	41	248	27.7278	10.3599	0.975533	40	13.02	0.978753	40	13.3006	0.986292	40	14.312	0.946606	40	18.4577	1.01082	40	11.8506	1.0807	40	22.4676	1.03948	40	7.84179	0.984291	40	16.1657
D0G7F1	Sterol carrier protein 2	SCP2	Sterol carrier protein 2 OS=Sus scrofa OX=9823 GN=SCP2 PE=2 SV=1 - [D0G7F1_PIG]	26.99	9	15	38	541	58.4826	7.41553	0.936631	21	25.662	0.891503	21	23.9991	0.882999	21	12.3031	1.00309	21	30.5356	1.04025	21	24.4601	1.05438	21	29.5094	0.938501	21	27.3907	0.985702	21	12.9177
A0A287ALQ1	Nucleoporin 210	NUP210	Nucleoporin 210 OS=Sus scrofa OX=9823 GN=NUP210 PE=1 SV=1 - [A0A287ALQ1_PIG]	8.87	12	12	15	1928	208.034	6.59521	0.993583	14	16.0976	0.938477	14	11.3357	1.0146	14	9.10879	1.02721	14	27.328	1.00487	14	14.9712	1.00258	14	18.8212	1.09381	14	9.10467	1.00619	14	12.2217
I3LA63	Methionyl-tRNA synthetase	MARS	Methionyl-tRNA synthetase OS=Sus scrofa OX=9823 GN=MARS PE=1 SV=2 - [I3LA63_PIG]	16.54	12	12	21	949	106.724	7.28369	1.02939	21	18.7749	1.01867	21	10.5732	0.958869	21	7.66878	1.00121	20	24.797	0.99203	21	22.28	1.00061	21	25.2989	0.993945	21	9.08334	1.04098	21	17.0497
F1S6R7	Polypyrimidine tract-binding protein 1	PTBP1	Polypyrimidine tract-binding protein 1 OS=Sus scrofa OX=9823 GN=PTBP1 PE=1 SV=3 - [F1S6R7_PIG]	25.43	9	13	30	527	56.5663	9.37842	0.961582	21	14.6865	0.966192	21	13.1661	0.994483	21	11.5959	1.10365	21	21.7855	0.890303	21	17.5691	0.927571	21	26.3199	0.977309	21	10.0289	1.04098	21	15.7645
A0A287A829	Mannosidase alpha class 2C member 1	MAN2C1	Mannosidase alpha class 2C member 1 OS=Sus scrofa OX=9823 GN=MAN2C1 PE=1 SV=1 - [A0A287A829_PIG]	19.54	15	15	21	998	111.112	6.60986	1.06578	21	11.6263	0.987372	21	7.57576	0.993108	21	12.2714	0.921298	21	18.3866	0.976305	21	15.1332	1.03066	21	27.5775	0.986326	21	10.9112	0.987105	21	12.4845
Q0PM28	Pigment epithelium-derived factor	SERPINF1	Pigment epithelium-derived factor OS=Sus scrofa OX=9823 GN=SERPINF1 PE=1 SV=1 - [Q0PM28_PIG]	24.7	9	9	16	413	45.599	6.81494	0.941771	16	9.8407	0.983807	16	8.30292	1.06821	16	9.06923	1.06251	16	30.0389	0.819244	16	22.0508	0.927868	16	19.7749	1.03222	16	5.6821	1.09248	16	19.8202
I3LTL9	Uncharacterized protein	FOLH1B	Uncharacterized protein OS=Sus scrofa OX=9823 GN=FOLH1B PE=1 SV=2 - [I3LTL9_PIG]	24	14	14	22	750	84.3416	6.41748	1.08637	22	15.3788	1.00064	22	8.96736	1.08829	22	6.46262	0.900229	22	10.6262	1.06844	22	10.559	1.06383	22	14.3221	0.935353	22	11.9478	0.955563	22	13.2643
A0A287BPN8	Adducin 1	ADD1	Adducin 1 OS=Sus scrofa OX=9823 GN=ADD1 PE=1 SV=1 - [A0A287BPN8_PIG]	22.34	12	12	21	734	81.4339	9.59814	0.96463	20	14.5572	1.00519	20	6.55349	1.03407	20	10.3534	1.00794	20	16.0994	0.956891	20	12.6465	0.976612	20	13.8206	0.96649	20	12.9126	1.00749	20	15.2461
P02547	Neurofilament light polypeptide	NEFL	Neurofilament light polypeptide OS=Sus scrofa OX=9823 GN=NEFL PE=1 SV=3 - [NFL_PIG]	10.75	4	6	18	549	62.0345	4.65283	1.32419	5	49.2934	1.12574	5	2.93207	1.17954	5	3.26607	1.29318	5	19.9816	0.873583	5	14.8503	0.868812	5	14.0614	0.794691	5	26.4128	0.821018	5	22.5784
A0A0B8RTX1	Atlastin GTPase 3	ATL3	Atlastin GTPase 3 OS=Sus scrofa domesticus OX=9825 GN=ATL3 PE=4 SV=1 - [A0A0B8RTX1_PIG]	29.57	11	11	28	541	60.4074	5.73193	1.03768	28	15.4327	0.969882	28	11.0325	1.03938	27	13.741	0.916555	28	14.8443	1.01878	28	7.10734	1.00057	28	18.0739	1.03555	28	8.02407	0.996786	28	8.21365
A0A287AYY7	Leucine rich repeat containing 47	LRRC47	Leucine rich repeat containing 47 OS=Sus scrofa OX=9823 GN=LRRC47 PE=1 SV=1 - [A0A287AYY7_PIG]	30.53	14	14	21	583	63.911	8.27979	1.07967	21	13.9341	1.0298	21	11.4288	1.02329	21	15.5251	1.0187	21	15.1656	0.997522	21	12.2133	1.04943	21	16.6714	0.95934	21	8.43936	0.992204	21	11.8556
A0A286ZT78	USH1 protein network component harmonin	USH1C	USH1 protein network component harmonin OS=Sus scrofa OX=9823 GN=USH1C PE=1 SV=1 - [A0A286ZT78_PIG]	30.94	15	15	33	530	59.2005	5.35107	1.02657	33	11.6261	1.03742	33	8.00081	0.959642	33	10.4553	0.929665	33	9.56376	1.16987	33	11.5641	1.01577	33	9.85691	0.957988	33	8.47073	0.987979	33	11.5002
A0A286ZRD4	Uncharacterized protein	TJP1	Uncharacterized protein OS=Sus scrofa OX=9823 GN=TJP1 PE=1 SV=1 - [A0A286ZRD4_PIG]	14.41	19	19	28	1756	195.094	6.68311	1.07199	28	9.7372	1.01515	28	13.0292	1.04105	28	10.9159	1.0053	28	14.7885	0.96531	28	16.0935	0.918102	28	17.4522	0.935236	28	6.43584	1.01912	28	13.9697
Q8MIR0	L-threonine 3-dehydrogenase, mitochondrial	TDH	L-threonine 3-dehydrogenase, mitochondrial OS=Sus scrofa OX=9823 GN=TDH PE=1 SV=1 - [TDH_PIG]	27.35	7	7	21	373	41.406	7.78174	1.00359	21	16.7417	0.928607	21	15.1967	0.850262	21	14.8511	0.954622	21	21.3401	1.35485	21	16.5683	1.01885	21	25.1354	1.03141	21	6.40321	0.827663	20	26.299
M3TYC1	Eukaryotic translation initiation factor 3 subunit B	EIF3B	Eukaryotic translation initiation factor 3 subunit B OS=Sus scrofa OX=9823 GN=EIF3B PE=2 SV=1 - [M3TYC1_PIG]	29.08	20	20	35	784	89.0132	5.021	1.01987	35	12.0194	1.018	35	14.6507	0.942243	35	9.90841	0.966058	35	12.4067	1.02442	35	11.5172	1.01338	35	16.7671	0.994887	35	8.97835	0.975613	35	9.6381
A0A287B9V7	Structural maintenance of chromosomes protein	SMC1A	Structural maintenance of chromosomes protein OS=Sus scrofa OX=9823 GN=SMC1A PE=1 SV=1 - [A0A287B9V7_PIG]	23.93	26	26	36	1233	143.159	7.63525	0.971547	36	16.8373	0.977967	36	11.8352	0.987664	36	6.70939	1.03165	36	13.8709	1.00716	36	18.2977	0.963761	36	14.2403	1.04187	36	10.0993	1.01608	36	10.7749
K9J6M4	E3 ubiquitin-protein ligase UBR4	UBR4	E3 ubiquitin-protein ligase UBR4 OS=Sus scrofa OX=9823 GN=UBR4 PE=2 SV=1 - [K9J6M4_PIG]	7.85	33	33	41	5182	572.613	6.03662	0.969468	41	11.2229	0.986628	41	11.925	1.00753	41	13.3754	1.04329	41	19.5013	0.996546	41	14.7403	0.970047	41	15.9153	1.02046	40	4.61423	0.994674	41	16.8245
I3LDC1	Succinate dehydrogenase [ubiquinone] iron-sulfur subunit, mitochondrial	SDHB	Succinate dehydrogenase [ubiquinone] iron-sulfur subunit, mitochondrial OS=Sus scrofa OX=9823 GN=SDHB PE=1 SV=1 - [I3LDC1_PIG]	34.29	10	10	32	280	31.5636	8.47021	0.9941	32	23.4507	1.09739	32	14.6183	1.04212	32	9.08678	1.13547	32	20.5598	0.915102	32	26.0617	0.875533	32	36.7816	0.943558	32	15.5116	1.08032	32	14.0337
I3LFS1	Ubiquitin specific peptidase 39	USP39	Ubiquitin specific peptidase 39 OS=Sus scrofa OX=9823 GN=USP39 PE=1 SV=2 - [I3LFS1_PIG]	18.41	8	8	20	565	65.3917	8.83643	1.01933	19	11.064	0.990554	20	13.7618	0.975013	19	10.1376	0.939847	20	18.6371	1.07736	19	8.44772	1.14648	20	13.6465	1.0228	19	6.84914	0.96539	20	8.23566
F1S9K1	Isoleucyl-tRNA synthetase 2, mitochondrial	IARS2	Isoleucyl-tRNA synthetase 2, mitochondrial OS=Sus scrofa OX=9823 GN=IARS2 PE=1 SV=3 - [F1S9K1_PIG]	22.13	17	17	25	1012	113.449	7.37158	0.959305	24	15.6275	1.00574	24	12.1671	0.973914	24	9.76649	1.05191	24	12.4048	1.03748	24	13.1866	0.972079	24	24.0498	1.0202	24	9.99795	1.01718	24	14.7311
F1ST73	Glyoxylate and hydroxypyruvate reductase	GRHPR	Glyoxylate and hydroxypyruvate reductase OS=Sus scrofa OX=9823 GN=GRHPR PE=1 SV=3 - [F1ST73_PIG]	34.76	11	11	27	328	35.8018	7.94287	1.09691	26	15.4137	1.00643	26	13.3349	0.964281	26	8.49071	0.886057	26	17.0589	1.01909	26	13.9887	1.04433	26	27.2964	0.95385	26	11.1132	0.979155	26	20.3889
Q1W0S7	AE binding protein (Fragment)	AEBP1	AE binding protein (Fragment) OS=Sus scrofa OX=9823 GN=AEBP1 PE=4 SV=1 - [Q1W0S7_PIG]	18.23	8	8	13	620	69.7638	5.12256	1.0009	13	11.486	1.03315	13	6.49388	1.06725	13	4.89813	0.965253	13	11.722	0.984225	13	9.99229	1.0139	13	13.0892	1.01852	13	6.62625	1.01382	13	10.9196
A0A286ZYB0	Acyl-CoA synthetase family member 3	ACSF3	Acyl-CoA synthetase family member 3 OS=Sus scrofa OX=9823 GN=ACSF3 PE=1 SV=1 - [A0A286ZYB0_PIG]	32.82	16	16	28	582	64.1593	8.26514	0.955505	28	17.8125	1.1395	28	12.5224	0.966181	28	10.0461	0.996573	28	16.7079	1.09788	28	17.2229	0.967727	28	7.15491	0.94732	28	10.4756	1.04565	28	10.0478
F2Z5G5	ARP1 actin related protein 1 homolog A	ACTR1A	ARP1 actin related protein 1 homolog A OS=Sus scrofa OX=9823 GN=ACTR1A PE=1 SV=1 - [F2Z5G5_PIG]	38.83	5	12	21	376	42.5869	6.63916	1.06871	12	10.1198	0.986922	12	12.4261	1.07691	12	10.3546	0.990927	12	23.3155	0.981602	12	14.0838	0.969838	12	21	0.901387	12	14.2738	1.00075	12	21.1263
A0A287BLW4	Nucleoporin 205	NUP205	Nucleoporin 205 OS=Sus scrofa OX=9823 GN=NUP205 PE=1 SV=1 - [A0A287BLW4_PIG]	10.47	16	17	21	1930	217.714	6.12549	0.98066	20	11.2845	0.975837	20	6.31314	1.03823	20	11.3794	0.958328	20	12.3522	1.00677	20	4.79431	1.10186	20	19.2886	0.97519	20	5.51941	0.966267	20	11.9668
I3L9H9	Uncharacterized protein	LOC110261221	Uncharacterized protein OS=Sus scrofa OX=9823 GN=LOC110261221 PE=1 SV=2 - [I3L9H9_PIG]	29.68	1	12	21	502	57.4838	8.07471	1.2648	1		1.09336	1		0.878794	1		1.12192	1		0.843174	1		1.19212	1		0.791083	1		0.991339	1
F1SFG7	OPA1, mitochondrial dynamin like GTPase	OPA1	OPA1, mitochondrial dynamin like GTPase OS=Sus scrofa OX=9823 GN=OPA1 PE=1 SV=3 - [F1SFG7_PIG]	25.52	21	21	31	960	111.437	7.98682	0.955852	31	10.5159	0.982123	31	8.12185	0.97781	31	8.28527	0.975268	31	22.6222	1.00129	31	10.0193	0.989366	31	14.8437	1.0392	31	11.1098	1.04877	31	10.9333
Q95281	60S ribosomal protein L29	RPL29	60S ribosomal protein L29 OS=Sus scrofa OX=9823 GN=RPL29 PE=1 SV=4 - [RL29_PIG]	25.62	4	4	19	160	17.4868	11.9272	1.01485	19	13.9147	1.00895	19	9.68832	0.985323	19	8.77445	1.04913	19	10.7788	0.974311	19	10.4863	0.991546	19	20.2488	1.0016	19	6.56828	0.983314	19	18.608
F1SIC0	Protein kinase C and casein kinase substrate in neurons 3	PACSIN3	Protein kinase C and casein kinase substrate in neurons 3 OS=Sus scrofa OX=9823 GN=PACSIN3 PE=1 SV=1 - [F1SIC0_PIG]	22.17	7	7	9	424	48.7199	6.23975	1.04587	9	20.392	1.05716	9	6.24178	1.00584	9	9.96779	0.907689	9	20.1177	1.28586	9	4.30108	1.08368	9	21.6386	0.848102	9	6.64874	0.861821	9	15.5729
A0A287BQQ3	Adducin 3	ADD3	Adducin 3 OS=Sus scrofa OX=9823 GN=ADD3 PE=1 SV=1 - [A0A287BQQ3_PIG]	22.26	13	13	21	674	75.3895	6.81494	0.970521	21	14.5258	0.993593	21	10.5632	0.998789	21	13.7245	0.964802	21	12.1785	0.977282	21	12.4959	1.01797	21	16.1751	1.00961	21	6.83949	1.0342	21	11.6235
F1RVY7	Galactokinase 1	GALK1	Galactokinase 1 OS=Sus scrofa OX=9823 GN=GALK1 PE=1 SV=3 - [F1RVY7_PIG]	34.18	13	13	29	392	42.0655	5.78271	1.08252	28	10.1453	1.00333	28	9.38594	0.96453	28	7.10918	0.927893	28	13.8235	1.04186	28	13.7452	1.03667	28	10.7103	1.00804	28	8.0801	0.961367	28	8.59298
A0A0B8RT07	DEK proto-oncogene	DEK	DEK proto-oncogene OS=Sus scrofa domesticus OX=9825 GN=DEK PE=4 SV=1 - [A0A0B8RT07_PIG]	31.47	8	11	20	375	42.5749	8.36768	0.925777	17	18.0149	0.931388	17	12.5541	0.995556	17	5.56283	1.05221	17	20.0742	0.909543	17	15.5363	1.06766	17	28.7448	1.00015	17	7.57317	1.06086	17	18.5462
A0A287B060	Galactokinase 2	GALK2	Galactokinase 2 OS=Sus scrofa OX=9823 GN=GALK2 PE=1 SV=1 - [A0A287B060_PIG]	34.27	11	11	23	429	47.0339	6.87354	1.03032	21	16.9432	0.991099	22	10.8391	0.987567	22	14.4895	0.995229	22	11.3141	1.10126	22	9.39716	0.968016	21	9.87379	0.996068	22	8.66448	0.985805	22	13.4493
G3CKJ2	Glyceraldehyde-3-phosphate dehydrogenase (Fragment)	GAPDH	Glyceraldehyde-3-phosphate dehydrogenase (Fragment) OS=Sus scrofa OX=9823 GN=GAPDH PE=2 SV=1 - [G3CKJ2_PIG]	37.82	3	9	33	275	29.4503	9.23193	1.24449	8	19.598	1.14162	8	27.2761	1.18105	8	13.884	1.05425	8	5.75351	0.962777	8	16.0515	0.900578	8	23.1674	0.766419	8	35.3175	0.889327	8	27.9345
F1SE87	Uncharacterized protein	CHMP5	Uncharacterized protein OS=Sus scrofa OX=9823 GN=CHMP5 PE=1 SV=3 - [F1SE87_PIG]	28.31	4	4	8	219	24.5733	4.83057	0.995453	8	11.4683	1.06061	8	5.30983	1.00683	8	6.72774	0.954642	8	13.7235	1.07905	8	9.27844	1.04002	8	23.3185	0.961384	8	13.0189	1.02373	8	8.14127
F1S3E0	Transmembrane p24 trafficking protein 9	TMED9	Transmembrane p24 trafficking protein 9 OS=Sus scrofa OX=9823 GN=TMED9 PE=1 SV=3 - [F1S3E0_PIG]	32.77	5	7	17	235	27.1119	7.47412	1.0801	11	25.598	0.995621	11	12.19	1.06507	11	6.25531	1.15329	11	16.8001	0.821425	11	19.4916	0.789745	11	20.3727	0.95781	11	20.9853	1.12645	11	10.9378
Q75QW1	Epithelial cell adhesion molecule	TACSTD1	Epithelial cell adhesion molecule OS=Sus scrofa OX=9823 GN=TACSTD1 PE=2 SV=1 - [EPCAM_PIG]	27.39	9	9	27	314	34.8107	6.06201	1.14009	27	23.7862	1.0573	27	20.1341	0.938469	27	12.9059	0.991599	27	21.1646	1.00138	27	15.6937	0.992304	27	28.3889	0.922297	27	16.326	0.977931	27	15.7139
F1RM25	Serine/threonine-protein phosphatase	LOC100513542	Serine/threonine-protein phosphatase OS=Sus scrofa OX=9823 GN=LOC100513542 PE=1 SV=3 - [F1RM25_PIG]	33.87	12	16	24	499	56.8412	6.44287	1.00138	19	13.2982	1.02418	18	12.1221	1.01014	18	16.5453	0.929555	19	20.0878	1.01448	18	16.9193	1.16542	19	14.9699	1.0929	19	5.89578	0.9775	19	16.5388
A0A287BL58	PBX homeobox interacting protein 1	PBXIP1	PBX homeobox interacting protein 1 OS=Sus scrofa OX=9823 GN=PBXIP1 PE=1 SV=1 - [A0A287BL58_PIG]	15.08	8	8	13	723	78.9461	4.89404	1.0282	13	8.3081	0.95903	13	9.75216	0.993398	13	10.4472	0.964294	13	18.6442	1.0423	13	11.8055	1.17745	13	22.9548	0.963662	13	12.2436	1.00053	13	9.4534
P63053	Ubiquitin-60S ribosomal protein L40	UBA52	Ubiquitin-60S ribosomal protein L40 OS=Sus scrofa OX=9823 GN=UBA52 PE=1 SV=2 - [RL40_PIG]	53.91	1	8	68	128	14.719	9.83252	1.10429	1		0.972095	1		1.07778	1		1.01868	1		0.975082	1		1.12537	1		0.982856	1		0.886665	1
A0A287AIP7	Acyl-CoA synthetase long chain family member 1	ACSL1	Acyl-CoA synthetase long chain family member 1 OS=Sus scrofa OX=9823 GN=ACSL1 PE=1 SV=1 - [A0A287AIP7_PIG]	16.45	10	10	16	699	78.0162	7.84033	0.889935	16	13.0127	1.03742	16	10.2617	0.943246	16	11.0122	0.950185	16	12.3139	1.05522	16	11.5729	1.08118	16	17.3551	0.996151	16	8.40329	1.00752	16	11.6666
I3LS86	Kelch repeat and BTB domain containing 11	KBTBD11	Kelch repeat and BTB domain containing 11 OS=Sus scrofa OX=9823 GN=KBTBD11 PE=1 SV=2 - [I3LS86_PIG]	20.13	8	8	12	601	64.4472	6.21436	1.05477	12	12.1681	1.01903	12	10.2527	1.01368	12	11.8494	0.953068	12	21.907	0.967316	12	23.9353	0.992484	12	15.8448	1.00259	12	7.55879	0.977446	12	8.88378
A0A286ZS87	Uncharacterized protein	GRN	Uncharacterized protein OS=Sus scrofa OX=9823 GN=GRN PE=1 SV=1 - [A0A286ZS87_PIG]	17.94	8	8	16	574	62.322	7.78174	1.20291	15	19.3146	0.881995	15	12.2408	1.03837	15	9.05393	0.989543	15	12.5214	0.995848	15	6.70111	0.925916	15	8.57466	1.02661	15	15.358	1.00878	15	7.94629
F1S4X9	Glutathione synthetase	GSS	Glutathione synthetase OS=Sus scrofa OX=9823 GN=GSS PE=1 SV=2 - [F1S4X9_PIG]	28.9	10	10	16	474	52.3092	5.89697	0.972096	16	5.63053	0.990837	16	12.8521	1.00313	15	12.0609	1.03603	16	19.3424	1.04769	16	13.8916	0.961891	16	6.76822	1.03361	16	5.2177	0.991491	16	18.2593
A5A8W8	Complement component 4A	C4A	Complement component 4A OS=Sus scrofa OX=9823 GN=C4A PE=4 SV=1 - [A5A8W8_PIG]	19.93	28	28	40	1741	192.271	7.15186	1.03325	40	13.8459	0.87009	40	14.8784	1.0228	40	9.00291	0.97553	40	20.5121	0.967635	40	11.492	1.00639	40	14.7117	1.09443	40	13.1149	1.04241	40	11.0963
A0A0B8S002	Serrate, RNA effector molecule	SRRT	Serrate, RNA effector molecule OS=Sus scrofa domesticus OX=9825 GN=SRRT PE=4 SV=1 - [A0A0B8S002_PIG]	19.98	15	15	26	876	100.558	6.01123	0.954716	26	12.0752	0.959283	26	15.1985	0.968338	26	6.87202	0.985948	26	13.8343	1.04572	26	11.9357	1.06904	26	14.6738	1.04334	26	6.97157	1.01785	26	11.6808
C5H0C6	Ubiquitin thioesterase	OTUB1	Ubiquitin thioesterase OS=Sus scrofa OX=9823 GN=OTUB1 PE=1 SV=1 - [C5H0C6_PIG]	24.35	5	5	12	271	31.2644	4.94482	1.01931	12	16.5441	1.04051	12	17.6767	1.00187	12	9.17752	0.907072	12	9.06171	1.01865	12	17.3613	1.02058	12	13.0862	0.979481	12	7.47179	0.977895	12	7.84351
O11780	Transforming growth factor-beta-induced protein ig-h3	TGFBI	Transforming growth factor-beta-induced protein ig-h3 OS=Sus scrofa OX=9823 GN=TGFBI PE=1 SV=1 - [BGH3_PIG]	24.89	1	15	29	683	74.4147	7.40088	1.00748	3	26.8911	0.873863	3	14.9806	0.977025	3	0.723362	1.0433	3	1.12424	0.952122	3	9.12273	0.995167	3	1.6588	1.06984	3	5.99412	1.08016	3	4.17707
A0A287ASZ1	Uncharacterized protein	ABCB1	Uncharacterized protein OS=Sus scrofa OX=9823 GN=ABCB1 PE=1 SV=1 - [A0A287ASZ1_PIG]	18.21	1	19	27	1148	126.525	9.08545	0.922929	1		0.831284	1		0.927103	1		1.14034	1		1.03778	1		1.00506	1		1.00496	1		1.16922	1
F1SV06	Polyadenylate-binding protein	PABPC4	Polyadenylate-binding protein OS=Sus scrofa OX=9823 GN=PABPC4 PE=1 SV=1 - [F1SV06_PIG]	24.25	7	12	24	631	69.4908	9.5249	0.823787	9	12.9026	0.99076	9	19.9117	1.13266	9	13.9877	1.12115	9	9.93495	0.870784	9	12.7712	0.955221	9	29.5237	0.987875	9	8.53375	0.95646	9	24.734
A0A286ZXP6	Coatomer subunit gamma	COPG2	Coatomer subunit gamma OS=Sus scrofa OX=9823 GN=COPG2 PE=1 SV=1 - [A0A286ZXP6_PIG]	13.95	6	9	19	760	85.1831	6.66846	1.04943	7	9.07531	0.905724	7	12.1328	1.01127	7	9.27101	0.937464	7	23.7665	0.936858	7	7.0922	1.01568	7	24.9292	1.06279	7	7.54923	0.938532	7	4.80635
G0KXP9	MHC class I antigen	SLA-3	MHC class I antigen OS=Sus scrofa OX=9823 GN=SLA-3 PE=2 SV=1 - [G0KXP9_PIG]	38.78	0	10	17	361	40.051	5.74463
F1RZ01	Chitinase domain containing 1	CHID1	Chitinase domain containing 1 OS=Sus scrofa OX=9823 GN=CHID1 PE=1 SV=1 - [F1RZ01_PIG]	38.68	13	13	25	393	44.5254	8.95361	1.00243	24	14.1315	0.948642	24	18.7702	0.972902	25	10.5085	0.977219	25	15.8338	1.09007	25	12.9857	1.12733	25	12.081	0.985966	25	14.9989	0.910167	25	13.3256
A0A0B8S072	3-hydroxyisobutyrate dehydrogenase	HIBADH	3-hydroxyisobutyrate dehydrogenase OS=Sus scrofa domesticus OX=9825 GN=HIBADH PE=4 SV=1 - [A0A0B8S072_PIG]	26.19	6	6	15	336	35.3688	7.89893	0.991236	15	17.346	1.00743	15	8.36188	1.03186	15	7.22894	1.02395	15	25.746	0.983018	15	16.3924	1.00603	15	18.4628	0.970887	15	10.3224	0.984005	15	9.72604
P52552	Peroxiredoxin-2 (Fragment)	PRDX2	Peroxiredoxin-2 (Fragment) OS=Sus scrofa OX=9823 GN=PRDX2 PE=2 SV=1 - [PRDX2_PIG]	48.82	9	9	26	127	14.1542	4.81787	0.988419	25	10.7312	0.99552	25	12.0384	0.919471	25	14.3356	0.796232	25	22.7516	1.15514	25	11.6386	1.03384	25	18.2511	1.12011	25	5.9213	1.03369	25	12.1911
F1RFI8	EWS RNA binding protein 1	EWSR1	EWS RNA binding protein 1 OS=Sus scrofa OX=9823 GN=EWSR1 PE=1 SV=3 - [F1RFI8_PIG]	14.04	8	8	15	584	61.3615	9.14404	1.0039	15	23.2473	1.04461	15	16.374	1.01781	15	11.2435	0.904893	15	10.8762	1.02073	15	10.202	1.19281	15	15.4791	0.958552	15	17.6162	0.944426	15	10.6034
P29804	Pyruvate dehydrogenase E1 component subunit alpha, somatic form, mitochondrial (Fragment)	PDHA1	Pyruvate dehydrogenase E1 component subunit alpha, somatic form, mitochondrial (Fragment) OS=Sus scrofa OX=9823 GN=PDHA1 PE=1 SV=1 - [ODPA_PIG]	41.9	17	17	33	389	43.0935	7.89893	0.894823	33	12.2986	1.02161	33	11.8558	0.977368	33	9.52986	1.01427	33	10.5485	0.958488	33	14.0927	1.07071	33	15.1851	0.987235	33	10.6414	1.01316	33	13.7299
I3LUM8	Uncharacterized protein	FARSB	Uncharacterized protein OS=Sus scrofa OX=9823 GN=FARSB PE=1 SV=2 - [I3LUM8_PIG]	31.92	18	18	32	589	66.2796	7.43018	0.935978	32	16.6378	0.982659	32	15.7933	0.96845	32	7.06429	1.05982	32	10.4868	1.02351	32	12.3817	0.959403	32	15.7114	1.00986	32	8.03129	1.00964	32	13.0438
F1S1R4	SH3 domain-binding glutamic acid-rich-like protein	SH3BGRL	SH3 domain-binding glutamic acid-rich-like protein OS=Sus scrofa OX=9823 GN=SH3BGRL PE=1 SV=3 - [F1S1R4_PIG]	66.67	6	6	16	114	12.8345	8.33838	0.897455	16	20.789	0.96644	16	15.9316	1.03821	16	11.3897	1.0428	16	22.4593	0.891146	16	13.4334	0.966312	16	17.086	1.06907	16	9.8444	1.04823	16	9.06666
F1SU34	Adaptor related protein complex 3 subunit mu 1	AP3M1	Adaptor related protein complex 3 subunit mu 1 OS=Sus scrofa OX=9823 GN=AP3M1 PE=1 SV=3 - [F1SU34_PIG]	27.96	8	8	16	372	41.9159	7.73779	0.946918	16	14.3217	1.00559	16	9.21494	0.983766	16	5.34046	1.03789	16	15.9336	1.04095	16	7.61004	1.02012	16	16.8246	0.967495	16	4.68387	1.03368	16	7.18553
F1SMF4	Integrin subunit alpha 2	ITGA2	Integrin subunit alpha 2 OS=Sus scrofa OX=9823 GN=ITGA2 PE=1 SV=3 - [F1SMF4_PIG]	12.99	11	11	19	1178	129.261	5.31299	0.91753	19	13.8568	0.959023	19	9.24851	0.934994	19	11.1844	1.07851	19	23.055	0.953408	19	5.82395	0.962561	19	14.7113	1.02444	19	9.99346	1.10847	19	16.9587
P50447	Alpha-1-antitrypsin	SERPINA1	Alpha-1-antitrypsin OS=Sus scrofa OX=9823 GN=SERPINA1 PE=2 SV=1 - [A1AT_PIG]	39.19	1	16	32	421	47.1642	5.84619	1.06179	3	0.00976706	0.890805	3	4.45928	1.12511	3	1.16353	0.996164	3	8.0131	0.91896	3	8.36348	0.920494	3	14.868	1.08725	3	0.977929	0.944299	3	0.7079
F1SCF0	Alpha-1-antitrypsin	SERPINA1	Alpha-1-antitrypsin OS=Sus scrofa OX=9823 GN=SERPINA1 PE=3 SV=2 - [F1SCF0_PIG]	39.29	1	16	31	420	46.9221	5.84619	0.864468	2	0.351975	1.30371	2	2.14658	0.810511	2	3.27545	1.07624	2	6.70897	0.642925	2	8.08731	1.02761	2	2.64276	0.763173	2	13.0764	1.49705	2	3.79352
K7GM14	CD44 molecule (Indian blood group)	CD44	CD44 molecule (Indian blood group) OS=Sus scrofa OX=9823 GN=CD44 PE=1 SV=1 - [K7GM14_PIG]	14.71	5	5	17	374	40.8627	5.5415	0.998027	17	21.4949	0.959877	17	9.97303	1.03405	17	11.4201	0.935743	17	22.2887	0.947182	17	3.88758	1.01251	17	9.24306	1.04696	17	12.8027	1.00631	17	14.7586
A0A286ZLU2	3-hydroxyanthranilate 3,4-dioxygenase	HAAO	3-hydroxyanthranilate 3,4-dioxygenase OS=Sus scrofa OX=9823 GN=HAAO PE=3 SV=1 - [A0A286ZLU2_PIG]	45.8	9	9	22	286	32.2976	5.99854	1.02625	21	23.9465	1.00474	21	13.3125	1.00696	21	14.2618	0.992578	20	22.214	0.944527	21	25.1641	0.957872	21	9.79597	0.970466	21	9.62684	1.02266	21	8.4616
F1SV22	Microtubule-actin crosslinking factor 1	MACF1	Microtubule-actin crosslinking factor 1 OS=Sus scrofa OX=9823 GN=MACF1 PE=1 SV=3 - [F1SV22_PIG]	7.76	24	25	33	4369	499.113	5.21143	1.04196	31	11.832	1.02546	31	9.58361	1.00479	31	10.6137	0.946826	31	17.4582	0.970335	31	8.77379	0.975555	31	22.3415	0.979245	31	7.86762	0.99396	31	20.6212
X5FUA3	CDGSH iron sulfur domain 1	CISD1	CDGSH iron sulfur domain 1 OS=Sus scrofa OX=9823 GN=CISD1 PE=2 SV=1 - [X5FUA3_PIG]	45.28	4	4	13	106	11.9571	9.08545	1.10405	13	2.09019	1.12685	13	8.81167	0.929459	13	9.91861	0.973052	13	14.311	1.00793	13	8.89484	0.997791	13	7.48438	0.941783	13	4.29041	0.991451	13	7.96291
F1SSG6	Uncharacterized protein	NANS	Uncharacterized protein OS=Sus scrofa OX=9823 GN=NANS PE=1 SV=3 - [F1SSG6_PIG]	36.8	9	12	26	250	28.3961	4.01807	0.976261	18	25.7859	0.971425	18	11.331	0.930431	18	14.9409	1.01729	18	27.8038	0.994698	18	27.2929	1.13812	18	26.4978	0.981747	18	11.4018	0.98131	18	16.8627
A0A287A3K9	ADP-ribosylation factor-like protein 3	ARL3	ADP-ribosylation factor-like protein 3 OS=Sus scrofa OX=9823 GN=ARL3 PE=1 SV=1 - [A0A287A3K9_PIG]	41.52	5	5	10	171	19.2641	5.93506	0.968201	10	18.266	1.02115	10	10.4178	1.0971	10	7.07952	1.14984	10	12.5156	0.926422	10	14.6451	0.888584	10	12.9255	1.03117	10	6.82965	1.09715	10	11.042
F2Z543	Prohibitin	PHB	Prohibitin OS=Sus scrofa OX=9823 GN=PHB PE=1 SV=3 - [F2Z543_PIG]	41.18	11	11	20	272	29.7859	5.75732	0.991677	20	12.4043	1.04111	20	13.4085	0.939453	20	6.98367	1.02971	20	12.34	1.08789	20	7.70254	1.05407	20	20.4396	1.02107	20	6.85391	0.99642	20	8.26831
E7EI18	Adenosylhomocysteinase	AHCYL1	Adenosylhomocysteinase OS=Sus scrofa OX=9823 GN=AHCYL1 PE=1 SV=1 - [E7EI18_PIG]	26.79	3	15	26	530	58.9134	6.88818	1.02665	4	18.2633	0.944085	4	8.11912	1.02184	4	1.0553	1.08893	4	13.8179	1.00049	4	15.0817	0.855414	4	13.6178	0.918937	4	8.973	1.00218	4	5.04952
F1SUH7	N-acetylglucosamine-6-phosphate deacetylase	AMDHD2	N-acetylglucosamine-6-phosphate deacetylase OS=Sus scrofa OX=9823 GN=AMDHD2 PE=1 SV=2 - [F1SUH7_PIG]	32.76	9	10	19	409	43.4966	6.85889	1.07864	17	22.1326	1.04678	16	18.1916	1.05935	17	9.92221	0.987109	16	23.202	1.03512	17	10.2035	0.989581	16	19.2452	0.948365	17	8.73087	0.965107	16	12.6474
F1S8K5	SPT16 homolog, facilitates chromatin remodeling subunit	SUPT16H	SPT16 homolog, facilitates chromatin remodeling subunit OS=Sus scrofa OX=9823 GN=SUPT16H PE=1 SV=2 - [F1S8K5_PIG]	17.17	16	16	28	1083	123.582	5.78271	0.940164	28	13.7661	0.97827	28	14.1273	0.959559	28	5.89835	0.981035	28	18.411	1.04296	28	9.95038	1.06543	28	13.6911	1.05612	28	8.25019	0.967502	28	8.76916
A0A287B7J9	40S ribosomal protein S24	RPS24	40S ribosomal protein S24 OS=Sus scrofa OX=9823 GN=RPS24 PE=3 SV=1 - [A0A287B7J9_PIG]	33.61	5	5	26	119	13.6955	10.77	0.982728	26	20.3505	1.02547	26	13.5876	0.962701	26	18.1287	1.0763	26	18.2761	0.964616	26	18.9804	0.958627	26	19.8692	1.01243	26	10.8414	0.939425	26	14.7023
F1RKJ9	Isochorismatase domain containing 1	ISOC1	Isochorismatase domain containing 1 OS=Sus scrofa OX=9823 GN=ISOC1 PE=1 SV=1 - [F1RKJ9_PIG]	25.93	7	7	18	297	32.0841	7.38623	0.861014	18	6.24759	1.05182	18	12.5705	1.03222	18	7.68392	1.08023	18	20.1289	1.0051	18	11.4201	0.926682	18	21.4362	1.01789	18	6.55331	1.01954	18	12.8893
A0A287AMU3	Uncharacterized protein		Uncharacterized protein OS=Sus scrofa OX=9823 PE=1 SV=1 - [A0A287AMU3_PIG]	27.95	2	4	14	229	25.999	7.51807	0.916682	4	5.22814	0.959594	4	5.73336	0.988233	4	7.44852	0.998517	4	9.13026	1.02242	4	8.52199	1.16683	4	2.85389	0.995291	4	1.16251	0.97875	4	9.73976
A0A287BLV8	Peptidylprolyl isomerase	FKBP8	Peptidylprolyl isomerase OS=Sus scrofa OX=9823 GN=FKBP8 PE=1 SV=1 - [A0A287BLV8_PIG]	12.8	4	4	8	414	44.6047	4.83057	1.04522	8	8.78343	1.09379	8	3.6917	0.981784	8	13.965	1.08572	8	21.637	0.939081	8	11.9472	0.913734	8	30.1439	0.892812	8	9.2424	1.06866	8	9.37865
F1S5Y5	Syntaxin binding protein 3	STXBP3	Syntaxin binding protein 3 OS=Sus scrofa OX=9823 GN=STXBP3 PE=1 SV=2 - [F1S5Y5_PIG]	23.74	12	13	25	594	67.996	8.03076	1.03445	24	17.0526	1.01631	24	14.2897	0.941504	24	13.9216	0.976057	24	22.5992	1.01213	24	15.6535	1.00376	24	19.6917	1.01356	24	8.53868	0.954078	24	14.025
A5A768	Adaptor-related protein complex 3, delta-1 subunit (Fragment)	AP3D1	Adaptor-related protein complex 3, delta-1 subunit (Fragment) OS=Sus scrofa OX=9823 GN=AP3D1 PE=2 SV=1 - [A5A768_PIG]	21.73	18	18	29	1201	135.529	7.21045	1.04851	28	13.6609	1.00614	29	22.1185	0.954426	29	14.3497	0.952483	29	13.9919	1.06396	29	12.8104	1.10802	29	16.3485	1.01532	29	11.7799	0.974251	29	9.47899
F1RJP8	Methionine sulfoxide reductase A	MSRA	Methionine sulfoxide reductase A OS=Sus scrofa OX=9823 GN=MSRA PE=1 SV=2 - [F1RJP8_PIG]	40.34	6	6	9	233	26.2459	7.88428	0.995673	9	8.28511	1.26047	9	25.4624	0.939864	9	13.8366	0.911407	9	18.6771	1.07889	9	10.0294	0.979915	9	10.9518	0.880317	9	16.2965	0.984939	9	6.16648
F1RS49	ATP binding cassette subfamily E member 1	ABCE1	ATP binding cassette subfamily E member 1 OS=Sus scrofa OX=9823 GN=ABCE1 PE=1 SV=3 - [F1RS49_PIG]	32.05	16	16	31	599	67.285	8.33838	0.952446	31	14.6623	0.98915	31	19.4054	0.954981	31	10.33	0.993885	31	17.1646	0.97969	31	15.4171	1.08528	31	17.589	0.982869	31	5.25383	1.02341	31	12.934
Q6RI85	Phosphoglycerate kinase 2	PGK2	Phosphoglycerate kinase 2 OS=Sus scrofa OX=9823 GN=PGK2 PE=2 SV=3 - [PGK2_PIG]	23.5	1	8	31	417	44.8664	8.104	1.02706	2	0.220607	1.14527	2	3.34858	0.951207	2	8.24702	0.942921	2	2.49286	0.961599	2	15.6385	0.97235	2	19.6851	1.03976	2	2.24783	1.01378	2	17.482
A0A287A9S3	Tumor protein D52	TPD52	Tumor protein D52 OS=Sus scrofa OX=9823 GN=TPD52 PE=1 SV=1 - [A0A287A9S3_PIG]	38.59	8	8	18	184	19.8902	4.95752	0.976068	18	14.3591	0.894759	18	19.6154	0.979117	18	5.58242	0.982794	18	9.758	1.10926	18	13.0425	1.03043	18	16.931	1.03209	18	16.5044	1.04601	18	14.9052
M3VH74	CD2-associated protein	CD2AP	CD2-associated protein OS=Sus scrofa OX=9823 GN=CD2AP PE=1 SV=1 - [M3VH74_PIG]	29.89	17	18	26	639	71.097	6.23975	0.923723	25	13.1731	0.978631	25	4.51023	0.974805	25	7.76549	1.02998	25	17.5956	1.06503	25	10.8583	0.985636	25	11.205	0.996991	25	8.86575	1.00079	25	12.1869
F1STK8	Chromosome 11 open reading frame 54	C11orf54	Chromosome 11 open reading frame 54 OS=Sus scrofa OX=9823 GN=C11orf54 PE=1 SV=2 - [F1STK8_PIG]	28.57	8	8	16	315	35.1776	6.26514	0.900072	16	19.0852	1.04356	16	10.4834	1.16163	16	15.6757	1.0401	16	21.6787	0.962766	16	17.0462	1.03081	16	29.2237	0.884262	16	16.7942	0.995907	16	13.3301
F1SIV3	Uncharacterized protein	ANP32A	Uncharacterized protein OS=Sus scrofa OX=9823 GN=ANP32A PE=1 SV=3 - [F1SIV3_PIG]	34.54	8	11	24	249	28.5742	4.08154	1.03465	17	21.2096	1.02795	17	19.3307	0.95095	17	11.1684	1.03198	17	18.2691	0.953825	17	14.7489	0.945391	17	21.8454	0.99546	17	16.1705	1.01422	17	22.1473
A0A286ZID6	DAZ associated protein 1	DAZAP1	DAZ associated protein 1 OS=Sus scrofa OX=9823 GN=DAZAP1 PE=1 SV=1 - [A0A286ZID6_PIG]	20.9	6	6	15	378	40.6659	8.11865	1.03161	15	11.0347	1.00478	15	6.29656	1.01194	15	11.2794	1.07754	15	11.5114	0.962466	15	14.1221	0.984861	15	9.59083	1.02813	15	6.41553	1.0264	15	10.9156
I3LVF5	Uncharacterized protein	PA2G4	Uncharacterized protein OS=Sus scrofa OX=9823 GN=PA2G4 PE=1 SV=2 - [I3LVF5_PIG]	53.81	18	18	45	394	43.7602	6.55127	0.95297	45	11.2981	1.01289	45	7.91064	0.979304	45	7.07893	1.07161	45	11.3046	0.964555	45	7.6713	1.02289	45	13.3699	0.996346	45	8.00878	1.0096	45	11.3517
F2Z5Q6	40S ribosomal protein S6	RPS6	40S ribosomal protein S6 OS=Sus scrofa OX=9823 GN=RPS6 PE=1 SV=3 - [F2Z5Q6_PIG]	33.03	7	8	20	218	24.953	11.1362	1.06914	15	18.1772	0.961135	15	20.2792	0.941311	15	9.14606	1.06507	15	23.3446	0.995951	15	12.2094	0.97818	15	35.499	0.978942	15	9.33163	1.03112	15	19.1264
I3L9M7	Leucine rich repeat containing 59	LRRC59	Leucine rich repeat containing 59 OS=Sus scrofa OX=9823 GN=LRRC59 PE=1 SV=2 - [I3L9M7_PIG]	41.34	11	11	19	283	32.4124	9.62744	0.928437	19	18.8379	1.01544	19	11.1948	0.924724	19	8.74484	1.08144	19	20.2987	1.01132	19	15.9333	0.943104	19	29.7317	0.981565	19	11.4259	1.05602	19	14.5832
A0A286ZNQ7	Protein kinase cAMP-dependent type II regulatory subunit beta	PRKAR2B	Protein kinase cAMP-dependent type II regulatory subunit beta OS=Sus scrofa OX=9823 GN=PRKAR2B PE=1 SV=1 - [A0A286ZNQ7_PIG]	18.94	3	6	13	417	46.1929	4.93213	0.909387	5	12.4864	1.01818	5	18.1379	0.96079	5	15.8971	1.01548	5	15.3168	1.14388	5	25.7089	1.11397	5	24.5718	0.925312	5	21.1103	0.978821	5	11.066
Q8WNR3	Arylsulfatase A	AS-A	Arylsulfatase A OS=Sus scrofa OX=9823 GN=AS-A PE=2 SV=2 - [Q8WNR3_PIG]	18.34	8	8	19	507	53.5688	5.68115	1.01688	18	11.6132	1.07033	18	7.10322	0.904619	18	8.81809	0.910701	18	17.9404	1.02365	18	12.2403	1.30384	18	12.3893	0.9546	18	9.75569	0.83881	18	10.8345
I3LSD3	60S ribosomal protein L13	RPL13	60S ribosomal protein L13 OS=Sus scrofa OX=9823 GN=RPL13 PE=1 SV=1 - [I3LSD3_PIG]	37.44	9	10	23	211	24.2905	11.6343	0.958848	21	12.3056	0.986133	21	12.5315	0.978104	21	8.23142	1.13788	21	29.3103	0.951361	21	16.9786	0.92962	21	30.5027	0.976695	21	8.53934	1.07505	21	22.1723
F1RFQ7	GTP-binding nuclear protein Ran	RAN	GTP-binding nuclear protein Ran OS=Sus scrofa OX=9823 GN=RAN PE=1 SV=2 - [F1RFQ7_PIG]	28.24	8	8	28	216	24.4076	7.48877	0.999341	28	16.2176	0.931719	28	14.5749	1.01614	28	7.61445	1.01756	28	15.6472	0.989308	28	11.7031	0.98313	28	8.53444	1.04121	28	9.83935	1.01636	28	11.3996
F1SQW0	Non-specific serine/threonine protein kinase	PAK2	Non-specific serine/threonine protein kinase OS=Sus scrofa OX=9823 GN=PAK2 PE=1 SV=3 - [F1SQW0_PIG]	35.88	9	13	27	524	58.0348	5.85889	0.98996	16	15.3818	1.00068	16	6.79622	0.975123	16	10.7995	1.034	16	11.2331	1.03539	16	10.4877	0.962344	16	13.1079	0.981344	16	12.1991	1.03036	16	12.7431
F1S0M9	Peptidylprolyl isomerase	FKBP10	Peptidylprolyl isomerase OS=Sus scrofa OX=9823 GN=FKBP10 PE=1 SV=3 - [F1S0M9_PIG]	24.71	11	11	21	522	57.7828	5.46533	1.00098	21	16.5279	0.985323	21	11.6039	0.974348	21	9.54679	1.02084	21	11.5287	0.962705	21	13.8541	1.12609	21	22.2352	1.0791	21	6.65423	0.969908	21	8.89877
A0A287AIQ8	ATPase H+ transporting V1 subunit E1	ATP6V1E1	ATPase H+ transporting V1 subunit E1 OS=Sus scrofa OX=9823 GN=ATP6V1E1 PE=1 SV=1 - [A0A287AIQ8_PIG]	34.51	9	9	25	226	26.1069	8.44092	0.946553	23	12.4041	0.955248	24	8.53894	0.954902	24	10.1692	0.929307	24	13.8765	1.13151	24	13.5312	1.08295	23	14.0634	1.04402	24	10.8649	0.936109	24	11.3468
I3LEQ7	Serine/threonine kinase receptor associated protein	STRAP	Serine/threonine kinase receptor associated protein OS=Sus scrofa OX=9823 GN=STRAP PE=1 SV=1 - [I3LEQ7_PIG]	36	10	10	19	350	38.478	5.12256	1.06356	19	13.0787	0.997366	19	13.9374	1.02957	19	11.0534	1.01795	19	17.6129	0.948198	19	11.2284	0.946215	19	15.9755	1.0102	19	6.34302	1.01219	19	20.0121
A0A287AHM8	Torsin 1A interacting protein 1	TOR1AIP1	Torsin 1A interacting protein 1 OS=Sus scrofa OX=9823 GN=TOR1AIP1 PE=1 SV=1 - [A0A287AHM8_PIG]	29.57	12	14	25	575	64.9547	6.66846	0.965468	18	13.2467	1.00369	18	5.93542	1.05733	18	7.22535	1.027	18	17.452	1.07747	18	17.1449	0.956292	18	13.4343	1.00859	18	10.5577	0.987091	18	11.4658
A0A0B8RVW2	Golgi glycoprotein 1	GLG1	Golgi glycoprotein 1 OS=Sus scrofa domesticus OX=9825 GN=GLG1 PE=4 SV=1 - [A0A0B8RVW2_PIG]	23.68	26	26	42	1178	134.18	6.81494	1.00366	42	20.7441	0.99506	42	13.6041	0.974825	42	10.0139	1.01291	42	17.2934	1.0123	42	7.69786	1.03414	42	17.4862	0.994328	42	10.6173	0.991026	42	11.3843
A0A0B8RZJ3	G1 to S phase transition 1	GSPT1	G1 to S phase transition 1 OS=Sus scrofa domesticus OX=9825 GN=GSPT1 PE=4 SV=1 - [A0A0B8RZJ3_PIG]	23.25	10	10	21	499	55.7433	5.5542	0.945182	17	13.8634	1.00856	17	10.6472	0.977065	17	12.108	0.986636	16	11.6416	1.12339	16	11.8741	1.03399	17	12.4176	1.03271	17	4.8914	0.986566	16	10.752
A0A287A9H6	Uncharacterized protein	VAMP2	Uncharacterized protein OS=Sus scrofa OX=9823 GN=VAMP2 PE=1 SV=1 - [A0A287A9H6_PIG]	34.48	1	3	10	116	12.6407	8.1333	0.954691	2	13.5353	1.01063	2	13.7762	1.04149	2	1.36478	1.20595	2	17.9787	0.717682	2	13.4399	0.940577	2	4.589	0.887293	2	8.939	1.25885	2	0.323265
A0A287BG14	Proteasome 26S subunit, ATPase 6	PSMC6	Proteasome 26S subunit, ATPase 6 OS=Sus scrofa OX=9823 GN=PSMC6 PE=1 SV=1 - [A0A287BG14_PIG]	31.27	13	13	34	403	45.826	7.48877	1.04	34	10.3789	1.0263	34	7.73909	0.99342	34	5.969	0.944278	34	9.2611	1.03812	34	8.08262	1.07542	34	13.1989	1.05695	34	6.44489	0.970755	34	9.44515
A9X3T3	Peroxisomal D3,D2-enoyl-CoA isomerase	PECI	Peroxisomal D3,D2-enoyl-CoA isomerase OS=Sus scrofa OX=9823 GN=PECI PE=2 SV=1 - [A9X3T3_PIG]	25.89	1	7	16	394	43.2934	8.89502	0.712238	2	13.9928	0.820698	2	1.82897	0.987373	2	5.48667	1.38923	2	15.6422	0.945429	2	13.8834	1.02632	2	32.3795	0.891771	2	2.64478	1.21709	2	4.68044
F1RK45	Uncharacterized protein	TRAP1	Uncharacterized protein OS=Sus scrofa OX=9823 GN=TRAP1 PE=1 SV=3 - [F1RK45_PIG]	24.58	14	15	33	716	80.9066	6.75635	1.0705	27	13.5112	1.09701	27	13.5225	0.957893	27	12.3664	0.939478	27	20.9214	0.983531	27	17.7051	0.928725	27	14.694	0.912147	27	11.3401	1.08858	27	15.3493
F1RT25	Sorting nexin 3	SNX3	Sorting nexin 3 OS=Sus scrofa OX=9823 GN=SNX3 PE=1 SV=3 - [F1RT25_PIG]	43.21	7	8	20	162	18.7508	8.66064	0.947346	17	14.2089	1.00331	17	15.3098	0.92933	17	7.58404	0.990362	17	11.0413	1.09407	17	19.1491	1.10166	17	15.2482	1.01278	17	13.6467	0.982367	17	12.2602
I3LKK0	Isoleucyl-tRNA synthetase	IARS	Isoleucyl-tRNA synthetase OS=Sus scrofa OX=9823 GN=IARS PE=1 SV=2 - [I3LKK0_PIG]	16.99	17	18	29	1230	140.787	5.92236	0.939687	28	13.8597	0.992066	28	10.3967	1.00232	28	6.87079	0.961234	28	12.8708	1.00343	28	10.7085	1.12238	28	12.4139	1.05307	28	10.4903	0.973264	28	13.0854
D0G0B3	Acetyl-Coenzyme A acyltransferase 2	ACAA2	Acetyl-Coenzyme A acyltransferase 2 OS=Sus scrofa OX=9823 GN=ACAA2 PE=1 SV=1 - [D0G0B3_PIG]	33	9	9	14	397	41.9037	8.39697	1.00053	13	10.6365	1.00951	13	8.05752	0.966515	13	20.0533	1.12838	13	14.7655	0.908785	13	22.2324	0.920398	13	22.0619	0.938583	13	8.64799	1.10842	13	9.63273
A0A287BN67	Nucleosome assembly protein 1 like 1	NAP1L1	Nucleosome assembly protein 1 like 1 OS=Sus scrofa OX=9823 GN=NAP1L1 PE=1 SV=1 - [A0A287BN67_PIG]	20.18	4	5	11	342	39.8687	4.70361	0.898559	7	23.0178	0.834062	7	22.3943	1.03309	8	12.0504	1.29269	8	19.4741	0.877589	8	26.6612	0.867688	7	24.8374	0.986319	8	7.56538	1.21975	8	14.3333
Q29551	Succinyl-CoA:3-ketoacid coenzyme A transferase 1, mitochondrial	OXCT1	Succinyl-CoA:3-ketoacid coenzyme A transferase 1, mitochondrial OS=Sus scrofa OX=9823 GN=OXCT1 PE=1 SV=2 - [SCOT1_PIG]	23.08	9	9	17	520	56.3022	8.104	0.952897	17	9.474	1.12679	17	10.9958	0.950018	17	6.75834	1.04866	17	17.7968	0.978095	17	7.66471	0.933504	17	17.8543	0.960437	17	8.70008	1.09873	17	6.77575
F1SCH3	DExD-box helicase 39A	DDX39A	DExD-box helicase 39A OS=Sus scrofa OX=9823 GN=DDX39A PE=4 SV=3 - [F1SCH3_PIG]	25.38	1	6	16	260	30.4962	6.16357	0.975265	1		1.02909	1		0.986445	1		1.01249	1		1.08069	1		0.890146	1		1.11755	1		0.9731	1
F1SUK2	P21 (RAC1) activated kinase 1	PAK1	P21 (RAC1) activated kinase 1 OS=Sus scrofa OX=9823 GN=PAK1 PE=1 SV=2 - [F1SUK2_PIG]	31.61	6	10	20	446	49.7793	5.35107	1.01559	9	13.1497	0.926121	9	6.0837	0.918426	9	16.1553	0.920444	9	7.27028	1.10426	9	5.51183	1.05725	9	11.4033	0.995564	9	11.764	1.02373	9	19.0741
F2Z4Y0	Small nuclear ribonucleoprotein Sm D3	SNRPD3	Small nuclear ribonucleoprotein Sm D3 OS=Sus scrofa OX=9823 GN=SNRPD3 PE=1 SV=1 - [F2Z4Y0_PIG]	47.62	4	4	16	126	13.9073	10.3159	1.05835	15	14.9229	0.974311	15	14.799	0.961152	15	8.74943	1.01194	15	17.5661	0.944798	15	13.0151	0.970634	15	12.7954	0.991819	15	11.2732	1.0349	15	10.315
A1X898	Procollagen-proline 2-oxoglutarate-4-dioxygenase	P4HA1	Procollagen-proline 2-oxoglutarate-4-dioxygenase OS=Sus scrofa OX=9823 GN=P4HA1 PE=1 SV=1 - [A1X898_PIG]	34.64	1	18	29	534	60.8969	6.01123	1.11562	3	0.607251	0.995253	3	29.5349	1.14159	3	14.6703	0.970203	3	17.8566	1.0292	3	4.79634	1.10171	3	5.34324	0.942542	3	12.6548	0.890766	3	2.31815
A0A287B7C9	Protein arginine methyltransferase 1	PRMT1	Protein arginine methyltransferase 1 OS=Sus scrofa OX=9823 GN=PRMT1 PE=1 SV=1 - [A0A287B7C9_PIG]	42.46	14	14	30	325	37.6568	6.15088	0.986792	30	15.9711	0.976534	30	8.41894	0.995915	30	14.1456	1.01311	30	20.1862	1.01047	30	23.6289	1.13572	30	29.2913	1.00119	30	16.3494	0.957684	30	26.4101
F1SGY1	Anoctamin	ANO6	Anoctamin OS=Sus scrofa OX=9823 GN=ANO6 PE=1 SV=3 - [F1SGY1_PIG]	10.51	8	8	15	866	100.784	8.35303	0.912261	15	4.55247	0.953215	15	7.67895	0.935669	15	5.11849	1.04932	15	7.70376	1.03056	15	6.22796	0.987791	15	5.18241	1.03747	15	6.78074	1.06496	15	11.5524
I3LC07	RAB18, member RAS oncogene family	RAB18	RAB18, member RAS oncogene family OS=Sus scrofa OX=9823 GN=RAB18 PE=1 SV=1 - [I3LC07_PIG]	43.69	7	7	15	206	22.9767	5.23682	0.937111	15	13.371	1.0049	15	10.4164	0.977628	15	9.12721	0.932094	15	11.8335	1.10622	15	13.7206	0.945067	15	19.8083	1.00375	15	5.4428	0.936484	15	14.5135
A0A286ZS56	Cortactin	CTTN	Cortactin OS=Sus scrofa OX=9823 GN=CTTN PE=1 SV=1 - [A0A286ZS56_PIG]	30.2	16	16	29	543	60.8462	5.38916	0.89752	29	17.5485	1.04248	29	11.4343	0.991371	29	11.1457	1.05382	29	9.86664	1.09208	29	18.1899	1.06517	29	14.0348	0.992731	29	7.82184	0.958561	29	10.7966
B7TJ03	Ribosomal protein L26-like 1	RPL26L1	Ribosomal protein L26-like 1 OS=Sus scrofa OX=9823 GN=RPL26L1 PE=2 SV=1 - [B7TJ03_PIG]	39.31	2	8	25	145	17.3056	10.5503	0.968752	13	12.0191	0.959426	13	6.85442	1.02886	13	8.109	1.04472	13	15.3548	1.00999	13	12.1017	0.989674	13	10.1837	0.992657	13	10.2367	0.968313	13	11.9467
A0A287BET5	Aly/REF export factor	ALYREF	Aly/REF export factor OS=Sus scrofa OX=9823 GN=ALYREF PE=1 SV=1 - [A0A287BET5_PIG]	25.78	5	5	13	256	26.8526	11.1509	0.894182	13	27.205	0.939542	13	9.28461	1.03516	13	3.39823	1.03163	13	12.105	1.00585	13	7.83321	1.1116	13	7.09159	1.07287	13	16.0505	1.02081	13	4.98017
F1RPN9	Malic enzyme	ME2	Malic enzyme OS=Sus scrofa OX=9823 GN=ME2 PE=1 SV=3 - [F1RPN9_PIG]	26.15	13	14	26	585	65.608	7.82568	0.907908	25	20.8895	0.971782	25	13.4747	0.941798	25	7.80436	1.09257	25	27.1618	1.00586	25	11.9593	0.925623	25	18.9782	1.07989	25	11.1778	1.02265	25	10.9541
O19066	Ovarian sterol carrier protein 2 (Fragment)	SCP2	Ovarian sterol carrier protein 2 (Fragment) OS=Sus scrofa OX=9823 GN=SCP2 PE=2 SV=1 - [O19066_PIG]	66.04	1	7	21	106	11.7512	9.01221	0.491135	4	20.1426	0.916679	4	10.0416	0.874408	4	13.676	0.807258	4	7.85475	0.536554	4	33.0503	2.05146	4	5.73195	1.38085	4	9.63274	0.877266	4	7.80676
F1RIP6	Nucleobindin 1	NUCB1	Nucleobindin 1 OS=Sus scrofa OX=9823 GN=NUCB1 PE=1 SV=3 - [F1RIP6_PIG]	54.76	18	18	29	420	49.3557	5.19873	0.978702	29	15.1624	1.02493	29	12.494	0.940508	29	9.04834	0.999422	29	12.1735	1.09361	29	9.44439	1.01408	29	20.0908	0.983615	29	9.76797	1.03008	29	13.544
A0A286ZUZ5	Microtubule associated protein 1S	MAP1S	Microtubule associated protein 1S OS=Sus scrofa OX=9823 GN=MAP1S PE=1 SV=1 - [A0A286ZUZ5_PIG]	12.24	8	8	14	1029	108.996	6.80029	0.965801	14	13.6657	0.951214	14	16.3685	0.949582	14	12.0477	0.919565	14	17.4464	0.995027	14	11.867	1.13726	14	16.1494	1.09265	14	8.63302	1.00613	14	13.4011
A0A287AIB2	Glycerol-3-phosphate dehydrogenase	GPD2	Glycerol-3-phosphate dehydrogenase OS=Sus scrofa OX=9823 GN=GPD2 PE=1 SV=1 - [A0A287AIB2_PIG]	26.55	17	17	24	727	80.6705	6.99072	1.03818	24	12.433	1.02774	24	10.0339	0.922633	24	7.1252	1.04639	24	14.8825	1.08106	24	9.69865	1.02157	24	15.5432	1.00414	24	4.31346	0.968619	24	7.94286
Q29561	UMP-CMP kinase	CMPK1	UMP-CMP kinase OS=Sus scrofa OX=9823 GN=CMPK1 PE=1 SV=1 - [KCY_PIG]	37.76	7	7	24	196	22.2653	6.29053	1.08462	24	12.7763	1.03044	24	12.0903	1.03033	24	11.0021	0.967748	24	15.7202	1.07402	24	11.278	1.09835	24	24.9725	0.946032	24	9.26038	0.984442	24	15.6698
A5PF00	B-factor, properdin	BF	B-factor, properdin OS=Sus scrofa OX=9823 GN=BF PE=3 SV=1 - [A5PF00_PIG]	22.88	1	17	31	765	85.8102	7.50342	1.0215	1		1.04268	1		0.937986	1		0.877071	1		1.03074	1		1.0769	1		1.09342	1		0.99453	1
F1SGS7	RNA cytidine acetyltransferase	NAT10	RNA cytidine acetyltransferase OS=Sus scrofa OX=9823 GN=NAT10 PE=3 SV=2 - [F1SGS7_PIG]	11.89	9	9	12	1026	115.85	8.42627	1.02092	12	9.53436	1.03402	12	15.2213	0.940026	12	10.98	0.952166	12	13.8803	0.957149	12	12.9809	1.06779	12	17.8239	1.00234	12	14.7201	1.02152	12	11.8503
F1RQ90	RNA binding motif protein X-linked	RBMX	RNA binding motif protein X-linked OS=Sus scrofa OX=9823 GN=RBMX PE=4 SV=1 - [F1RQ90_PIG]	29.23	11	11	30	390	42.2493	10.0522	0.992786	30	22.2944	0.993686	30	10.7476	1.0269	30	8.31151	1.05846	30	18.4296	0.9656	30	10.0307	0.991272	30	20.1658	1.03714	30	8.98442	1.01359	30	11.7948
A0A287AAM6	Vacuolar protein sorting 25 homolog	VPS25	Vacuolar protein sorting 25 homolog OS=Sus scrofa OX=9823 GN=VPS25 PE=1 SV=1 - [A0A287AAM6_PIG]	30.2	5	5	10	202	23.5329	8.42627	0.96777	10	5.68145	0.96743	10	3.44995	0.957981	10	8.42156	1.02713	10	11.037	1.03524	10	9.40459	1.01524	10	28.6005	1.02223	10	12.5716	0.935033	10	15.1373
A0A287A5J8	CCR4-NOT transcription complex subunit 1	CNOT1	CCR4-NOT transcription complex subunit 1 OS=Sus scrofa OX=9823 GN=CNOT1 PE=1 SV=1 - [A0A287A5J8_PIG]	11.26	22	22	27	2326	261.83	7.02002	0.979907	27	16.1927	0.974663	27	10.623	0.993872	27	6.54927	0.97818	27	18.4073	1.05269	27	10.2344	1.03972	27	12.3633	1.0385	27	9.55422	0.978241	27	10.2812
A0A286ZNH2	Uncharacterized protein	LOC110260348	Uncharacterized protein OS=Sus scrofa OX=9823 GN=LOC110260348 PE=3 SV=1 - [A0A286ZNH2_PIG]	48.62	4	12	28	218	25.5749	5.97314	1.00231	11	31.0409	1.09922	11	17.5115	0.992851	11	18.1974	0.840907	11	13.0424	0.994841	11	12.4018	0.85348	11	15.6756	1.16203	11	9.71949	0.974117	11	11.657
F2Z5K4	Ras homolog family member C	RHOC	Ras homolog family member C OS=Sus scrofa OX=9823 GN=RHOC PE=1 SV=1 - [F2Z5K4_PIG]	37.82	1	7	21	193	21.9923	6.58057	0.899011	2	5.41159	0.95358	2	8.87065	0.924473	2	6.01499	1.17253	2	0.0416043	1.05503	2	7.26867	0.848974	2	7.73975	0.951202	2	3.20719	1.21983	2	0.381428
A0A287ABZ7	Uncharacterized protein	LOC110261221	Uncharacterized protein OS=Sus scrofa OX=9823 GN=LOC110261221 PE=1 SV=1 - [A0A287ABZ7_PIG]	28.88	1	11	20	502	57.4646	7.35693	0.862999	1		0.968821	1		0.931486	1		0.994319	1		1.11137	1		1.03737	1		1.06641	1		1.07114	1
I3LTE8	N-ethylmaleimide sensitive factor, vesicle fusing ATPase	NSF	N-ethylmaleimide sensitive factor, vesicle fusing ATPase OS=Sus scrofa OX=9823 GN=NSF PE=1 SV=2 - [I3LTE8_PIG]	31.46	20	20	34	747	82.9912	6.81494	0.965114	34	15.6163	0.982303	34	10.5193	0.970531	34	10.5579	1.00496	34	15.688	1.02772	34	14.4491	0.964265	34	17.5497	1.00967	34	10.9137	1.04142	34	20.3845
A0A287A0I8	Drebrin 1	DBN1	Drebrin 1 OS=Sus scrofa OX=9823 GN=DBN1 PE=1 SV=1 - [A0A287A0I8_PIG]	29.34	15	15	21	634	69.0848	4.48779	0.961104	20	11.7661	0.909682	20	10.9745	1.12252	20	10.8107	1.04233	20	24.7592	0.84993	19	15.0217	0.993242	20	15.7127	1.00919	20	13.872	1.06577	20	9.38675
Q9TV69	Trans-1,2-dihydrobenzene-1,2-diol dehydrogenase	DHDH	Trans-1,2-dihydrobenzene-1,2-diol dehydrogenase OS=Sus scrofa OX=9823 GN=DHDH PE=1 SV=1 - [DHDH_PIG]	38.51	13	13	23	335	36.5037	6.771	1.03408	23	20.7672	1.04546	23	4.41717	1.01665	23	9.43811	0.927245	23	17.5841	1.12042	23	14.4391	1.07794	23	15.3833	0.951714	23	12.1554	0.94145	23	11.0844
K9J6K2	Utrophin	UTRN	Utrophin OS=Sus scrofa OX=9823 GN=UTRN PE=1 SV=1 - [K9J6K2_PIG]	9.24	22	25	33	3432	393.788	5.2876	1.00754	28	10.2224	1.05439	28	8.07347	1.06967	28	12.2915	0.951891	28	19.7578	0.96955	28	9.84613	1.10905	28	19.0393	0.978714	28	8.71712	0.964452	28	10.6622
F1S715	Alpha-L-fucosidase	FUCA2	Alpha-L-fucosidase OS=Sus scrofa OX=9823 GN=FUCA2 PE=1 SV=2 - [F1S715_PIG]	35.79	14	14	25	461	53.1126	6.01123	0.978588	25	15.4477	0.909497	25	15.1619	0.991118	25	7.25434	1.01418	25	17.1281	1.10716	25	12.8936	0.993125	25	16.0541	1.11636	25	11.1427	0.984792	25	17.0685
A0A287AGZ2	Caspase 7	CASP7	Caspase 7 OS=Sus scrofa OX=9823 GN=CASP7 PE=3 SV=1 - [A0A287AGZ2_PIG]	18.6	4	4	8	258	29.1273	6.1001	1.01288	8	17.4062	0.977484	8	16.3533	0.950468	8	15.0047	1.15973	8	18.3774	0.971726	8	10.233	0.934119	8	35.0113	1.05726	8	5.36421	1.12935	8	19.2607
A0A286ZX14	Squamous cell carcinoma antigen recognized by T cells 3	SART3	Squamous cell carcinoma antigen recognized by T cells 3 OS=Sus scrofa OX=9823 GN=SART3 PE=1 SV=1 - [A0A286ZX14_PIG]	17.39	13	13	19	972	110.81	5.52881	0.976045	19	5.55794	0.99397	19	7.47523	0.973011	19	6.79708	1.08616	19	15.6084	0.975246	19	12.5758	0.971698	19	26.3151	1.00177	19	16.7377	1.04003	19	11.4789
M3V819	Collagen, type IV, alpha 1	COL4A1	Collagen, type IV, alpha 1 OS=Sus scrofa OX=9823 GN=COL4A1 PE=2 SV=1 - [M3V819_PIG]	2.34	3	3	11	1669	160.228	8.33838	1.07399	11	17.9077	1.03251	11	13.1243	1.10996	11	4.09695	0.940083	11	14.7887	0.841677	11	8.25142	0.941155	11	14.0688	1.03248	11	4.55509	0.982861	11	15.1114
A0A287AK91	PDS5 cohesin associated factor B	PDS5B	PDS5 cohesin associated factor B OS=Sus scrofa OX=9823 GN=PDS5B PE=1 SV=1 - [A0A287AK91_PIG]	20.47	23	27	36	1412	160.796	8.30908	0.977101	30	12.8955	0.972016	30	8.34293	0.999244	30	7.52331	1.04739	30	16.2752	0.953938	30	16.1698	0.97857	30	20.6296	1.03856	30	7.37367	1.0497	30	11.0928
I3LAB6	Proteasome subunit alpha type	PSMA2	Proteasome subunit alpha type OS=Sus scrofa OX=9823 GN=PSMA2 PE=1 SV=1 - [I3LAB6_PIG]	39.32	7	7	14	234	25.8823	7.43018	0.942824	13	20.6103	0.905575	13	10.2062	1.01256	13	8.34038	1.08689	13	22.8571	1.0489	13	13.5217	0.965095	13	24.1706	1.03523	13	5.49265	1.03637	13	16.0413
F1S6R1	Cold inducible RNA binding protein	CIRBP	Cold inducible RNA binding protein OS=Sus scrofa OX=9823 GN=CIRBP PE=1 SV=1 - [F1S6R1_PIG]	33.14	4	4	7	172	18.5957	9.51025	0.86067	7	15.7923	0.98923	7	13.6766	0.930161	7	7.13954	0.885416	7	33.1953	0.97782	7	19.7762	1.09208	7	23.1981	1.02912	7	23.2827	1.07553	7	31.4935
K7GPM1	Integrin subunit alpha V	ITGAV	Integrin subunit alpha V OS=Sus scrofa OX=9823 GN=ITGAV PE=1 SV=2 - [K7GPM1_PIG]	16.68	14	14	19	977	108.419	5.66846	0.978519	19	12.0356	0.99632	19	7.82079	1.00481	19	7.50629	0.963873	19	10.9229	0.98921	19	5.83094	1.02618	19	15.4949	0.988303	19	8.6038	1.03663	19	8.93536
F1S365	Uroporphyrinogen decarboxylase	UROD	Uroporphyrinogen decarboxylase OS=Sus scrofa OX=9823 GN=UROD PE=1 SV=2 - [F1S365_PIG]	17.71	5	5	12	367	40.7958	5.69385	1.03036	12	11.451	1.09387	12	5.68179	1.03344	12	7.61903	1.01077	12	32.0197	0.907574	12	29.251	0.967881	12	24.1372	0.970209	12	5.63319	1.0205	12	9.63092
Q29198	Ribosomal protein S6 (Fragment)		Ribosomal protein S6 (Fragment) OS=Sus scrofa OX=9823 PE=2 SV=1 - [Q29198_PIG]	34.29	3	4	11	105	11.8772	9.93506	1.00691	6	9.28441	0.991782	6	5.5462	1.02486	6	4.98718	1.00513	6	12.6409	0.99378	6	2.12762	1.08999	6	4.39505	0.994489	6	2.31584	0.953582	6	9.99529
I3LVS7	Ras homolog family member A	RHOA	Ras homolog family member A OS=Sus scrofa OX=9823 GN=RHOA PE=1 SV=1 - [I3LVS7_PIG]	44.04	2	8	26	193	21.7541	6.1001	0.977118	7	28.6445	0.952389	7	6.67905	1.05198	7	14.1803	1.32437	7	15.4603	0.845219	7	40.9208	0.778243	7	27.2649	0.977283	7	17.1152	1.19019	7	11.5327
T2HGJ0	SLA-2 protein (Fragment)	SLA-2	SLA-2 protein (Fragment) OS=Sus scrofa OX=9823 GN=SLA-2 PE=2 SV=1 - [T2HGJ0_PIG]	40.56	0	10	17	355	39.4447	5.57959
I3LS73	Translocase of inner mitochondrial membrane 13	TIMM13	Translocase of inner mitochondrial membrane 13 OS=Sus scrofa OX=9823 GN=TIMM13 PE=1 SV=1 - [I3LS73_PIG]	52.63	4	4	9	95	10.523	8.17725	1.1359	9	19.6603	1.104	9	11.9973	0.952563	9	9.92865	1.0023	9	28.1874	0.991366	9	8.46845	0.966229	9	22.9837	0.925056	9	6.00813	1.02674	9	8.13713
A0A286ZJ78	Uncharacterized protein		Uncharacterized protein OS=Sus scrofa OX=9823 PE=4 SV=1 - [A0A286ZJ78_PIG]	27.31	2	4	22	227	25.9074	9.1001	1.1526	3	4.65297	1.17858	3	16.9126	1.04578	3	7.10213	1.01994	3	0.332563	0.952667	3	19.4924	0.975261	3	0.658923	0.912879	3	6.93124	1.12794	3	21.0562
A0A287AN98	Uncharacterized protein	CHD4	Uncharacterized protein OS=Sus scrofa OX=9823 GN=CHD4 PE=1 SV=1 - [A0A287AN98_PIG]	11.3	9	18	23	1859	211.763	6.11279	0.928869	10	18.387	0.965446	10	18.711	0.989046	10	16.2213	0.91572	10	25.0682	0.955829	10	17.0989	1.00371	10	16.0555	1.00887	10	7.18848	0.99894	10	6.99869
F1RQQ7	Alpha-1,4 glucan phosphorylase	PYGB	Alpha-1,4 glucan phosphorylase OS=Sus scrofa OX=9823 GN=PYGB PE=1 SV=3 - [F1RQQ7_PIG]	21.73	9	15	29	810	92.5255	7.12256	0.985591	14	6.8935	1.02688	14	9.29972	1.00914	14	8.15952	0.968981	14	21.0368	1.00682	14	8.90458	1.09551	14	15.0434	0.998472	14	11.6027	0.972903	14	8.60373
F1SMF6	Integrin subunit alpha 1	ITGA1	Integrin subunit alpha 1 OS=Sus scrofa OX=9823 GN=ITGA1 PE=1 SV=3 - [F1SMF6_PIG]	13.55	14	14	25	1151	128.084	5.92236	0.891793	25	10.0968	1.03031	25	13.0581	1.01936	25	9.70399	1.12582	25	18.9886	0.891438	25	10.8341	0.931939	25	20.5974	0.952533	25	12.5937	1.10486	25	9.51375
F1RN44	Uncharacterized protein	LAMP1	Uncharacterized protein OS=Sus scrofa OX=9823 GN=LAMP1 PE=1 SV=2 - [F1RN44_PIG]	14.04	5	5	14	413	43.9044	9.01221	1.01996	14	7.42361	0.949373	14	7.2805	1.00712	14	13.4883	1.0398	14	12.5272	1.08484	14	11.4455	1.02624	14	12.4347	1.02989	13	7.08991	0.951475	14	5.47536
A0A287AN37	Ras-related protein Rab-14	RAB14	Ras-related protein Rab-14 OS=Sus scrofa OX=9823 GN=RAB14 PE=4 SV=1 - [A0A287AN37_PIG]	57.21	10	11	24	215	23.8819	6.21436	1.05682	17	19.1291	0.966216	17	16.865	0.968181	17	6.17473	0.965714	17	21.3455	1.0341	17	9.9211	0.983475	17	16.0571	1.03848	17	8.21999	0.966955	17	9.65069
A0A287ALP5	SEC24 homolog A, COPII coat complex component	SEC24A	SEC24 homolog A, COPII coat complex component OS=Sus scrofa OX=9823 GN=SEC24A PE=1 SV=1 - [A0A287ALP5_PIG]	14.84	10	12	21	1058	116.581	7.69385	0.961206	18	17.1987	0.98562	18	4.64277	0.986015	18	19.4706	1.01473	18	17.477	1.04336	18	10.5518	0.917745	18	12.9971	0.948602	18	9.21741	1.09261	18	12.7949
A0A0B8RVV9	Golgin B1	GOLGB1	Golgin B1 OS=Sus scrofa domesticus OX=9825 GN=GOLGB1 PE=4 SV=1 - [A0A0B8RVV9_PIG]	7.03	17	17	19	3231	372.522	5.04639	1.01481	19	15.9262	1.00705	19	5.76951	0.985457	19	4.48908	1.01276	19	12.3424	1.03325	19	9.89824	0.991921	19	10.2995	1.01226	19	9.28994	0.991028	19	9.63545
A0A286ZJS1	Sorting nexin 8	SNX8	Sorting nexin 8 OS=Sus scrofa OX=9823 GN=SNX8 PE=4 SV=1 - [A0A286ZJS1_PIG]	35.41	14	14	23	449	51.2224	8.08936	0.958593	23	22.4001	1.04593	23	10.9983	1.00199	23	13.121	0.987956	23	19.8226	1.11021	23	17.5978	1.01682	23	19.3242	0.946022	23	14.1628	0.943114	23	11.3807
B5APV0	Actin-related protein 2/3 complex subunit 5	ARPC5	Actin-related protein 2/3 complex subunit 5 OS=Sus scrofa OX=9823 GN=ARPC5 PE=1 SV=1 - [B5APV0_PIG]	59.6	9	9	19	151	16.3103	5.66846	0.931678	19	11.0104	0.929042	19	10.4902	0.966921	19	13.2412	1.00307	19	15.9836	1.08673	19	6.25449	1.13082	19	20.8944	1.04944	19	5.12383	0.976528	19	10.1766
F1S146	Ankyrin 2	ANK2	Ankyrin 2 OS=Sus scrofa OX=9823 GN=ANK2 PE=1 SV=3 - [F1S146_PIG]	6.58	13	20	29	3859	421.873	5.021	1.01417	16	5.17182	1.02024	16	9.64149	1.11869	16	6.79876	0.951286	16	11.0815	0.931694	16	9.1051	0.946981	16	12.3505	0.952383	16	6.27025	1.04124	16	5.32758
F2Z5K2	Proteasome subunit alpha type	PSMA5	Proteasome subunit alpha type OS=Sus scrofa OX=9823 GN=PSMA5 PE=1 SV=1 - [F2Z5K2_PIG]	55.19	10	10	29	241	26.3942	4.79248	1.03761	29	19.7182	0.98967	29	10.5634	1.03796	29	16.8012	1.06055	29	13.1556	0.978606	29	13.469	1.00746	29	23.6266	0.964127	29	11.7488	0.983233	29	17.576
I3LEF8	Hydroxysteroid 17-beta dehydrogenase 4	HSD17B4	Hydroxysteroid 17-beta dehydrogenase 4 OS=Sus scrofa OX=9823 GN=HSD17B4 PE=1 SV=2 - [I3LEF8_PIG]	29.31	16	16	25	737	79.9902	8.03076	0.986504	25	6.13817	0.957572	25	17.7185	0.926168	25	13.9721	1.13844	25	12.3163	1.00847	25	17.2948	0.965217	25	12.4441	0.981559	25	7.97571	1.05378	25	12.0465
A0A286ZN89	Uncharacterized protein		Uncharacterized protein OS=Sus scrofa OX=9823 PE=1 SV=1 - [A0A286ZN89_PIG]	24.67	2	2	7	150	16.4691	5.50342	1.1896	7	2.5173	1.17567	7	7.55357	1.06443	7	9.70638	0.849449	7	13.84	0.88903	7	6.36482	0.948197	7	5.83616	0.871583	7	9.57818	0.984156	7	11.4847
F1S6G4	Thioredoxin domain containing 12	TXNDC12	Thioredoxin domain containing 12 OS=Sus scrofa OX=9823 GN=TXNDC12 PE=1 SV=3 - [F1S6G4_PIG]	27.49	4	4	12	171	19.1155	5.2749	0.970209	12	15.4978	0.979752	12	7.11219	1.05916	12	8.33673	1.0611	12	17.0856	0.916941	12	6.51928	0.974292	12	7.84773	1.01716	12	6.32761	1.02604	12	11.1966
A0A287AKA2	Aminoacyl tRNA synthetase complex interacting multifunctional protein 1	AIMP1	Aminoacyl tRNA synthetase complex interacting multifunctional protein 1 OS=Sus scrofa OX=9823 GN=AIMP1 PE=1 SV=1 - [A0A287AKA2_PIG]	46.95	11	11	21	311	34.303	7.69385	0.983634	21	17.8367	1.00489	21	11.9319	0.980412	21	11.4875	1.06118	21	6.98052	0.997484	21	14.936	0.974689	21	18.8678	0.995703	21	10.9821	1.03382	21	10.0157
A5A761	Sideroflexin-1	SFXN1	Sideroflexin-1 OS=Sus scrofa OX=9823 GN=SFXN1 PE=2 SV=1 - [SFXN1_PIG]	37.58	10	10	26	322	35.6013	9.23193	1.03032	26	12.2445	1.05365	26	15.8047	0.98669	26	11.5835	1.02472	26	13.9489	1.01503	26	11.09	0.961796	26	24.7385	0.967625	26	14.8078	0.920612	26	23.1531
A5GFQ9	Serine/threonine-protein phosphatase 2A 56 kDa regulatory subunit	PPP2R5D	Serine/threonine-protein phosphatase 2A 56 kDa regulatory subunit OS=Sus scrofa OX=9823 GN=PPP2R5D PE=1 SV=1 - [A5GFQ9_PIG]	19.77	9	10	14	602	69.9374	8.17725	1.0876	12	23.3513	0.952223	11	7.48721	0.977009	12	13.8008	1.08834	12	17.0146	0.964432	12	21.6901	0.961182	12	25.5959	1.02456	13	13.1099	1.05731	11	16.0971
F1SHW1	Extended synaptotagmin 2	ESYT2	Extended synaptotagmin 2 OS=Sus scrofa OX=9823 GN=ESYT2 PE=1 SV=3 - [F1SHW1_PIG]	17.82	12	12	17	864	95.9066	8.07471	0.978311	17	11.7683	1.00085	17	12.5654	0.995439	17	10.7101	1.08483	17	20.5619	0.968902	17	5.18162	0.966711	17	14.9128	0.955947	17	10.7961	1.07232	17	17.7387
A0A286ZRQ3	Adenosylhomocysteinase	AHCYL2	Adenosylhomocysteinase OS=Sus scrofa OX=9823 GN=AHCYL2 PE=1 SV=1 - [A0A286ZRQ3_PIG]	29.33	4	16	26	508	56.8753	7.10791	0.977045	4	5.49555	0.980732	4	14.8739	1.00672	4	3.40555	0.989986	4	6.10576	1.00145	4	4.70008	0.981914	4	18.198	1.04103	4	11.0102	0.99426	4	10.2832
A0A287A7F5	60S ribosomal protein L31	RPL31	60S ribosomal protein L31 OS=Sus scrofa OX=9823 GN=RPL31 PE=1 SV=1 - [A0A287A7F5_PIG]	47.54	9	9	24	122	14.1338	10.7993	0.994673	24	18.8458	0.939526	24	13.3923	0.966512	24	14.9585	0.971408	24	29.1215	1.04699	24	17.3195	0.994305	24	32.8863	0.995261	24	7.5397	0.97318	24	19.378
A0A287API3	Protein transport protein SEC23	SEC23B	Protein transport protein SEC23 OS=Sus scrofa OX=9823 GN=SEC23B PE=1 SV=1 - [A0A287API3_PIG]	10	3	7	15	740	83.6351	6.88818	1.04645	6	25.0174	1.02211	6	4.44355	0.948717	6	2.80803	1.04215	6	4.37172	0.908814	6	6.76977	0.950076	6	19.1759	0.956111	6	7.62015	1.06914	6	1.99615
I3LER5	Cytochrome c oxidase subunit 4 isoform 1, mitochondrial	COX4I1	Cytochrome c oxidase subunit 4 isoform 1, mitochondrial OS=Sus scrofa OX=9823 GN=COX4I1 PE=1 SV=2 - [I3LER5_PIG]	40.83	8	8	32	169	19.6281	9.18799	0.884208	32	16.0043	0.986164	32	15.0409	0.996831	32	8.50889	0.993823	32	16.6516	1.06164	32	12.075	0.976824	32	14.5643	1.03783	32	8.07553	1.02788	32	12.897
F1S1J9	Eukaryotic translation initiation factor 3 subunit H	EIF3H	Eukaryotic translation initiation factor 3 subunit H OS=Sus scrofa OX=9823 GN=EIF3H PE=1 SV=2 - [F1S1J9_PIG]	30.89	9	9	12	327	37.1206	6.96143	0.908363	12	15.1194	0.890666	12	9.88209	0.951777	12	5.48527	1.31095	12	22.4525	0.992974	12	16.6668	0.933347	12	21.7625	0.972126	12	9.90537	1.0816	12	12.7508
F1SGP8	Uncharacterized protein	RCN1	Uncharacterized protein OS=Sus scrofa OX=9823 GN=RCN1 PE=1 SV=3 - [F1SGP8_PIG]	24.63	9	10	19	406	46.5733	5.22412	0.906241	18	11.6935	0.968008	18	17.0034	0.997442	18	13.5243	0.960173	18	24.1121	1.02639	18	8.63812	1.00446	18	15.4794	1.10624	18	5.71639	0.959985	18	9.5325
F1RYX3	Cadherin related family member 5	CDHR5	Cadherin related family member 5 OS=Sus scrofa OX=9823 GN=CDHR5 PE=1 SV=3 - [F1RYX3_PIG]	14.64	8	8	19	724	75.9569	4.97021	1.01344	19	8.63969	1.0754	19	13.7208	0.921854	19	12.3181	0.970806	19	14.7244	1.0302	19	31.281	1.07842	19	15.3571	0.982547	19	10.4286	0.936157	19	17.9222
F1SB62	Acetyl-CoA acetyltransferase 2	ACAT2	Acetyl-CoA acetyltransferase 2 OS=Sus scrofa OX=9823 GN=ACAT2 PE=1 SV=2 - [F1SB62_PIG]	36.62	10	10	22	385	40.2236	7.66455	1.09565	22	19.5573	1.00379	22	13.72	1.01803	22	17.0548	0.965749	22	15.7017	0.900224	22	22.5882	0.963726	22	13.8718	0.940743	22	13.7054	0.943379	22	28.586
F1S895	NOP56 ribonucleoprotein	NOP56	NOP56 ribonucleoprotein OS=Sus scrofa OX=9823 GN=NOP56 PE=1 SV=3 - [F1S895_PIG]	34.68	17	17	37	568	62.9024	9.27588	0.989631	37	11.0974	0.99133	37	9.01888	0.996559	37	12.1846	0.995634	37	12.1016	1.02518	37	10.7443	1.05206	37	14.2303	1.04194	37	7.06113	0.98962	37	8.80259
F1RIF3	Fumarylacetoacetate hydrolase	FAH	Fumarylacetoacetate hydrolase OS=Sus scrofa OX=9823 GN=FAH PE=1 SV=2 - [F1RIF3_PIG]	25.83	8	8	20	484	52.9634	7.40088	1.03903	20	11.1814	0.986254	20	11.6333	0.971661	20	11.783	0.994629	20	23.3109	1.1568	20	12.0819	0.917227	20	24.612	0.950226	20	11.1813	0.971745	20	8.99927
F1SAR5	Glutaredoxin 5	GLRX5	Glutaredoxin 5 OS=Sus scrofa OX=9823 GN=GLRX5 PE=1 SV=1 - [F1SAR5_PIG]	25.32	3	3	10	154	16.6066	7.38623	1.05044	7	7.62547	1.07415	7	12.0237	1.05236	7	4.57998	1.02127	7	4.60111	0.987229	7	19.0171	1.11599	7	16.0693	0.871155	7	9.58588	0.971548	7	9.71922
F1SV59	ADP-ribosylhydrolase like 2	ADPRHL2	ADP-ribosylhydrolase like 2 OS=Sus scrofa OX=9823 GN=ADPRHL2 PE=1 SV=3 - [F1SV59_PIG]	36.89	11	11	17	366	39.2282	4.88135	1.00245	17	15.0231	1.03835	17	14.7354	1.00588	17	8.25456	1.05827	17	15.7285	1.00892	17	11.1932	0.940559	17	8.78999	0.952224	17	12.5423	1.02287	17	18.5528
I3LDB1	Poly [ADP-ribose] polymerase	PARP4	Poly [ADP-ribose] polymerase OS=Sus scrofa OX=9823 GN=PARP4 PE=4 SV=2 - [I3LDB1_PIG]	8.72	11	11	12	1893	204.376	7.02002	1.0199	12	7.57401	0.983442	12	14.0831	1.02063	12	14.5537	1.01054	12	15.0397	0.943182	12	12.2091	0.940457	12	17.2616	0.972045	12	7.26665	1.03902	12	11.1675
A0A287AU47	Pyridoxal dependent decarboxylase domain containing 1	PDXDC1	Pyridoxal dependent decarboxylase domain containing 1 OS=Sus scrofa OX=9823 GN=PDXDC1 PE=1 SV=1 - [A0A287AU47_PIG]	20.08	11	11	18	752	82.7884	5.50342	0.902531	16	16.5905	0.976283	16	15.4361	0.940092	16	10.929	1.00319	16	22.0203	1.12164	16	11.0346	1.03288	16	19.7349	1.00268	16	7.3819	0.975818	15	10.821
F1SJ93	Reticulocalbin 2	RCN2	Reticulocalbin 2 OS=Sus scrofa OX=9823 GN=RCN2 PE=1 SV=3 - [F1SJ93_PIG]	18.21	5	5	8	313	36.2262	4.31006	0.953836	8	14.1451	0.952667	8	11.174	1.0216	8	8.19732	0.961402	8	6.7945	1.04989	8	8.94998	1.06529	8	11.355	1.06772	8	18.3324	0.965554	8	4.6707
A0A287AX01	Mitogen-activated protein kinase	MAPK14	Mitogen-activated protein kinase OS=Sus scrofa OX=9823 GN=MAPK14 PE=1 SV=1 - [A0A287AX01_PIG]	34.49	2	10	21	345	39.5362	6.16357	0.900996	4	8.251	0.936459	4	6.96396	1.05662	4	7.30076	0.999061	4	9.97164	1.03125	4	3.84076	0.94099	4	4.84724	1.09644	4	10.7187	1.11242	4	3.37142
P80895	Protein-L-isoaspartate(D-aspartate) O-methyltransferase	PCMT1	Protein-L-isoaspartate(D-aspartate) O-methyltransferase OS=Sus scrofa OX=9823 GN=PCMT1 PE=1 SV=3 - [PIMT_PIG]	42.73	8	8	22	227	24.6306	7.2251	1.01261	22	19.5965	0.998515	22	8.63043	0.985729	22	9.75577	0.899831	22	12.8985	1.04326	22	8.09433	1.17162	22	16.9826	1.0065	22	4.23143	0.944037	22	10.1282
A0A287AW88	Sperm associated antigen 9	SPAG9	Sperm associated antigen 9 OS=Sus scrofa OX=9823 GN=SPAG9 PE=1 SV=1 - [A0A287AW88_PIG]	10.94	9	9	12	1316	145.601	5.14795	0.97542	12	17.8652	0.998224	12	10.0563	1.05458	12	13.5948	1.05548	12	14.0861	1.00179	12	8.61444	0.969135	12	20.3482	0.92932	12	9.63808	1.0208	12	19.7031
I3VKE6	Ceruloplasmin		Ceruloplasmin OS=Sus scrofa OX=9823 PE=2 SV=1 - [I3VKE6_PIG]	4.73	1	5	17	1100	125.465	6.07471	1.31695	1		0.913904	1		1.05621	1		0.874289	1		1.23493	1		0.876891	1		1.02067	1		0.86762	1
A0A287A365	G protein subunit beta 4	GNB4	G protein subunit beta 4 OS=Sus scrofa OX=9823 GN=GNB4 PE=1 SV=1 - [A0A287A365_PIG]	33.53	3	8	27	340	37.543	5.99854	0.913956	7	22.0035	0.901181	7	6.92952	1.09514	7	11.481	1.08417	7	10.6786	0.843228	7	13.7162	0.956331	7	31.8012	0.990658	7	6.41424	1.13529	7	11.8565
A0A287AHB8	Hephaestin	HEPH	Hephaestin OS=Sus scrofa OX=9823 GN=HEPH PE=3 SV=1 - [A0A287AHB8_PIG]	21.32	15	15	24	1032	116.019	6.46826	1.00425	24	15.0522	0.980566	24	11.7305	0.980436	23	8.76926	0.901849	24	16.3735	1.06286	24	19.0942	1.03165	24	15.5489	1.07155	24	11.7055	0.982751	24	11.2327
F1RFH3	Neurofilament heavy polypeptide	NEFH	Neurofilament heavy polypeptide OS=Sus scrofa OX=9823 GN=NEFH PE=1 SV=2 - [F1RFH3_PIG]	2.13	1	2	13	847	93.4242	6.12549	1.42562	1		1.16343	1		1.1323	1		1.11637	1		0.898498	1		0.893345	1		0.757334	1		0.848949	1
K7GM88	Vacuolar protein sorting-associated protein 28 homolog	VPS28	Vacuolar protein sorting-associated protein 28 homolog OS=Sus scrofa OX=9823 GN=VPS28 PE=1 SV=1 - [K7GM88_PIG]	25.34	4	4	6	221	25.4536	5.5415	1.08973	6	8.42788	1.02113	6	4.53809	1.04495	6	8.54027	1.05509	6	18.7943	1.00003	6	9.79645	0.94812	6	15.9249	0.946139	6	6.68373	1.0315	6	8.9665
F1RNK3	Uncharacterized protein	MYADM	Uncharacterized protein OS=Sus scrofa OX=9823 GN=MYADM PE=1 SV=1 - [F1RNK3_PIG]	21.74	5	5	11	322	35.1332	8.30908	0.92736	11	16.0851	1.00104	11	7.54363	1.15791	11	13.3101	0.965072	11	14.1552	0.930383	11	11.4503	0.924648	11	11.0956	0.996236	11	8.08703	1.00298	11	4.55462
A0A287A6K2	Epiplakin 1	EPPK1	Epiplakin 1 OS=Sus scrofa OX=9823 GN=EPPK1 PE=4 SV=1 - [A0A287A6K2_PIG]	22.1	19	22	28	4488	483.872	5.61768	1.02495	21	19.9991	1.04565	21	18.8807	0.965088	21	17.0298	0.933846	21	14.1349	0.893505	21	15.2765	1.0082	21	15.6757	1.02436	21	10.2667	1.02504	21	14.38
Q5PYH3	GTP-binding protein SAR1b	SAR1B	GTP-binding protein SAR1b OS=Sus scrofa OX=9823 GN=SAR1B PE=2 SV=1 - [SAR1B_PIG]	36.87	3	6	20	198	22.3675	6.11279	1.02549	10	4.89919	0.986416	10	14.5495	0.96285	10	6.44502	0.937753	10	20.7687	1.08028	10	15.4479	1.03483	10	20.7902	1.04929	10	5.9815	0.962831	10	12.9173
A0A287AMW3	Serine/threonine kinase 3	STK3	Serine/threonine kinase 3 OS=Sus scrofa OX=9823 GN=STK3 PE=4 SV=1 - [A0A287AMW3_PIG]	16.49	2	7	13	485	55.4746	5.22412	0.921789	2	3.32446	0.962237	2	1.37612	0.913692	2	2.29284	1.1362	2	10.887	0.985931	2	5.5189	1.02069	2	1.49443	1.11511	2	7.93347	0.993375	2	0.52109
A0A287ACN9	Fibrillarin	FBL	Fibrillarin OS=Sus scrofa OX=9823 GN=FBL PE=1 SV=1 - [A0A287ACN9_PIG]	37.7	12	12	27	313	32.9881	10.1108	0.96989	26	13.5556	1.05686	26	9.31582	1.01455	26	10.9256	1.07777	26	13.9493	0.975582	26	13.2689	0.995786	26	18.951	0.98568	26	12.0512	0.989361	26	11.7121
F1S086	Solute carrier family 25 (Aspartate/glutamate carrier), member 12	SLC25A12	Solute carrier family 25 (Aspartate/glutamate carrier), member 12 OS=Sus scrofa OX=9823 GN=SLC25A12 PE=1 SV=3 - [F1S086_PIG]	17.87	6	10	18	677	74.7218	8.26514	0.951867	7	13.5715	1.01861	7	11.9147	0.904425	7	19.4865	1.08438	7	39.8711	0.848689	7	10.8299	0.984213	7	15.0313	0.95792	7	12.6441	1.08082	7	14.7849
A0A287B5Y2	Phosphate cytidylyltransferase 2, ethanolamine	PCYT2	Phosphate cytidylyltransferase 2, ethanolamine OS=Sus scrofa OX=9823 GN=PCYT2 PE=4 SV=1 - [A0A287B5Y2_PIG]	27.76	10	10	20	389	43.9078	6.43018	0.957829	19	22.0949	0.982709	19	16.4598	0.936856	19	19.1056	0.997025	19	17.1943	1.165	19	11.445	1.03438	19	23.3486	1.02954	19	9.61121	0.9569	19	12.4883
A0A287BHS8	Mitogen-activated protein kinase	MAPK14	Mitogen-activated protein kinase OS=Sus scrofa OX=9823 GN=MAPK14 PE=1 SV=1 - [A0A287BHS8_PIG]	31.11	1	9	18	360	41.4559	5.88428	1.14607	1		1.07402	1		1.17729	1		1.03931	1		0.780345	1		0.663709	1		0.895083	1		1.2741	1
I3LQ51	Uncharacterized protein	PSMB1	Uncharacterized protein OS=Sus scrofa OX=9823 GN=PSMB1 PE=1 SV=2 - [I3LQ51_PIG]	54.63	8	8	20	205	22.4053	8.25049	1.01041	20	14.2371	0.995534	20	15.9433	0.986211	20	15.1047	1.0046	20	22.8899	0.987752	20	10.2021	0.961007	20	19.0402	0.978302	20	7.16652	1.0217	20	13.938
I3L9I6	Basal cell adhesion molecule (Lutheran blood group)	BCAM	Basal cell adhesion molecule (Lutheran blood group) OS=Sus scrofa OX=9823 GN=BCAM PE=1 SV=1 - [I3L9I6_PIG]	17.68	8	8	18	622	67.2405	5.65576	0.986442	18	5.95323	1.04805	18	7.61573	1.10533	18	4.72333	0.955427	18	12.315	0.969132	18	8.56397	1.09833	18	15.6749	0.936505	18	10.6986	0.934979	18	15.2828
F1RG04	Coiled-coil domain containing 6	CCDC6	Coiled-coil domain containing 6 OS=Sus scrofa OX=9823 GN=CCDC6 PE=1 SV=1 - [F1RG04_PIG]	23.85	10	10	16	478	53.3049	7.34229	0.993322	16	16.7789	0.984569	16	5.84207	0.977462	16	13.8772	1.05256	16	22.7516	1.08929	16	6.95816	1.09466	16	14.5863	0.934198	16	10.7515	0.964108	16	16.7156
A0A286ZQS7	Sec1 family domain containing 1	SCFD1	Sec1 family domain containing 1 OS=Sus scrofa OX=9823 GN=SCFD1 PE=1 SV=1 - [A0A286ZQS7_PIG]	19.94	9	9	17	617	69.7807	5.93506	1.01584	17	20.1676	0.956154	17	12.4046	1.00054	17	19.7421	1.16254	17	13.3158	0.875494	17	21.9113	0.809536	17	11.3631	0.902774	17	18.0698	1.11504	17	12.1026
A0A286ZFW3	Apolipoprotein H	APOH	Apolipoprotein H OS=Sus scrofa OX=9823 GN=APOH PE=1 SV=1 - [A0A286ZFW3_PIG]	53.62	12	12	21	345	38.2498	8.06006	1.00511	21	16.2714	1.01616	21	16.1168	1.11347	21	15.2918	0.978337	21	14.5676	0.824407	21	14.4182	0.915826	21	19.5119	0.967492	21	9.11998	1.1446	21	15.5354
F1S7E0	Coatomer subunit epsilon	COPE	Coatomer subunit epsilon OS=Sus scrofa OX=9823 GN=COPE PE=1 SV=1 - [F1S7E0_PIG]	38.96	10	10	15	308	34.5153	5.19873	0.935125	15	13.6659	0.941602	15	5.27504	0.94768	15	9.99445	1.07542	15	15.1426	1.06607	15	5.31712	1.00537	15	12.2658	1.02294	15	7.48068	1.05444	15	6.63325
A0A287BTN2	Succinyl-CoA:glutarate-CoA transferase	SUGCT	Succinyl-CoA:glutarate-CoA transferase OS=Sus scrofa OX=9823 GN=SUGCT PE=4 SV=1 - [A0A287BTN2_PIG]	20.86	5	5	10	374	40.6191	9.05615	1.11322	10	7.97662	1.08414	10	12.5272	0.99206	10	11.3285	0.928998	10	23.9801	1.10611	10	12.911	1.04632	10	20.8785	0.913059	10	14.1824	1.02494	10	10.8311
A0A287AEU6	Methionine adenosyltransferase 2 subunit beta	MAT2B	Methionine adenosyltransferase 2 subunit beta OS=Sus scrofa OX=9823 GN=MAT2B PE=1 SV=1 - [A0A287AEU6_PIG]	33.13	8	8	15	323	36.5055	6.85889	0.980085	15	17.6014	0.967712	15	8.02423	0.937995	15	16.2518	0.956667	15	11.0002	1.14796	15	16.1657	1.01399	15	8.54296	1.06381	15	15.7597	0.985411	15	10.3833
K9IVW4	Myotrophin	MTPN	Myotrophin OS=Sus scrofa OX=9823 GN=MTPN PE=1 SV=1 - [K9IVW4_PIG]	38.98	4	4	11	118	12.8866	5.51611	0.735935	11	22.3452	0.820877	11	16.6943	0.865531	11	17.694	0.838435	11	19.2947	1.18576	11	33.7287	1.32784	11	15.9251	1.11064	11	20.3726	0.955311	11	12.2847
A0A287BTI4	Golgin A3	GOLGA3	Golgin A3 OS=Sus scrofa OX=9823 GN=GOLGA3 PE=4 SV=1 - [A0A287BTI4_PIG]	8.6	8	8	10	1407	158.169	5.31299	1.08027	10	10.9742	1.02003	10	8.34495	0.980791	10	5.92427	0.93513	10	13.9497	1.00984	10	15.4242	1.07661	10	10.8011	0.963949	10	5.70393	0.982317	10	13.6447
F1RR69	Uncharacterized protein	SET	Uncharacterized protein OS=Sus scrofa OX=9823 GN=SET PE=1 SV=2 - [F1RR69_PIG]	28.29	6	6	16	258	29.9731	4.41162	0.93651	16	10.6773	1.02206	16	5.49011	0.979845	16	13.7056	0.953495	16	19.2624	0.979419	16	6.06294	1.06067	16	32.2061	1.02519	16	10.0483	0.964677	16	17.491
A0A287B0I4	ADP ribosylation factor like GTPase 8B	ARL8B	ADP ribosylation factor like GTPase 8B OS=Sus scrofa OX=9823 GN=ARL8B PE=1 SV=1 - [A0A287B0I4_PIG]	18.82	3	4	9	186	21.5401	8.14795	1.05306	7	13.0836	1.1121	7	10.6943	1.02387	7	7.36582	0.941321	7	15.7881	1.09849	7	12.8953	0.997719	7	20.8469	1.02737	7	15.1224	0.912943	7	14.3789
Q29368	ADP, ATP carrier protein isoform T2 (Fragment)		ADP, ATP carrier protein isoform T2 (Fragment) OS=Sus scrofa OX=9823 PE=2 SV=1 - [Q29368_PIG]	54.41	1	4	14	68	7.32488	9.77393	1.02831	1		0.967938	1		0.914597	1		1.05517	1		1.12851	1		0.922096	1		1.02432	1		1.03769	1
A0A0F6N3S3	MHC class I antigen		MHC class I antigen OS=Sus scrofa OX=9823 PE=2 SV=1 - [A0A0F6N3S3_PIG]	34.07	0	9	14	361	39.9778	5.38916
A0A287AFH3	STT3A, catalytic subunit of the oligosaccharyltransferase complex	STT3A	STT3A, catalytic subunit of the oligosaccharyltransferase complex OS=Sus scrofa OX=9823 GN=STT3A PE=1 SV=1 - [A0A287AFH3_PIG]	16.31	10	13	22	705	80.572	8.104	0.969005	18	14.8953	1.0096	18	11.4154	0.997622	18	8.68842	1.01437	18	16.4241	1.02363	18	4.30464	0.959879	18	12.8553	1.03734	18	8.01372	1.0406	18	11.5456
A0A287AW71	Uncharacterized protein	LOC100624650	Uncharacterized protein OS=Sus scrofa OX=9823 GN=LOC100624650 PE=4 SV=1 - [A0A287AW71_PIG]	28.65	5	5	18	192	21.8448	9.87646	0.87	18	20.9632	0.978194	18	8.50701	0.939662	18	6.82412	1.06931	18	19.867	0.980617	18	20.4422	0.993502	18	11.0676	0.970949	18	15.4008	1.05632	18	9.11988
P37111	Aminoacylase-1	ACY1	Aminoacylase-1 OS=Sus scrofa OX=9823 GN=ACY1 PE=1 SV=2 - [ACY1_PIG]	33.17	13	13	23	407	45.3188	5.96045	1.0378	23	11.9188	1.02243	23	10.3208	1.00741	23	8.25247	0.959499	23	15.9942	1.018	23	13.7533	1.02356	23	17.2172	0.998539	23	7.45813	0.973576	23	10.1964
P50667	Cytochrome c oxidase subunit 2	MT-CO2	Cytochrome c oxidase subunit 2 OS=Sus scrofa OX=9823 GN=MT-CO2 PE=3 SV=1 - [COX2_PIG]	20.18	3	3	20	228	26.1672	4.89404	0.967288	17	17.9659	1.0118	17	16.6285	1.02121	17	14.5175	1.08197	17	14.5135	1.0183	17	12.2174	0.983921	17	12.6262	0.988904	17	11.7357	0.971988	17	13.7331
A0A286ZU97	Uncharacterized protein	MTCH2	Uncharacterized protein OS=Sus scrofa OX=9823 GN=MTCH2 PE=1 SV=1 - [A0A286ZU97_PIG]	28.38	7	7	15	303	33.3818	8.07471	0.960164	15	7.71425	0.998737	15	16.8996	0.949674	15	10.2962	1.06176	15	19.1168	1.03517	15	19.4895	0.96672	15	18.1349	0.932432	15	12.1896	0.990268	15	10.1519
A0A287B3H4	DIS3 homolog, exosome endoribonuclease and 3'-5' exoribonuclease	DIS3	DIS3 homolog, exosome endoribonuclease and 3'-5' exoribonuclease OS=Sus scrofa OX=9823 GN=DIS3 PE=1 SV=1 - [A0A287B3H4_PIG]	13.57	10	10	13	958	109.129	7.43018	1.02582	13	12.4003	1.0128	13	7.34568	1.05056	13	8.44553	0.956591	13	12.7665	0.989765	13	4.94583	1.0598	13	12.7403	0.952932	13	7.00757	0.994702	13	13.3738
F1RTV6	Signal recognition particle subunit SRP72	SRP72	Signal recognition particle subunit SRP72 OS=Sus scrofa OX=9823 GN=SRP72 PE=1 SV=3 - [F1RTV6_PIG]	25.72	14	14	22	657	72.855	9.30518	0.995067	22	11.5946	1.01181	22	12.5784	1.01367	22	5.96631	1.02959	22	13.4618	1.04763	22	18.8643	1.04554	22	18.3119	0.965678	22	8.45861	1.03533	22	8.39679
F1S935	60S ribosomal protein L18a	RPL18A	60S ribosomal protein L18a OS=Sus scrofa OX=9823 GN=RPL18A PE=1 SV=3 - [F1S935_PIG]	46.26	9	9	19	147	17.4662	10.8872	0.989046	19	9.02476	1.00059	19	10.7257	0.959029	19	6.05062	1.11352	19	10.8889	0.929341	19	8.7237	0.859711	19	7.74163	0.987215	19	8.20664	1.10108	19	4.11993
A0A287A1V9	Dehydrogenase/reductase 7B	DHRS7B	Dehydrogenase/reductase 7B OS=Sus scrofa OX=9823 GN=DHRS7B PE=3 SV=1 - [A0A287A1V9_PIG]	23.55	6	6	13	310	33.1175	9.37842	0.96175	13	7.37158	0.999563	13	5.26141	1.0433	13	9.75217	0.953894	13	15.143	1.06183	13	10.2908	0.959822	13	10.9535	1.00525	13	10.3503	1.01609	13	11.5625
F1RRN1	Kinesin light chain 4	KLC4	Kinesin light chain 4 OS=Sus scrofa OX=9823 GN=KLC4 PE=1 SV=2 - [F1RRN1_PIG]	26.95	11	14	19	616	68.2674	6.43018	0.985262	14	12.1099	1.02588	14	13.5549	0.963297	14	8.44034	0.964824	14	14.144	1.09795	14	10.459	1.03013	14	15.0683	0.977895	14	4.40403	1.03243	14	8.74517
A0A287B7R7	Protein transport protein sec16	SEC16A	Protein transport protein sec16 OS=Sus scrofa OX=9823 GN=SEC16A PE=1 SV=1 - [A0A287B7R7_PIG]	6.1	9	9	13	2312	241.629	5.8335	1.05456	13	16.2982	1.11688	13	13.2998	0.938129	13	7.02887	0.995008	13	16.399	1.05089	13	22.5359	1.10359	13	13.5709	0.939011	13	9.51651	0.935392	13	20.2459
A0A287A3R7	KN motif and ankyrin repeat domains 2	KANK2	KN motif and ankyrin repeat domains 2 OS=Sus scrofa OX=9823 GN=KANK2 PE=4 SV=1 - [A0A287A3R7_PIG]	21.59	16	16	21	857	91.9561	5.22412	0.942144	21	11.6282	0.999081	21	11.3856	1.0642	21	5.07739	1.02244	21	13.1581	0.956481	21	8.86326	0.970472	21	9.71116	1.00249	21	5.62729	1.05886	21	7.43466
I3L6U9	Guanine nucleotide-binding protein subunit alpha-11	GNA11	Guanine nucleotide-binding protein subunit alpha-11 OS=Sus scrofa OX=9823 GN=GNA11 PE=4 SV=1 - [I3L6U9_PIG]	37.88	8	13	27	359	42.0535	6.02393	0.970233	15	14.2461	0.948701	15	6.44048	0.928583	15	8.45627	1.05453	15	17.8918	1.09007	15	9.49318	1.00322	15	13.273	1.02401	15	9.21963	0.955436	15	9.53788
A0A287B3J0	Hydroxymethylbilane synthase	HMBS	Hydroxymethylbilane synthase OS=Sus scrofa OX=9823 GN=HMBS PE=1 SV=1 - [A0A287B3J0_PIG]	29.07	8	8	15	344	37.7249	7.09326	1.12867	15	7.87922	1.03192	15	9.45011	0.977493	15	8.58148	1.02097	15	8.20089	1.06466	15	7.57082	1.01056	15	11.0389	0.997418	15	3.55532	0.959897	15	8.94307
A0A286ZNN1	Plakophilin 3	PKP3	Plakophilin 3 OS=Sus scrofa OX=9823 GN=PKP3 PE=1 SV=1 - [A0A286ZNN1_PIG]	18.27	12	12	18	821	89.2409	9.33447	1.04028	18	11.0234	1.04603	18	16.3572	0.960487	18	12.1136	1.01851	18	10.9167	1.09595	18	15.2711	0.906901	18	14.6043	0.95945	18	5.75255	1.01745	18	11.5653
A0A287A547	Exportin for tRNA	XPOT	Exportin for tRNA OS=Sus scrofa OX=9823 GN=XPOT PE=1 SV=1 - [A0A287A547_PIG]	15.49	11	11	14	962	110.02	5.35107	1.0282	14	13.4042	0.981733	14	6.36247	0.92956	14	11.9019	0.928175	14	23.3069	1.07599	14	10.9295	1.0608	14	19.833	1.07992	14	8.70393	0.977877	14	7.73842
A0A287BRL8	Myristoylated alanine rich protein kinase C substrate	MARCKS	Myristoylated alanine rich protein kinase C substrate OS=Sus scrofa OX=9823 GN=MARCKS PE=1 SV=1 - [A0A287BRL8_PIG]	25	6	6	17	332	31.5648	4.38623	0.978215	17	20.9806	0.868106	17	21.2552	1.01528	17	26.2497	0.903566	17	35.1602	0.95782	17	20.1599	1.17983	17	22.0292	1.03044	17	10.9425	0.982337	17	18.0622
F1RQW6	Complement factor B	CFB	Complement factor B OS=Sus scrofa OX=9823 GN=CFB PE=1 SV=1 - [F1RQW6_PIG]	22.88	1	17	31	765	85.8242	7.50342	1.19797	1		1.48183	1		1.14298	1		0.872774	1		0.686144	1		0.576566	1		0.621185	1		1.48169	1
F1SSF5	Biliverdin reductase A	BLVRA	Biliverdin reductase A OS=Sus scrofa OX=9823 GN=BLVRA PE=1 SV=1 - [F1SSF5_PIG]	34.12	8	8	18	296	33.4875	7.1958	0.975319	18	17.1918	1.00153	18	12.7101	0.760402	18	20.5908	1.10569	18	18.0271	1.12809	18	9.16229	1.04712	18	11.3358	0.947255	18	11.7297	1.02876	18	7.01508
F1SK95	Uncharacterized protein	CPOX	Uncharacterized protein OS=Sus scrofa OX=9823 GN=CPOX PE=1 SV=2 - [F1SK95_PIG]	44.67	14	14	31	441	49.1264	8.06006	1.06406	31	14.3893	0.987414	31	15.667	0.959593	31	17.4889	0.958371	31	14.4997	1.02952	31	13.7993	0.938282	31	20.178	0.96747	31	11.5965	0.997506	31	19.4142
F1S1A8	NADH:ubiquinone oxidoreductase core subunit S2	NDUFS2	NADH:ubiquinone oxidoreductase core subunit S2 OS=Sus scrofa OX=9823 GN=NDUFS2 PE=1 SV=2 - [F1S1A8_PIG]	26	11	11	25	473	53.6061	7.15186	0.999765	25	12.2817	1.039	25	12.4604	0.967871	25	9.35672	1.07682	25	27.2488	1	25	10.1051	0.93938	25	30.3045	1.01189	25	12.2921	0.99422	25	13.4872
F1RY11	Coiled-coil domain containing 93	CCDC93	Coiled-coil domain containing 93 OS=Sus scrofa OX=9823 GN=CCDC93 PE=1 SV=3 - [F1RY11_PIG]	23.61	13	13	19	631	72.9948	7.32764	0.98485	19	11.9035	0.963741	19	10.3947	0.9855	19	5.62223	0.974298	19	13.4403	1.08847	19	10.353	0.982829	19	20.0828	1.03817	19	6.37765	0.987996	19	7.30607
F1S3W0	Cytochrome b-c1 complex subunit 6	LOC100524873	Cytochrome b-c1 complex subunit 6 OS=Sus scrofa OX=9823 GN=LOC100524873 PE=1 SV=1 - [F1S3W0_PIG]	46.15	4	4	8	91	10.664	4.53857	1.0359	7	13.2535	1.05205	8	5.68929	0.991815	8	9.24396	0.991329	8	17.3978	1.07642	8	15.7958	0.99445	8	15.8721	1.02219	8	6.3947	1.00333	8	12.9736
A1XQU5	60S ribosomal protein L27	RPL27	60S ribosomal protein L27 OS=Sus scrofa OX=9823 GN=RPL27 PE=1 SV=1 - [RL27_PIG]	47.06	6	6	25	136	15.7877	10.5649	0.995781	25	9.37648	1.01184	25	11.9799	1.01016	25	9.98828	1.12497	25	13.9467	0.905259	25	13.5557	0.981564	25	21.5624	0.952144	25	8.08448	1.00707	25	12.2617
F1RP42	Serine/threonine kinase 24	STK24	Serine/threonine kinase 24 OS=Sus scrofa OX=9823 GN=STK24 PE=1 SV=3 - [F1RP42_PIG]	23.76	6	10	17	425	47.3543	5.30029	0.899503	9	11.9789	0.990406	9	13.9605	0.956661	9	8.31196	1.00785	9	13.018	1.10675	9	2.10804	0.921295	9	26.7167	1.01228	9	10.0818	1.02481	9	10.6861
A0A287AXG3	Four and a half LIM domains 2	FHL2	Four and a half LIM domains 2 OS=Sus scrofa OX=9823 GN=FHL2 PE=1 SV=1 - [A0A287AXG3_PIG]	41.22	9	9	18	279	32.0106	7.63525	1.00039	17	12.7824	0.97509	17	12.119	1.05325	17	15.95	1.06954	17	17.6991	0.957774	17	13.0332	0.937069	17	13.2302	1.00123	17	16.2291	1.0245	17	9.64263
A0A286ZUW5	Prolyl 4-hydroxylase subunit alpha 1	P4HA1	Prolyl 4-hydroxylase subunit alpha 1 OS=Sus scrofa OX=9823 GN=P4HA1 PE=1 SV=1 - [A0A286ZUW5_PIG]	33.33	1	18	30	534	60.8148	6.01123	0.950905	4	11.9006	0.914585	4	12.5776	1.07623	4	7.49594	0.92	4	7.65902	0.958328	4	8.94704	1.1828	4	1.08619	1.11382	4	4.78017	0.906268	4	4.76642
A0A0B8RSU5	Hepatoma-derived growth factor	HDGF	Hepatoma-derived growth factor OS=Sus scrofa domesticus OX=9825 GN=HDGF PE=4 SV=1 - [A0A0B8RSU5_PIG]	53.72	12	13	26	242	26.959	4.71631	0.938577	24	16.7049	0.968122	24	10.393	0.965687	24	8.29875	0.936933	24	19.2783	1.05389	24	11.0827	1.10978	24	20.064	1.03963	24	6.70545	0.957666	24	10.0039
F1RUZ6	Aryl hydrocarbon receptor interacting protein	AIP	Aryl hydrocarbon receptor interacting protein OS=Sus scrofa OX=9823 GN=AIP PE=1 SV=1 - [F1RUZ6_PIG]	13.94	4	4	10	330	37.6862	6.60986	1.09416	9	13.5041	0.955558	10	17.5038	1.12923	9	14.4071	1.04178	9	22.6731	0.940432	9	10.3527	0.940078	10	11.3002	1.08587	9	4.19855	0.958245	9	18.9476
A0A286ZV95	Transmembrane p24 trafficking protein 10	TMED10	Transmembrane p24 trafficking protein 10 OS=Sus scrofa OX=9823 GN=TMED10 PE=1 SV=1 - [A0A286ZV95_PIG]	26.48	5	5	19	219	24.8948	6.41748	1.07242	18	15.644	1.04406	19	9.68373	0.989213	18	12.6577	1.05081	19	13.8487	0.971902	19	10.8668	1.02691	19	21.6546	0.960014	18	7.61569	0.974204	18	18.4798
A0A287A1K2	Arylsulfatase B	ARSB	Arylsulfatase B OS=Sus scrofa OX=9823 GN=ARSB PE=1 SV=1 - [A0A287A1K2_PIG]	25.3	11	11	27	498	55.9884	8.20654	1.05261	25	16.2636	1.03676	25	10.2883	1.09307	25	9.41845	0.944456	25	20.3947	1.03613	25	7.29556	1.00003	25	21.2667	1.02333	25	8.98258	0.914759	25	12.0537
A0A287BQ29	NCK associated protein 1	NCKAP1	NCK associated protein 1 OS=Sus scrofa OX=9823 GN=NCKAP1 PE=1 SV=1 - [A0A287BQ29_PIG]	12.54	10	10	23	989	113.05	6.44287	0.974377	23	17.1028	0.999581	23	6.48456	0.970043	23	8.56927	0.958051	23	21.0188	1.02113	23	12.3266	1.02594	23	17.136	1.08746	23	11.6874	1.01096	23	15.0763
I3L8I5	Eukaryotic translation initiation factor 6	EIF6	Eukaryotic translation initiation factor 6 OS=Sus scrofa OX=9823 GN=EIF6 PE=1 SV=2 - [I3L8I5_PIG]	33.47	5	5	10	245	26.5962	4.67822	0.962141	10	27.3041	0.920404	10	18.42	1.0051	10	11.1079	1.11837	10	19.2512	1.00402	10	28.5697	0.967055	10	35.2327	0.993001	10	19.8591	1.00596	10	13.2944
F1RWI8	Secernin 2	SCRN2	Secernin 2 OS=Sus scrofa OX=9823 GN=SCRN2 PE=1 SV=2 - [F1RWI8_PIG]	22.32	7	7	12	439	48.1643	6.39209	1.09854	11	11.6618	1.09871	11	18.44	0.983264	11	17.9732	0.89903	11	17.4586	0.96087	11	11.6083	1.1602	11	16.8961	0.972849	11	8.92759	0.962611	11	13.1912
A0A287ADW0	Family with sequence similarity 3 member C	FAM3C	Family with sequence similarity 3 member C OS=Sus scrofa OX=9823 GN=FAM3C PE=1 SV=1 - [A0A287ADW0_PIG]	24.37	4	4	8	197	21.5218	8.04541	1.00117	8	7.43385	0.967484	8	14.4426	0.893868	8	14.0342	1.06564	8	17.65	1.10851	8	7.25566	0.895479	8	16.6381	1.00656	8	7.85718	1.02097	8	10.1853
A0A286ZN35	Serine hydroxymethyltransferase	SHMT1	Serine hydroxymethyltransferase OS=Sus scrofa OX=9823 GN=SHMT1 PE=1 SV=1 - [A0A286ZN35_PIG]	28.51	11	12	23	484	52.9148	7.18115	1.02064	22	10.3311	0.985068	22	11.4984	0.980198	22	7.1878	0.978126	22	14.3498	1.00713	22	16.267	0.977968	22	11.0016	1.00973	22	11.0431	0.98573	22	12.8622
A0A287AQ65	Uncharacterized protein		Uncharacterized protein OS=Sus scrofa OX=9823 PE=4 SV=1 - [A0A287AQ65_PIG]	20.14	2	5	11	288	33.0265	7.54736	1.02545	5	19.2377	1.09916	5	3.08962	1.07096	5	6.44141	1.07703	5	1.60311	1.23749	5	10.0678	0.873132	5	1.63733	0.971599	5	9.6302	0.947766	5	5.96621
F1RQC1	Family with sequence similarity 114 member A2	FAM114A2	Family with sequence similarity 114 member A2 OS=Sus scrofa OX=9823 GN=FAM114A2 PE=1 SV=3 - [F1RQC1_PIG]	26.61	8	8	9	466	50.7887	4.75439	0.989797	9	19.1563	0.974276	8	9.22499	0.959718	9	2.0605	1.10509	9	9.09322	1.0835	9	11.2991	0.971256	8	5.25303	1.02667	8	7.79825	1.05372	9	8.10917
P00571	Adenylate kinase isoenzyme 1	AK1	Adenylate kinase isoenzyme 1 OS=Sus scrofa OX=9823 GN=AK1 PE=1 SV=1 - [KAD1_PIG]	43.81	7	8	17	194	21.6253	8.30908	1.0338	16	19.4857	0.946069	16	16.0986	1.06278	16	7.75528	0.979852	16	17.8517	0.944303	16	15.9779	0.993704	16	25.4708	0.982103	16	18.8867	0.992588	16	23.2134
P06867	Plasminogen	PLG	Plasminogen OS=Sus scrofa OX=9823 GN=PLG PE=1 SV=3 - [PLMN_PIG]	27.81	19	19	23	809	90.5561	7.21045	1.04995	23	13.6676	1.057	23	10.8008	1.0533	23	14.5993	0.911737	23	15.5663	0.907628	23	14.0278	1.0209	23	17.4719	0.992247	23	12.1142	1.0159	23	9.49589
A0A287AKP6	Uncharacterized protein	UFL1	Uncharacterized protein OS=Sus scrofa OX=9823 GN=UFL1 PE=1 SV=1 - [A0A287AKP6_PIG]	25.62	17	18	30	765	86.3129	6.32861	0.926654	28	15.741	0.97156	28	8.22143	0.959223	28	6.58853	0.989685	28	19.9224	1.04528	28	13.5644	1.01257	28	22.408	0.996252	28	7.20172	0.97826	28	13.8363
A0A287B092	NHL repeat containing 3	NHLRC3	NHL repeat containing 3 OS=Sus scrofa OX=9823 GN=NHLRC3 PE=4 SV=1 - [A0A287B092_PIG]	25.43	7	7	10	346	38.4066	5.66846	0.922591	10	11.2495	0.957036	10	6.28881	0.994083	10	12.9668	0.938402	10	30.5296	1.12543	10	16.9865	1.05384	10	18.6111	0.932006	10	6.30532	1.02533	10	9.46636
A0A287B4B9	Tripeptidyl peptidase 1	TPP1	Tripeptidyl peptidase 1 OS=Sus scrofa OX=9823 GN=TPP1 PE=1 SV=1 - [A0A287B4B9_PIG]	11.37	4	4	17	466	50.5251	6.96143	1.07548	17	7.79983	1.07498	17	9.0564	1.0726	17	6.70842	1.03169	17	24.7667	1.05296	17	16.8948	1.00935	17	13.871	1.02096	17	7.92311	0.958174	17	13.2779
F1SS42	AP-1 complex subunit gamma	AP1G2	AP-1 complex subunit gamma OS=Sus scrofa OX=9823 GN=AP1G2 PE=3 SV=3 - [F1SS42_PIG]	12.29	7	8	11	781	86.4635	6.94678	1.10934	9	24.9347	1.01886	9	15.8688	0.93345	9	7.52193	0.931011	9	10.8256	1.02981	9	10.2376	1.17094	9	18.2914	0.885157	9	22.9245	0.948112	9	7.8797
F1SJ34	Cytochrome c oxidase subunit 5A	COX5A	Cytochrome c oxidase subunit 5A OS=Sus scrofa OX=9823 GN=COX5A PE=1 SV=1 - [F1SJ34_PIG]	26.32	5	6	18	152	16.7377	6.91748	0.979813	17	18.1752	1.09783	17	16.2196	0.983396	17	7.88241	0.989401	17	14.9618	1.01027	17	14.7123	1.01903	17	18.929	0.95911	17	8.37201	0.973814	17	10.733
A0A287BQW3	H1 histone family member 0	H1F0	H1 histone family member 0 OS=Sus scrofa OX=9823 GN=H1F0 PE=1 SV=1 - [A0A287BQW3_PIG]	31.96	7	7	25	194	20.8782	10.9019	0.777633	25	14.3055	0.988841	25	17.9032	1.0559	25	6.36213	1.45191	25	32.5018	0.751773	25	26.3373	0.740305	25	26.926	0.958306	25	8.54254	1.15602	25	15.4257
K7GSX0	Host cell factor C1	HCFC1	Host cell factor C1 OS=Sus scrofa OX=9823 GN=HCFC1 PE=1 SV=2 - [K7GSX0_PIG]	11.54	17	17	31	1949	199.103	7.02002	1.02739	31	15.7933	0.981618	31	9.28261	1.04259	31	8.89299	0.958605	31	13.0825	0.963122	31	8.97892	1.04272	31	19.4921	0.9728	31	9.62767	1.03431	31	6.99898
Q29286	Prothymosin alpha (Fragment)		Prothymosin alpha (Fragment) OS=Sus scrofa OX=9823 PE=2 SV=1 - [Q29286_PIG]	22.94	4	4	16	109	11.8968	3.75146	1.30747	15	29.4339	0.93044	15	13.117	1.02391	15	4.31511	1.13271	15	15.857	0.907421	15	14.7295	0.995342	15	11.8075	0.897545	15	8.9683	0.975873	15	9.94078
F2Z5G8	Uncharacterized protein	RPS25	Uncharacterized protein OS=Sus scrofa OX=9823 GN=RPS25 PE=1 SV=3 - [F2Z5G8_PIG]	24	4	4	14	125	13.7337	10.1108	0.973872	14	30.4882	0.980848	14	9.37998	0.969752	14	15.0895	1.15229	14	18.5075	0.971386	14	16.5301	0.821113	14	21.8847	1.06374	14	8.2668	1.08724	14	12.6844
Q29284	Heat shock protein HSP 90-beta (Fragment)		Heat shock protein HSP 90-beta (Fragment) OS=Sus scrofa OX=9823 PE=2 SV=1 - [Q29284_PIG]	50.89	1	7	21	112	13.5318	5.89697	0.876424	3	2.4534	0.887278	3	8.3015	0.996241	3	5.16143	0.991918	3	6.11678	1.19444	3	1.41445	1.12529	3	0.654758	1.13079	3	9.67212	0.981174	3	7.6347
A0A287BPH8	FLII, actin remodeling protein	FLII	FLII, actin remodeling protein OS=Sus scrofa OX=9823 GN=FLII PE=4 SV=1 - [A0A287BPH8_PIG]	18.05	19	19	26	1269	144.061	6.06201	0.91865	26	19.7913	0.921094	26	12.4208	0.959084	26	5.3471	1.01582	26	16.6814	1.07414	26	10.675	1.02936	26	12.1237	1.02652	26	13.1492	0.997977	26	14.1101
F2Z5K3	RAP1A, member of RAS oncogene family	RAP1A	RAP1A, member of RAS oncogene family OS=Sus scrofa OX=9823 GN=RAP1A PE=1 SV=3 - [F2Z5K3_PIG]	49.46	2	8	27	184	20.9737	6.66846	1.11293	5	30.8658	1.07715	5	11.5812	1.08151	5	4.24555	1.08806	5	1.36991	0.912097	5	8.80316	0.835296	5	15.1682	0.933435	5	7.32592	1.04941	5	8.59761
F1RQY6	Anion exchange protein	SLC4A1	Anion exchange protein OS=Sus scrofa OX=9823 GN=SLC4A1 PE=1 SV=3 - [F1RQY6_PIG]	3.99	3	3	7	853	95.622	6.43018	0.936563	7	23.1419	1.47266	7	21.257	0.908821	7	17.4576	1.05823	6	11.3913	1.14858	7	19.9783	0.768488	7	21.0438	0.993493	7	8.61661	1.03763	7	8.41699
I3LPF1	Uncharacterized protein	ACBD3	Uncharacterized protein OS=Sus scrofa OX=9823 GN=ACBD3 PE=1 SV=1 - [I3LPF1_PIG]	16.32	2	2	5	190	20.9396	5.35107	1.055	5	20.3598	1.044	5	3.78657	1.21084	5	42.9537	0.795832	5	12.5604	1.0176	5	17.492	1.31519	5	28.0843	0.893133	5	0.642147	0.808552	5	11.7481
Q9N0Y9	Ubiquitous tropomodulin U-Tmod	TMOD3	Ubiquitous tropomodulin U-Tmod OS=Sus scrofa OX=9823 GN=TMOD3 PE=1 SV=1 - [Q9N0Y9_PIG]	36.93	12	13	26	352	39.6153	5.08447	1.02443	25	14.1346	1.01993	25	15.556	1.01033	25	14.1372	0.99951	25	14.5881	1.02966	25	16.5399	0.967286	25	22.1135	1.00006	25	12.1762	0.980144	25	8.11724
I3LM99	Grancalcin	GCA	Grancalcin OS=Sus scrofa OX=9823 GN=GCA PE=1 SV=2 - [I3LM99_PIG]	28.28	8	8	19	297	33.4035	8.63135	0.924495	19	16.0642	0.999742	19	12.7331	0.919071	19	6.7909	1.09184	19	13.4394	1.10342	19	8.25669	0.9536	19	15.6382	1.001	19	6.31471	0.988326	19	11.7137
A0A287BM79	Cold shock domain containing E1	CSDE1	Cold shock domain containing E1 OS=Sus scrofa OX=9823 GN=CSDE1 PE=1 SV=1 - [A0A287BM79_PIG]	15.4	11	11	17	844	93.6503	6.52197	1.01543	17	15.1579	0.93164	17	10.5109	0.942125	17	4.34475	1.06831	17	17.7845	0.991605	17	16.5196	0.970133	17	19.8942	1.01005	17	10.0167	1.02899	17	6.63987
A0A287BA12	Vacuolar protein sorting 4 homolog B	VPS4B	Vacuolar protein sorting 4 homolog B OS=Sus scrofa OX=9823 GN=VPS4B PE=1 SV=1 - [A0A287BA12_PIG]	34.23	8	12	26	444	49.4095	6.96143	0.990289	12	19.9258	1.03663	12	13.964	0.971113	12	14.0484	0.966346	12	15.462	1.03055	12	10.6843	1.024	12	31.0577	0.924948	12	12.8696	0.939936	12	11.1131
I3LFV4	Uncharacterized protein	YBX1	Uncharacterized protein OS=Sus scrofa OX=9823 GN=YBX1 PE=1 SV=2 - [I3LFV4_PIG]	23.61	3	6	15	377	41.5096	10.1548	1.10174	5	33.638	1.05434	5	25.9345	0.823414	5	21.067	1.40895	5	22.6738	0.828203	5	17.0927	0.856776	5	30.1665	0.606517	5	15.4682	1.07393	5	11.8326
F1RGQ5	Ubiquitin conjugating enzyme E2 G1	UBE2G1	Ubiquitin conjugating enzyme E2 G1 OS=Sus scrofa OX=9823 GN=UBE2G1 PE=3 SV=3 - [F1RGQ5_PIG]	17.65	2	2	5	170	19.4969	5.30029	0.970779	5	23.0936	1.00305	5	7.36731	0.984378	5	22.0354	0.877713	4	12.0554	1.2974	5	19.4702	1.22787	5	6.97044	1.1381	5	17.9784	0.844318	5	9.64025
I3LK74	Thyroid hormone receptor interactor 12	TRIP12	Thyroid hormone receptor interactor 12 OS=Sus scrofa OX=9823 GN=TRIP12 PE=1 SV=2 - [I3LK74_PIG]	8.02	11	11	15	2007	222.074	8.39697	1.02699	13	10.9539	1.07875	15	19.3521	1.15495	14	8.1189	1.00689	13	12.5565	0.961245	13	17.2616	0.959008	13	12.1176	0.968986	14	9.36717	0.949095	13	10.9505
Q1T7A8	Type VI collagen alpha-1 chain (Fragment)	COL6A1	Type VI collagen alpha-1 chain (Fragment) OS=Sus scrofa OX=9823 GN=COL6A1 PE=2 SV=1 - [Q1T7A8_PIG]	20.51	2	2	8	117	12.7155	8.48486	0.991389	8	15.7207	1.0946	8	8.91418	1.09042	8	7.4755	1.01981	8	10.3297	0.87034	8	10.6298	0.922613	8	16.6463	0.921875	8	5.12427	1.05431	8	16.0862
A0A2C9F385	Epoxide hydrolase	EPHX1	Epoxide hydrolase OS=Sus scrofa OX=9823 GN=EPHX1 PE=3 SV=1 - [A0A2C9F385_PIG]	15.04	5	5	9	452	52.1607	7.62061	1.00209	9	11.036	1.00387	9	7.83988	1.05676	9	6.31624	1.08077	9	2.98797	0.93221	9	16.0653	0.964584	9	12.4033	0.993781	9	5.06507	1.03906	9	10.2753
A0A287AGR0	NSFL1 cofactor	NSFL1C	NSFL1 cofactor OS=Sus scrofa OX=9823 GN=NSFL1C PE=1 SV=1 - [A0A287AGR0_PIG]	41.45	12	12	20	345	37.573	5.90967	0.96164	20	16.3733	0.986436	20	12.3277	1.01777	20	6.55556	1.03554	20	21.3944	1.04444	20	10.7441	1.00472	20	16.2915	1.00855	20	9.43435	0.948963	20	11.0023
F1SGR0	Eukaryotic translation initiation factor 3 subunit M	EIF3M	Eukaryotic translation initiation factor 3 subunit M OS=Sus scrofa OX=9823 GN=EIF3M PE=1 SV=1 - [F1SGR0_PIG]	23.26	7	7	12	374	42.4888	5.63037	0.829392	11	14.7136	1.01026	12	16.2984	0.928172	12	20.6439	1.00391	12	26.714	1.13188	12	12.2315	1.06411	12	15.2544	1.06537	12	10.4038	0.939079	12	10.6792
Q29205	60S ribosomal protein L11	RPL11	60S ribosomal protein L11 OS=Sus scrofa OX=9823 GN=RPL11 PE=1 SV=3 - [RL11_PIG]	16.29	1	3	12	178	20.1996	9.5542	0.753402	5	13.7318	0.787761	5	16.8418	0.919108	5	4.9726	1.65928	5	11.5806	0.788032	5	3.71253	0.659487	5	15.137	0.969818	5	15.8131	1.40127	5	3.20711
A0A287BSA8	Ribosomal protein	RPL10A	Ribosomal protein OS=Sus scrofa OX=9823 GN=RPL10A PE=1 SV=1 - [A0A287BSA8_PIG]	35.02	2	9	43	217	24.8155	9.93506	0.957797	9	13.1139	1.05045	9	1.63805	1.03132	9	6.9722	1.08797	9	17.0499	1.03487	9	11.4914	1.07929	9	32.0869	0.980068	9	9.43663	0.913499	9	15.5905
P53027	60S ribosomal protein L10a (Fragment)	RPL10A	60S ribosomal protein L10a (Fragment) OS=Sus scrofa OX=9823 GN=RPL10A PE=2 SV=3 - [RL10A_PIG]	46.06	3	10	39	165	18.7789	9.71533	1.05423	9	8.17887	1.00076	9	13.7157	0.955505	9	11.4683	1.12465	9	5.95459	0.941597	9	18.5618	1.02144	9	27.7789	0.898444	9	3.98796	1.10101	9	12.3
A0A287BQ35	Alpha-L-fucosidase	FUCA1	Alpha-L-fucosidase OS=Sus scrofa OX=9823 GN=FUCA1 PE=1 SV=1 - [A0A287BQ35_PIG]	15.21	7	7	20	447	51.7534	6.43018	1.13269	19	11.389	0.993419	20	13.0588	0.933591	19	9.60306	0.867044	20	10.0868	1.39976	19	13.8772	0.982322	19	13.494	1.07629	20	14.5534	0.804395	20	26.6403
F1S6B4	Proline and arginine rich end leucine rich repeat protein	PRELP	Proline and arginine rich end leucine rich repeat protein OS=Sus scrofa OX=9823 GN=PRELP PE=1 SV=3 - [F1S6B4_PIG]	39.11	13	13	26	381	43.6852	9.45166	0.888429	26	21.1632	1.07175	26	14.3152	1.07826	26	9.91626	1.04169	26	19.6814	0.841569	26	18.3132	0.911668	26	24.0225	0.978777	26	18.2374	1.04962	26	9.44379
F1RRN0	Protein tyrosine kinase 7 (inactive)	PTK7	Protein tyrosine kinase 7 (inactive) OS=Sus scrofa OX=9823 GN=PTK7 PE=1 SV=2 - [F1RRN0_PIG]	16.92	14	14	22	1070	118.062	6.93213	0.943467	22	9.29912	0.951955	22	9.94856	1.01478	22	9.48596	1.03524	22	16.0711	0.939282	22	9.4831	0.956585	22	12.9359	1.06656	22	11.0321	1.10251	22	8.2162
A0A0B8RZN4	Chloride intracellular channel protein	CLIC4	Chloride intracellular channel protein OS=Sus scrofa domesticus OX=9825 GN=CLIC4 PE=3 SV=1 - [A0A0B8RZN4_PIG]	52.96	9	10	16	253	28.7087	5.78271	1.0288	13	13.8232	1.01993	13	15.0068	1.00369	13	11.7966	0.996132	13	17.8962	0.904228	13	18.262	1.01018	13	17.1653	0.976651	13	21.439	1.11706	13	15.4295
A0A287BBP8	ArfGAP with coiled-coil, ankyrin repeat and PH domains 2	ACAP2	ArfGAP with coiled-coil, ankyrin repeat and PH domains 2 OS=Sus scrofa OX=9823 GN=ACAP2 PE=1 SV=1 - [A0A287BBP8_PIG]	17.22	11	11	13	778	87.9393	6.69775	0.981768	13	12.1884	1.01766	13	4.73657	1.0069	13	10.5554	0.978731	13	8.49952	1.01466	13	10.8625	1.02818	13	9.10096	0.995105	13	8.67634	1.00667	13	4.80959
I3L719	Dipeptidase	DPEP1	Dipeptidase OS=Sus scrofa OX=9823 GN=DPEP1 PE=1 SV=1 - [I3L719_PIG]	27.38	9	9	19	409	44.6695	6.18896	1.04103	19	15.4228	0.851848	19	19.7428	1.15931	19	12.468	0.99915	19	12.237	0.9594	19	24.0629	0.969806	19	21.8829	0.973596	19	8.24435	1.06208	19	20.4441
I3LAK4	Pyruvate kinase	PKLR	Pyruvate kinase OS=Sus scrofa OX=9823 GN=PKLR PE=1 SV=2 - [I3LAK4_PIG]	34.71	13	15	34	510	54.9028	6.69775	1.02053	23	11.4942	1.01916	23	9.37565	0.934296	23	8.72337	0.935503	23	12.2607	1.04813	23	12.2671	1.06976	23	17.844	0.972621	23	7.70221	0.941632	23	13.7286
[truncated: 5,166 more rows]

## Sheet: Table S4
Accession	Protein Name	Gene Name	Description	Coverage	Unique Peptides	Peptides	PSMs	AAs	MW [kDa]	calc. pI	F-1/REF	F-2/REF	F-3/REF	F-4/REF	average F	C-1/REF	C-2/REF	C-3/REF	C-4/REF	average C	F/C	t test p value
[truncated: 207 more rows]
